# Supplementary material for: Regulation of β-cell death by ADP-ribosylhydrolase ARH3 via lipid signaling in insulitis
Source: Cell Commun Signal. 2024 Feb 21;22:141. doi: 10.1186/s12964-023-01437-1 (PMC10880366; doi:10.1186/s12964-023-01437-1)
Supplement: Supplementary file 3 — Additional file 2: Table S1. Characteristics of human islet donors. Table S2. Data collection parameters. Table S3. List of antibodies and oligonucleotides used in the study. Table S4. Quantitative proteomics analysis of islets from NOD and NOR mice at 6 weeks of age. Table S5. Differentially abundant proteins found in the quantitative proteomics analysis of islets from NOD and NOR mice at 6 weeks of age. Table S6. Quantitative lipidomics analysis in the negative-ionization mode of the EndoC-βH1 cells (n = 4) treated with 50 U/mL IL-1β + 1000 U/mL IFN-γ for 48 h. Table S7. Quantitative lipidomics analysis in the positive-ionization mode of the EndoC-βH1 cells (n = 4) treated with 50 U/mL IL-1β + 1000 U/mL IFN-γ for 48 h. Table S8. Quantitative lipidomics analysis in the negative-ionization mode of the human islets (n = 10) treated with 50 U/mL IL-1β + 1000 U/mL IFN-γ for 24 h. Table S9. Quantitative lipidomics analysis in the positive-ionization mode of the human islets (n = 10) treated with 50 U/mL IL-1β + 1000 U/mL IFN-γ for 24 h. Table S10. Quantitative lipidomics analysis in the negative-ionization mode of islets from 6-weeks old NOD vs. NOR mice. Table S11. Quantitative lipidomics analysis in the positive-ionization mode of islets from 6-weeks old NOD vs. NOR mice. Table S12. Quantitative proteomics analysis of wild-type and Pla2g6 knockdown MIN6 beta cells treated with cytokines (100 ng/mL IFN-γ, 10 ng/mL TNF-α, and 5 ng/mL IL-1β) for 24 h. Table S13. Identification of proteins that the abundances are regulated by cytokines via PLA2G6. Wild-type and Pla2g6 knockdown MIN6 beta cells treated with cytokine cocktail CT2 (100 ng/mL IFN-γ, 10 ng/mL TNF-α, and 5 ng/mL IL-1β) for 24 h were analyzed by proteomics. The criteria for selecting PLA2G6-dependent cytokine-regulated proteins were: (i) significantly regulated by the cytokine treatment (untreated wild type vs. wild type treated with cytokines), (ii) this regulation also had to be significant comparing wild type [file 12964_2023_1437_MOESM2_ESM.xlsx]

## Sheet: Table S1
Table S1. Characteristics of human islet donors.
Islet Preparation	1	2	3	4	5	6	7	8	9	10
cols	RRID:SAMN08773728-14301	RRID:SAMN08773846-14232	RRID:SAMN08773854-14091	RRID:SAMN08773859-14011	RRID:SAMN08774475-12641	RRID:SAMN08774476-12671	RRID:SAMN08774480-12561	RRID:SAMN08774814-12521	RRID:SAMN08773850-14201	RRID:SAMN08774204-13711
Unique identifier	SAMN08773728	SAMN08773846	SAMN08773854	SAMN08773859	SAMN08774475	SAMN08774476	SAMN08774480	SAMN08774814	SAMN08773850	SAMN08774204
Donor Age (years)	47.0	31.0	49.0	57.0	22.0	39.0	24.0	45.0	45.0	65.0
Donor Sex (M/F)	M	M	M	F	M	F	F	F	F	M
Donor BMI (kg/m2)	25.8	39.2	40.1	27.0	33.0	22.8	35.3	32.9	26.0	24.2
Donor HbA1c	4.8	5.3	5.4	5.3	5.4	6.0	Not Done	Not Done	Not Done	5.3
Origin/source of islets	IIDP	IIDP	IIDP	IIDP	IIDP	IIDP	IIDP	IIDP	IIDP	IIDP
Islet isolation centera	University of Miami	Southern California Islet Cell Resource Center	Southern California Islet Cell Resource Center	University of Miami	The Scharp-Lacy Research Institute	University of Miami	University of Miami	University of Wisconsin	University of Miami	Southern California Islet Cell Resource Center
Donor history of diabetes? Yes/No	No	No	No	No	No	No	No	No	No	No
Cause of death	Head trauma	Cerebrovascular/stroke	Anoxia	Head trauma	Head trauma	Cerebrovascular/stroke	Cerebrovascular/stroke	Cerebrovascular/stroke	Cerebrovascular/stroke	Cerebrovascular/stroke
Warm ischemia time (h)	Not Reported	Not Reported	Not Reported	Not Reported	Not Reported	Not Reported	Not Reported	Not Reported	Not Reported	Not Reported
Cold ischemia time (h)	10.5	Not Documented	Not Documented	16.5	6.2	23.4	12.8	3.8	23.3	Not Documented
Estimated purity (%) By islet isolation center at time of shipment with Dithizone (DTZ) staining per IIDP SOP	90	75	80	90	90	85	90	90	80	80
Estimated viability (%) By islet isolation center at time of broadcast with Fluorescence Diacetate/Propidium Iodide (FDA/PI) staining per IIDP SOP	95	98	97	96	95	93	92	98	90	100
Glucose-stimulated insulin secretion or other functional measurementd Stimulation Index (SI) by static incubation at islet isolation center pre-shipment per IIDP SOP	SI (G2.8mM-G28mM)= 6.5	SI (G2.8mM-G28mM)= 1.5	SI (G2.8mM-G28mM)= 1.9	SI (G2.8mM-G28mM)= 1.9	SI (G2.8mM-G28mM)= 1.1	SI (G2.8mM-G28mM)= 5.1	SI (G2.8mM-G28mM)= 3.7	SI (G2.8mM-G28mM)= 2.3	SI (G2.8mM-G28mM)= 4.6	SI (G2.8mM-G28mM)= 3.1

## Sheet: Table S2
Table S2 - Data collection parameters.
EndoC-βH1 cell lipidomics					Human islet lipidomics					Mouse islet lipidomics					Pla2g6 RNAi MIN6 cell proteomics					ARH3 RNAi MIN6 cell proteomics					Proteomics of NOD vs NOR mouse islets					Mass spectrometry imagine analysis
Chromatography					Chromatography					Chromatography					Chromatography					Chromatography					Chromatography					Chromatography
System	nanoAcquity UPLC, Waters				System	nanoAcquity UPLC, Waters				System	nanoAcquity UPLC, Waters				System	nanoAcquity UPLC, Waters				System	nanoAcquity UPLC, Waters				System	nanoAcquity UPLC, Waters				No chromatographic separation
Column	Waters CSH column (3.0 mm x 150 mm x 1.7 µm particle size)				Column	Waters column, HSS T3 1.0 mm × 150 mm × 1.8 μ m particle size				Column	Waters column, HSS T3 1.0 mm × 150 mm × 1.8 μ m particle size				Column	custom packed C18 column (70 cm × 75 μm i.d., Phenomenex Jupiter, 3 μm particle size, 300 Å pore size)				Column	custom packed C18 column (70 cm × 75 μm i.d., Phenomenex Jupiter, 3 μm particle size, 300 Å pore size)				Column	custom packed C18 column (70 cm × 75 μm i.d., Phenomenex Jupiter, 3 μm particle size, 300 Å pore size)
Mobile Phase A	acetonitrile/water (40:60) containing 10 mM ammonium acetate				Mobile Phase A	acetonitrile/water (40:60) containing 10 mM ammonium acetate				Mobile Phase A	acetonitrile/water (40:60) containing 10 mM ammonium acetate				Mobile Phase A	0.1% formic acid in water				Mobile Phase A	0.1% formic acid in water				Mobile Phase A	0.1% formic acid in water
Mobile Phase B	acetonitrile/isopropanol (10:90) containing 10 mM ammonium acetate				Mobile Phase B	acetonitrile/isopropanol (10:90) containing 10 mM ammonium acetate				Mobile Phase B	acetonitrile/isopropanol (10:90) containing 10 mM ammonium acetate				Mobile Phase B	0.1% formic acid in acetonitrile				Mobile Phase B	0.1% formic acid in acetonitrile				Mobile Phase B	0.1% formic acid in acetonitrile
Gradient					Gradient					Gradient					Gradient					Gradient					Gradient
Time (min)	% MPA	% MPB	Flow rate (mL/min)		Time (min)	% MPA	% MPB	Flow rate (mL/min)		Time (min)	% MPA	% MPB	Flow rate (mL/min)		Time (min)	% MPA	% MPB	Flow rate (nL/min)		Time (min)	% MPA	% MPB	Flow rate (nL/min)		Time (min)	% MPA	% MPB	Flow rate (nL/min)
0	60	40	0.25		0.5	90	10	0.03		0	70	30	0.03		0	99	1	300		0	99	1	300		0	99	1	300
2	50	50	0.25		2	70	30	0.03		0.5	70	30	0.03		2	92	8	300		2	92	8	300		2	92	8	300
3	40	60	0.25		10	60	40	0.03		4	45	55	0.03		20	88	12	300		20	88	12	300		20	88	12	300
12	30	70	0.25		20	45	55	0.03		14	42	58	0.03		75	70	30	300		75	70	30	300		75	70	30	300
15	25	75	0.25		40	40	60	0.03		17	45	70	0.03		97	55	45	300		97	55	45	300		97	55	45	300
17	22	78	0.25		70	0.5	99.5	0.03		37	0.5	99.5	0.03		100	5	95	300		100	5	95	300		100	5	95	300
19	15	85	0.25		90	0.5	99.5	0.03		42	0.5	99.5	0.03		105	5	95	300		105	5	95	300		105	5	95	300
22	8	92	0.25		92	93	7	0.03		44	70	30	0.03		115	99	1	300		115	99	1	300		115	99	1	300
25	1	99	0.25							46	0.5	99.5	0.03		120	99	1	300		120	99	1	300		120	99	1	300
34	1	99	0.25							48	70	30	0.03
Column wash
Time(min)	% MPA	% MPB	Flow rate (mL/min)
34.5	60	40	0.3
35	1	99	0.3
35.5	1	99	0.3
36	60	40	0.35
37	60	40	0.3
38	60	40	0.25
Mass spectrometry					Mass spectrometry					Mass spectrometry					Mass spectrometry					Mass spectrometry					Mass spectrometry					Mass spectrometry
System	Velos Orbitrap with ETD, Thermo Fisher				System	Velos Orbitrap with ETD, Thermo Fisher				System	Velos Orbitrap with ETD, Thermo Fisher				System	Q Exactive HF, Thermo Fisher				System	Q Exactive Plus, Thermo Fisher				System	Q Exactive HF, Thermo Fisher				System	Q Exactive HF-X, Thermo Fisher
Ionization mode	Positive	Negative			Ionization mode	Positive	Negative			Ionization mode	Positive	Negative			Ionization mode	Positive				Ionization mode	Positive				Ionization mode	Positive				Ionization mode	Positive
Capillary Temperature	350C	350C			Capillary Temperature	350C	350C			Capillary Temperature	325C	325C			Capillary Temperature	325C				Capillary Temperature	300C				Capillary Temperature	325C				Capillary Temperature	250C
Sheath gas flow	45	45			Sheath gas flow	45	45			Sheath gas flow	70	70			Sheath gas flow	0				Sheath gas flow	0				Sheath gas flow	0				Sheath gas flow	0
Aux gas flow	30	30			Aux gas flow	30	30			Aux gas flow	30	30			Aux gas flow	0				Aux gas flow	0				Aux gas flow	0				Aux gas flow	0
Source voltage	3.5 kV	3.5 kV			Source voltage	3.5 kV	3.5 kV			Source voltage	3.5 kV	3.5 kV			Source voltage	2.2 kV				Source voltage	2.2 kV				Source voltage	2.2 kV				Source voltage	3.2 kV
Lens parameters	Optimized with Thermo tune mix				Lens parameters	Optimized with Thermo tune mix				Lens parameters	Optimized with Thermo tune mix				Lens parameters	Optimized with Thermo tune mix				Lens parameters	Optimized with Thermo tune mix				Lens parameters	Optimized with Thermo tune mix				Lens parameters	Optimized with Thermo tune mix
MS scans					MS scans					MS scans					MS scans					MS scans					MS scans					MS scans
Scan range	200-2000				Scan range	200-2000				Scan range	200-2000				Scan range	300-1800				Scan range	300-1800				Scan range	400-2000				Scan range	150-1000
Resolution	60000 at m/z 200				Resolution	60000 at m/z 200				Resolution	60000 at m/z 200				Resolution	60000 at m/z 200				Resolution	70000 at m/z 200				Resolution	60000 at m/z 200				Resolution	60000 at m/z 200
Microscans	1				Microscans	1				Microscans	1				Microscans	1				Microscans	1				Microscans	1				Microscans	1
FTMS max ion time	500 ms				FTMS max ion time	500 ms				FTMS max ion time	500 ms				FTMS max ion time	500 ms				FTMS max ion time	10 ms				FTMS max ion time	10 ms				FTMS max ion time	200 ms
Tandem MS	data dependent top 4 ions with CID and HCD				Tandem MS	data dependent top 4 ions with CID and HCD				Tandem MS	data dependent top 4 ions with CID and HCD				Tandem MS	data dependent top 12 ions with HCD				Tandem MS	data dependent top 12 ions with HCD				Tandem MS	data dependent top 12 ions with HCD
Seletion window	2.0 m/z				Seletion window	2.0 m/z				Seletion window	2.0 m/z				Seletion window	2.0 m/z				Seletion window	1.5 m/z				Seletion window	2.0 m/z
HCD	30% NCE	0.1 ms activation time			HCD	30% NCE	0.1 ms activation time			HCD	30% NCE	0.1 ms activation time			HCD	30% NCE	0.1 ms activation time			HCD	30% NCE	0.1 ms activation time			HCD	30% NCE	0.1 ms activation time
CID	35% NCE	10 ms activation time	Activation Q: 0.180		CID	35% NCE	10 ms activation time	Activation Q: 0.180		CID	35% NCE	10 ms activation time	Activation Q: 0.180		Charge exclusion	unassinged and 1				Charge exclusion	unassinged, 1, >8				Charge exclusion	unassinged, 1
Ion trap max ion time	10 ms				Ion trap max ion time	10 ms				Ion trap max ion time	10 ms				FTMS max ion time	1000 ms	Resolution of 15,000 at m/z 200			FTMS max ion time	50 ms	Resolution of 17,500 at m/z 200			FTMS max ion time	100 ms	Resolution of 15,000 at m/z 200
FTMS max ion time	1000 ms				FTMS max ion time	1000 ms				FTMS max ion time	1000 ms				Dynamic exclusion	30s				Dynamic exclusion	30s				Dynamic exclusion	60s
Dynamic exclusion	30s				Dynamic exclusion	30s				Dynamic exclusion	30s

## Sheet: Table S3
Table S3. List of antibodies and oligonucleotides used in the study.
Antibodies immunoflorescence and WB
Antigen	Application	Manufacturer	Catalog Number	Dilution
ARH3	WB	Atlas	HPA-027104	1:1750
Cleaved Caspase-3	WB	Cell Signaling Technologies	9661s	1:1000
SUZ12	WB	Cell Signaling Technologies	3737S	1:1000
Lamin-B1	WB	Santa Cruz	sc-20682	1:200
b-actin	WB	Cell Signaling Technologies	3700S	1:2000
Pla2g6	WB, IF	Santa Cruz	sc-166616	1:1000, 1:100
Anti-rabbit IgGb (Atto 488 conjugated)	IF	Sigma-Aldrich	36098	1:1000
Insulin	IF	Cell Signaling Technologies	3014	1:1000
Anti-rabbit IgG, HRP-linked Antibody	WB	Cell Signaling Technologies	7074S	1:5000
Anti-mouse IgG, HRP-linked Antibody	WB	Cell Signaling Technologies	7076S	1:5000
HRP-anti-mouse IgG	WB	Jackson Immunoresearch	115-035-003	1:5000
HRP-anti-rabbit IgG	WB	Abcam	ab205718	1:5000
qPCR primers
Primer name	Sequence	Rank	Amplicon size	Product no.
ARH3 / Adprhl2	R: CAAACTTCTGTACATCTTGGAC, F: AGAAACTCCTGAATCCCAAG	2	75-200bp	Sigma-Aldrich, KSPQ12012G
Suz12	R: GGAAGTTCTTCACTGACATC, F: ATATGGTGAAGTCCTACTCG	2	75-200bp	Sigma-Aldrich, KSPQ12012G
Nono	R: CATACTCATACTCAAAGGAGC, F: CTTCTTGCTGACTACATTTCC	1	75-200bp	Sigma-Aldrich, KSPQ12012G
Rpl13a	R: CAGGTAAGCAAACTTTCTGG, F: CCTATGACAAGAAAAAGCGG	1	75-200bp	Sigma-Aldrich, KSPQ12012G
FISH probes
Primary probes
5’-TACGGCTCTCCACCAATCCACCTCCTAAGTTTCGAGCTGGACTCAGTG-3’
5’-TACTTCCGCAAACTGACGCGCCTCCTAAGTTTCGAGCTGGACTCAGTG-3’
5’-ACTCAGCACTTCTCAGCCCTCCTCCTAAGTTTCGAGCTGGACTCAGTG-3’
5’-ACCAGGAGGTTTGGGAAAGGCCTCCTAAGTTTCGAGCTGGACTCAGTG-3’
5’-TGACGACATTCAAGACAGGGCCTCCTAAGTTTCGAGCTGGACTCAGTG-3’
5’-ACATGCCTCAGAGTCGCAGACCTCCTAAGTTTCGAGCTGGACTCAGTG-3’
5’-GCCAGATAGGAGTTAACGGACCTCCTAAGTTTCGAGCTGGACTCAGTG-3’
5’-TGAAAGGACAGAAGCCGGGACCTCCTAAGTTTCGAGCTGGACTCAGTG-3’
5’-AAGAATGCGGTCACCGGATGCCTCCTAAGTTTCGAGCTGGACTCAGTG-3’
5’-AAGTTGGGAAACTGAGGGCGCCTCCTAAGTTTCGAGCTGGACTCAGTG-3’
Secondary probe
/5Alex647N/CACTGAGTCCAGCTCGAAACTTAGGAGG/3AlexF647N/

## Sheet: Table S4
Table S4. Quantitative proteomics analysis of islets from NOD and NOR mice at 6 weeks of age.
							Log2 fold change (divided by NOR)
							NOD			NOR
Acession numbers of all proteins in the protein group	Accession number of the protein with the highest coverage in the group	Protein names	Gene names	Peptides	Sequence coverage [%]	p-value (t.test)	Replicate 1	Replicate 2	Replicate 3	Replicate 1	Replicate 2	Replicate 3
A0A023T778;Q9CQL1;P61327;G3UZW7	A0A023T778	Protein mago nashi homolog 2;Protein mago nashi homolog	Magohb;Magoh	4	41.2	0.965134	-0.0747996	0.214568	-0.13106	-0.0266506	0.334469	-0.400891
A0A087WNP6;Q4VAA2	A0A087WNP6	Protein CDV3	Cdv3	1	12.8	0.576372	-0.515518	-0.0353369	-0.219829	0.481751	0.0633008	-0.839831
A0A087WNT1;P83940;A0A087WQE6;A0A087WPE4	A0A087WNT1	Transcription elongation factor B polypeptide 1	Tceb1	6	70.1	0.348325	-0.13968	-0.221308	-0.161135	-0.190735	0.275561	-0.130719
A0A087WNU1;A0A087WPM0;Q3UQA7	A0A087WNU1	Selenoprotein H	2700094K13Rik;Selh	1	11.9	0.320588	-0.663171	-0.316758	-0.0293455	-0.256306	0.354622	-0.177685
A0A087WNV1;A0A087WSR7;A0A087WR52;Q8K2K6;A0A087WRL1	A0A087WNV1	Arf-GAP domain and FG repeat-containing protein 1	Agfg1	4	11.1	0.10272	-0.573515	-0.499761	-0.282323	0.249771	0.0389784	-0.351818
A0A087WNW2;E9Q171;A0A087WR56;E9PW06;A0A087WPX3;Q810U3	A0A087WNW2	Neurofascin	Nfasc	3	6	0.4533	-0.46718	-0.654149	-0.930226	-0.682942	-1.02662	0.915519
A0A087WQI3;F8VQC7;A0A087WQQ5;A0A087WRS1;A0A087WQ25;A0A087WNW3;A0A087WPW5;A0A087WPX0;A0A087WP14;A0A087WP85;A0A087WS23;Q61595;A0A087WQD0;A0A087WQG4;A0A087WS29;A0A087WS04;A0A087WP48;A0A087WQF8;A0A087WPY8;A0A087WR91	A0A087WQI3	Kinectin	Ktn1	24	27.9	0.842799	-0.384374	0.164511	0.277346	0.00461009	-0.206138	0.176253
Q80TV8;A0A087WQF1;E9QKH0;A0A087WRE8;E9QNY9;A0A087WP42;A0A087WRK0;A0A087WNW8;A0A087WQ95;A0A087WS18;J3QP81;E9Q6L0;A0A087WQ31;A0A0A6YXZ1;A0A0N4SVH2;A0A0A6YWK1;A0A087WRU7	Q80TV8	CLIP-associating protein 1	Clasp1	7	7.7	0.198082	-0.578156	-0.396131	-0.402444	-0.501773	0.386015	-0.0189037
A0A087WNZ7;G5E870;A0A0B4J1N9;A0A087WS65;Q3TP48;A0A087WQ02;A0A087WP92;A0A087WRV6	A0A087WNZ7	E3 ubiquitin-protein ligase TRIP12	Trip12	8	5.4	0.689124	-0.099601	-0.271009	0.795742	0.527809	0.0154923	-0.869159
A0A087WP13;A0A087WRB7;E9PX43;Q7TQG1;A0A087WP37	A0A087WP13	Pleckstrin homology domain-containing family A member 6	Plekha6	2	3.6	0.266526	-7.99005	-7.99005	-0.956883	1.0898	-0.204867	-7.99005
A0A087WQH5;A0A087WP54;A0A087WRT5;Q6NS59	A0A087WQH5	Protein FAM135A	Fam135a	1	3.6	0.32936	-0.654927	-0.318534	-0.991177	-0.901236	0.658518	-0.174439
A0A087WP91;A0A087WRK8;A0A087WPB6;F8WJ74;Q8VEF1	A0A087WP91	GRAM domain-containing protein 1A	Gramd1a	1	12.2		0	0	0	0	0	0
E0CY18;A0A087WPF5;Q91X58	E0CY18	AN1-type zinc finger protein 2B	Zfand2b	1	6.9	0.366852	-8.47288	-8.47288	0.144394	-8.47288	0.569058	0.598013
A0A087WST3;A0A087WPG3;Q99JW1;Q8VCV1	A0A087WST3	Alpha/beta hydrolase domain-containing protein 17A;Alpha/beta hydrolase domain-containing protein 17C	Abhd17a;Abhd17c	1	8	0.393739	0.22194	-8.64215	-8.64215	0.728369	-8.64215	0.423021
A0A087WPH7	A0A087WPH7		Psmc3	18	66.9	0.793525	-8.94918	-8.94918	0.993084	-8.94918	-8.94918	1.58302
A0A087WPT7;Q6P549	A0A087WPT7	Phosphatidylinositol 3,4,5-trisphosphate 5-phosphatase 2	Inppl1	2	1.6	0.373901	-5.79688	-5.79688	-5.79688	1.56756	-5.79688	-5.79688
A0A087WQ29;A0A087WPT9;D3Z520;D3Z276;Q3TE80	A0A087WQ29		2410002F23Rik	1	33	0.0403911	-10.5192	-10.5192	-10.5192	0.730794	-0.384799	-0.799464
Q08460;A0A286YCF5;A0A087WQN5;A0A087WRS4;A0A286YD35;E3VRY9;A0A286YCP1;A0A286YCZ9;A0A087WQ41;A0A286YDC1;A0A286YD59;A0A286YE30;A0A286YDR7;A0A286YCQ2;A0A286YDU9;J3QMT8;J3QN27;F6WSZ3;A0A286YCI9;E3VRZ4;A0A286YCW3;F6ZSN2;F6XW53;F6V0P5;J3QP84;F7BHL0;A0A286YDM6;A0A286YD36;E3VRY6;E9Q9P4;A0A087WQE1;A0A286YDB5;A0A1D5RMA3	Q08460	Calcium-activated potassium channel subunit alpha-1	Kcnma1	2	2.4	0.337785	-6.04307	-6.04307	-0.0333133	0.270004	0.831085	-6.04307
P60762;A0A087WQB0;A0A087WQ34	P60762	Mortality factor 4-like protein 1	Morf4l1	2	11	0.70759	-1.20957	0.142259	0.135231	-0.433455	0.489238	-0.224638
E9QAN4;G3UW47;Q6TA13;E9Q9G6;A0A087WQE8;P33173;A2AH75;A0A5F8MPF0;Q60575;A0A087WSU7;A0A087WNM0	E9QAN4	Kinesin-like protein;Kinesin-like protein KIF1A	Kif1a	14	12.1	0.213555	-0.632285	-0.637234	-0.163394	-0.541219	0.319395	0.0908568
A0A087WQH8	A0A087WQH8		Slc35a4	1	21.4	0.373901	0	0	11.6478	0	0	0
A0A087WQJ2;B8YP90;F6TNF2;A0A3B2W489;A0A1W2P7W2;Q9WVS6	A0A087WQJ2	E3 ubiquitin-protein ligase parkin	Park2	1	13.5	0.105678	0.257746	0.735953	0.70618	-0.379168	0.449393	-0.208138
A0A087WQJ5;A0A087WRC2;Q9D937	A0A087WQJ5	Uncharacterized protein C11orf98 homolog	1810009A15Rik;Ints5	1	17.7	0.669864	-0.15965	-11.5768	0.301609	-11.5768	0.361672	0.778006
B7ZNP0;A0A087WQK5;A0A087WR24;Q2HXL6	B7ZNP0	alpha-1,2-Mannosidase;ER degradation-enhancing alpha-mannosidase-like protein 3	Edem3	3	3.3	0.536234	-7.03057	-0.072865	-0.212871	-7.03057	0.517084	0.64274
A0A087WQN7;F8VQ87;P97789;A0A087WNV6	A0A087WQN7	5-3 exoribonuclease 1	Xrn1	6	5.1	0.438386	0.0112915	0.338865	0.395656	-0.697639	0.0780851	0.409042
A0A087WQS2;Q9CQC6;A0A087WPF9;A0A087WS48	A0A087WQS2	Basic leucine zipper and W2 domain-containing protein 1	Bzw1	5	20.4	0.569902	0.0724414	-0.254601	0.866213	0.147788	0.436443	-0.892001
A0A087WQT0;Q05DP1;O88697;D3YXM1	A0A087WQT0	Serine/threonine-protein kinase 16	Stk16	2	16.4	0.0793191	-0.518886	-0.38923	-0.126644	0.0805119	0.0895406	-0.186762
A0A087WQT6;O89110	A0A087WQT6	Caspase-8;Caspase-8 subunit p18;Caspase-8 subunit p10	Casp8	2	5		0	0	0	0	0	0
B7ZNJ1;A0A087WS56;B9EHT6;A0A087WSN6;Q3UHL6;A0A087WR50;P11276;Q4KL80;A0A087WS99;A0A087WQE0;A0A087WQW8	B7ZNJ1	Fibronectin;Anastellin	Fn1	16	8.8	0.646463	-0.40304	0.0713561	-0.745509	0.809989	-0.522283	-0.8611
Q6P3D0;A0A087WRE5;A0A087WSB5	Q6P3D0	U8 snoRNA-decapping enzyme	Nudt16	3	17.9	0.941439	-0.383242	0.649844	-0.321606	-9.68566	0.344132	0.790271
A0A087WRF2;Q8BXK8;E9Q3K3	A0A087WRF2	Arf-GAP with GTPase, ANK repeat and PH domain-containing protein 1	Agap1	7	11.9	0.325484	0.840837	-0.196425	0.925679	-1.5201	0.526765	0.275774
A0A087WRM7;A0A087WRG0;Q6GTL7;B2Z893;P70265;B2Z892;B2Z894;B2Z891;Q6DTY7;Q7TS91;A7UAK5;Q3U3S6;A7UAK8;A2AUP4;A2AUP3;A2AUP1;A2AUP5;A0A0A6YY64;A7UAK4;P70266;A0A087WRW5;A0A0A6YW89	A0A087WRM7	6-phosphofructo-2-kinase/fructose-2,6-bisphosphatase 2;6-phosphofructo-2-kinase;Fructose-2,6-bisphosphatase	Pfkfb2	29	57.4	0.866543	-0.16775	-0.203951	0.0997568	-0.999016	-0.10044	0.647923
A0A087WRM8;G3X9J4;E9QM90;Q148V7;A0A087WSS1	A0A087WRM8	LisH domain and HEAT repeat-containing protein KIAA1468	2310035C23Rik;Kiaa1468	3	9.9	0.478794	-0.428493	-0.789622	0.219803	-0.116672	-0.289397	0.332786
A0A087WRN1;F8WI22;Q8K019;A0A087WQA0	A0A087WRN1	Bcl-2-associated transcription factor 1	Bclaf1	9	17.5	0.318073	-0.0532279	0.396466	0.804068	-0.0567181	0.442925	-0.558105
A0A087WRZ7;A0A0G2JDM3;E9PWG4;A0A0G2JDW2;P05977;P09542	A0A087WRZ7	Myosin light chain 1/3, skeletal muscle isoform;Myosin light chain 3	Myl1;Myl3	2	17.4	0.364957	0.62553	0.0736077	0.289628	0.327096	-0.857971	0.255545
J3QQ16;A0A087WS16;E9PWQ3;D3YWD1	J3QQ16		Col6a3	8	5	0.203648	1.61154	0.952665	-0.127766	-0.430136	0.367516	-0.0474004
Q99K94;Q8C3V4;A0A087WSP5;P42225;A0A087WRI1;A0A087WSQ5;Q8CFQ1	Q99K94	Signal transducer and activator of transcription;Signal transducer and activator of transcription 1	Stat1	10	22.8	0.0239943	1.70735	2.31942	1.53009	-0.447044	-1.11998	0.853082
A0A087WST2;A0A0R4J2B6;Q8BX09	A0A087WST2	Retinoblastoma-binding protein 5	Rbbp5	2	5.6	0.289759	0.954601	0.637687	1.06412	-8.38858	1.21487	-0.565297
Q60759;A0A0A0MQ68;D3Z4I2	Q60759	Glutaryl-CoA dehydrogenase, mitochondrial	Gcdh	10	40.9	0.844872	-0.442436	-0.00934163	0.191345	-0.546188	0.33138	0.0799165
A0A0A0MQ70;Q5SWT3	A0A0A0MQ70	Solute carrier family 25 member 35	Slc25a35	4	15.2	0.00651134	0.686039	0.626786	0.737241	-0.270249	-0.0554131	0.273223
A0A0A0MQ73;Q6PDK2	A0A0A0MQ73	Histone-lysine N-methyltransferase;Histone-lysine N-methyltransferase 2D	Kmt2d	3	0.8	0.858383	-0.593324	-0.78415	1.03379	-0.387424	-0.191516	0.443417
S4R294;S4R2J9;A0A0A0MQ79;Q3TLH4;S4R209;S4R2E2;S4R2L9;S4R298	S4R294	Protein PRRC2C	Prrc2c	10	6.1	0.177157	-1.24979	-0.708123	0.0389064	-0.134677	-0.0650153	0.180391
A0A0G2JFY0;A0A0A0MQ80;Q3UMC0;D3Z0U5;D6RGM7;D3Z4J2;Q9D3R6	A0A0G2JFY0	Spermatogenesis-associated protein 5;Katanin p60 ATPase-containing subunit A-like 2	Spata5;Katnal2	2	3.6	0.770962	0.121545	-0.100778	-0.130663	-0.108389	-0.0114867	0.111441
A0A0A0MQ90;P97352	A0A0A0MQ90	Protein S100-A13	S100a13	1	6.9	0.532847	-0.0495129	-0.214868	-0.256411	0.311138	-0.514812	0.0832886
A0A0R4J0X5;A0A0A0MQA3;Q00896;Q00897;P07758;Q00898;P22599	A0A0R4J0X5	Alpha-1-antitrypsin 1-3;Alpha-1-antitrypsin 1-4;Alpha-1-antitrypsin 1-1;Alpha-1-antitrypsin 1-5;Alpha-1-antitrypsin 1-2	Serpina1a;Serpina1c;Serpina1d;Serpina1e;Serpina1b	2	6.1	0.596146	-7.73231	1.77933	0.991492	-7.73231	1.58043	-7.73231
A0A0A0MQC6;A2AFS3	A0A0A0MQC6	UPF0577 protein KIAA1324	5330417C22Rik;Kiaa1324	14	23.1	0.132115	0.168213	0.37318	0.321216	0.0293728	0.23013	-0.31027
B1AQW2;A0A0A0MQC7;A2A5Y6;P10637	B1AQW2	Microtubule-associated protein;Microtubule-associated protein tau	Mapt	2	6.4	0.598847	0.676849	0.0670691	0.419737	-0.474725	-2.21929	1.0466
A0A0A0MQF5;Q8K2H2	A0A0A0MQF5	OTU domain-containing protein 6B	Otud6b	2	8.3	0.268518	-10.4483	-0.336175	-10.4483	0.734162	0.417762	-10.4483
A0A0A0MQH5	A0A0A0MQH5		Macf1	3	22.8	0.644857	-8.55357	-8.55357	0.854906	-8.55357	0.80253	0.325596
E0CY47;H3BKE1;A0A0A0MQM2;I1E4X4;H3BKK4;I1E4X6;Q4KWH5	E0CY47	Phosphoinositide phospholipase C;1-phosphatidylinositol 4,5-bisphosphate phosphodiesterase eta-1	Plch1	1	5.9	0.112544	0.758038	0.407536	0.128634	-0.11917	-0.04053	0.146635
A0A0A0MQN1;Q5RL79	A0A0A0MQN1	Keratinocyte-associated protein 2	Krtcap2	1	14.9		0	0	0	0	0	0
S4R2T5;A0A0A0MQN4;Q9D906;S4R2D5;S4R2P7;S4R1T0;S4R1N8;S4R1K1;S4R1U3;S4R1W9	S4R2T5	Ubiquitin-like modifier-activating enzyme ATG7	Atg7	7	15.5	0.708787	-1.1924	0.104611	0.191566	0.355101	-0.582896	0.0749201
A0A0A0MQN9;Q80XJ3	A0A0A0MQN9	Tetratricopeptide repeat protein 28	Ttc28	1	0.5	0.000384322	6.11153	6.27599	5.8242	0	0	0
A0A0A6YX52;A0A0A6YX00;A0A0A6YVQ6;Q8BIG4	A0A0A6YX52	F-box only protein 28	Fbxo28	1	18.3	0.024502	-8.06172	-8.06172	-8.06172	-0.0188181	0.581975	-0.954384
A0A0A6YVR9;P09925;V9GXE6;A0A0A6YVY3	A0A0A6YVR9	Surfeit locus protein 1	Surf1	3	19.2	0.077703	0.960825	1.72904	1.71414	-0.314849	-8.92838	1.13357
A0A0A6YVS2;Q921L3	A0A0A6YVS2	Transmembrane and coiled-coil domain-containing protein 1	Tmco1	1	4	0.914979	-8.97769	-8.97769	1.81608	1.58305	-8.97769	-8.97769
Q9JKV1;A0A0A6YVU8;D3YUD8	Q9JKV1	Proteasomal ubiquitin receptor ADRM1	Adrm1;Gm9774	5	16.5	0.216036	-0.706917	-0.60772	-0.00650052	-0.330192	0.0153108	0.255682
A0A0A6YXE3;A0A0A6YWB0;G3X9Q0;A0A0A6YVV8;Q9JKP5;A0A0A6YXP3;A0A0A6YXL7;A0A0A6YWJ5;A0A2I3BRX8;Q3U570;A0A0A6YWG1;Q3U581;A0A0A6YXQ4;S4R267;Q8R003	A0A0A6YXE3	Muscleblind-like protein 1	Mbnl1	5	15.6	0.417337	-0.657913	-0.0362405	-0.0469059	-0.121628	-0.206038	0.279692
A0A0A6YVW1;Q9JKL4	A0A0A6YVW1	NADH dehydrogenase [ubiquinone] 1 alpha subcomplex assembly factor 3	Ndufaf3	1	26.7	0.373901	0	0	10.8277	0	0	0
A0A0A6YVX4;Q8CII2	A0A0A6YVX4	Cell division cycle protein 123 homolog	Cdc123	1	7.5	0.88469	-7.58847	-7.58847	1.26215	-7.58847	-7.58847	1.57996
A0A0A6YVY7;A0A0A6YW28;P35123;A0A0A6YWM7	A0A0A6YVY7	Ubiquitin carboxyl-terminal hydrolase;Ubiquitin carboxyl-terminal hydrolase 4	Usp4	6	12	0.84652	0.768473	-0.143542	-8.98893	0.802742	-0.252626	-1.26458
A0A0A6YXC8;E9QKR1;A0A0A6YW06;J3QNM3;E9QKQ9;E9QLZ9;Q03173;A0A0A6YVZ6	A0A0A6YXC8	Protein enabled homolog	Enah	7	24.4	0.224822	-2.06005	-1.28716	0.163655	-0.29633	0.175993	0.0785243
P97820;B7ZNR9;B2RUE8;A0A0A6YWR8;F8VPL5;A0A0A6YWM8;E9PVG7;A0A0A6YW53;A0A0A6YVR7;A0A0A6YXE5;A0A0A6YWJ2;E0CXD6;B9EKN8;E9PUL9;E0CY98;E0CZF8;E0CZD7;A0A0A6YVZ8;B2RQ80;P83510	P97820	Mitogen-activated protein kinase kinase kinase kinase 4	Map4k4	4	5.9	0.601893	0.103437	-0.121947	0.738463	-1.23088	0.600784	0.0805224
E9QKE4;A0A0A6YWM5;Q8BMG7	E9QKE4	Rab3 GTPase-activating protein non-catalytic subunit	Rab3gap2	35	38.4	0.773089	0.284937	-0.60199	-0.078702	-0.297183	0.210179	0.0417025
A0A0A6YWP5;Q9WVF8	A0A0A6YWP5	Tumor suppressor candidate 2	Tusc2	1	11.8	0.373901	-8.83735	-8.83735	-8.83735	-8.83735	-8.83735	1.58286
E9Q9M5;A0A0A6YWX1;J3KMM1;Q3UJD6;A0A0A6YWN9	E9Q9M5	Ubiquitin carboxyl-terminal hydrolase;Ubiquitin carboxyl-terminal hydrolase 19	Usp19	4	3.8	0.673538	-6.99163	0.0938917	0.109805	-1.69652	0.99626	-0.521497
A0A0A6YX18;Q8BVE3;A0A0A6YWP6;A0A0A6YVU0;A0A0A6YW86	A0A0A6YX18	V-type proton ATPase subunit H	Atp6v1h	25	61.3	0.0192458	-0.340953	-0.311928	-0.195752	-0.0434348	-0.0707569	0.107714
A0A0A6YX25;D3Z4P2;P59481;F6QN75	A0A0A6YX25	VIP36-like protein	Lman2l	2	11.2	0.422609	-0.343276	-0.31164	-0.285559	-0.734691	0.437161	0.0636632
A0A0A6YX73;Q8K1M3;P12367;A0A0A6YY28	A0A0A6YX73	cAMP-dependent protein kinase type II-alpha regulatory subunit	Prkar2a	10	41.3	0.515715	0.122763	0.0532586	0.0627275	-0.00211954	-0.209169	0.184512
Q811L6;A0A668KMA1;E9QPR4;A0A0A6YXG1;E9PWX8;A0A668KL31;E9Q1Q1;E9QLW6;B1AST7;B1AST8;E9Q6Q5;A0A1D5RM97;E9Q1M8;E9Q4Q9;E9Q6G0;Q8C0P0;Q60592;Q9R1L5;Q3U214;A0A668KLF8	Q811L6	Microtubule-associated serine/threonine-protein kinase 4	Mast4	5	2.4	0.364964	-0.683464	-0.62908	-0.213418	-0.856659	-0.0689949	0.579632
A0A0A6YXW7;A0A0A6YXG9;A0A0B4J1E5;Q99PM9	A0A0A6YXW7	Uridine-cytidine kinase 2	Uck2	2	19.8	0.437685	-0.400572	-0.758915	-0.577305	0.711035	0.0427775	-1.58672
Q5FWX7;E9Q6C1;F6UHR6;E9PXZ2;A0A0A6YXH3;A2A8Z1	Q5FWX7	Oxysterol-binding protein;Oxysterol-binding protein-related protein 9	Osbpl9	4	7.7	0.0877653	0.562996	2.36618	2.15752	0.00359352	-1.77527	0.770082
A0A0A6YXR0;Q8BGS7;D3Z5Y5;D3YX12	A0A0A6YXR0	Choline/ethanolaminephosphotransferase 1	Cept1	2	8.1	0.252292	-1.16097	-1.00111	-0.851277	0.0586399	0.699066	-1.57749
A0A0A6YY22;Q9WUE3	A0A0A6YY22	Cytochrome b561 domain-containing protein 2	Cyb561d2	1	27.3		0	0	0	0	0	0
H7BX08;A0A0A6YY67;Q8C1B1	H7BX08	Calmodulin-regulated spectrin-associated protein 2	Camsap2	1	1	0.368099	-6.35293	-0.433454	0.251183	-0.0406248	0.146272	-0.118633
A0A0B4J1E2;Q9CSN1	A0A0B4J1E2	SNW domain-containing protein 1	Snw1	6	13.1	0.865739	-10.1983	0.388105	1.06342	0.384204	0.604603	-2.52035
A0A0B4J1F5;Q3U3D7	A0A0B4J1F5	Transmembrane protein 131-like	D930015E06Rik;Kiaa0922	1	1.2	0.40342	-2.98166	1.56685	1.9786	1.45775	-2.98166	-2.98166
A0A1W2P7T7;A0A0F6AIX6;A0A1W2P7C8;A0A0F6AIX5;Q8BVA5	A0A1W2P7T7	UPF0554 protein C2orf43 homolog		1	14.2	0.994964	-10.8078	0.876125	0.239771	1.12933	-0.300673	-10.8078
A0A0G2JFH0;A0A0G2JDE8;A0A0G2JE03;Q3TWF7;A0A0G2JDM7;Q8BTZ4	A0A0G2JFH0	Anaphase-promoting complex subunit 5	Anapc5	1	3.9	0.965248	0.229581	-7.42617	0.946174	-7.42617	0.750222	0.391915
A0A0G2JDF7;Q3UN04	A0A0G2JDF7	Ubiquitin carboxyl-terminal hydrolase 30	Usp30	2	13.9	0.483333	-5.8449	1.58591	1.72681	-5.8449	1.56813	-5.8449
A0A0G2JE90;A0A0G2JE50;A0A0R4J0B0;Q8CDK8;A0A0G2JDH9;Q8R056;G3X9J8;G5E8G5;O54990	A0A0G2JE90	Prominin-1	Prom1	1	7.9	0.116532	-8.5437	-8.5437	-8.5437	-8.5437	0.629511	0.536331
Q6PFA1;A0A0G2JDK3;A0A0G2JGU4;Q9JIF6;A0A0G2JF29;A0A0G2JG79;Q3TVF4;P53612	Q6PFA1	Geranylgeranyl transferase type-2 subunit beta	Rabggtb	1	8.3	0.826112	-0.0845979	0.391557	-0.237396	0.103156	-0.0840084	-0.025549
A0A0G2JDP0;O35387;A0A0G2JE46;A0A0G2JFF9;A0A0G2JEE6;A0A0G2JFE1;A0A0G2JGR0;A0A0G2JGG5	A0A0G2JDP0	HCLS1-associated protein X-1	Hax1	6	24.9	0.0223969	0.233732	0.399861	0.285885	0.0782743	0.0628905	-0.152502
A0A0G2JEF6;A0A0G2JGZ1;A0A0G2JDR6;A0A1L1SVG1;A0A0R4J169;A0A1L1SQW1;E9QN52;A0A0G2JEP4;A0A0G2JFV5;A0A1L1SSC0;A0A668KLE1;Q91WK0	A0A0G2JEF6	Leucine-rich repeat flightless-interacting protein 2	Lrrfip2	2	20.1	0.0634257	-10.8819	-10.8819	-10.8819	-2.18631	0.400824	0.545994
A0A0G2JE72;A0A0G2JDX0;A0A0G2JDR8;Q99K99	A0A0G2JE72	Uncharacterized protein C4orf19 homolog		3	23.7	0.672078	-10.5601	-10.5601	0.791919	-10.5601	1.26867	-0.761356
A0A0G2JDW7;Q6ZWU9;A0A0G2JG29;A0A0G2JEX7	A0A0G2JDW7	40S ribosomal protein S27	Rps27	5	41.5	0.203453	-0.017808	0.179158	0.246401	-0.0417919	-0.0510429	0.0885677
A0A0G2JDX4;A0A0G2JEZ7;Q9D1X8;Q922J6	A0A0G2JDX4	Tetraspanin;Tetraspanin-2	Tspan2	1	13.8	0.808887	0.142129	0.138131	0.268669	0.837393	-9.62133	0.277285
A0A0G2JFP5;A0A0G2JE08;A0A0G2JFE0;A0A0G2JFB2;Q80VL1	A0A0G2JFP5	Tudor and KH domain-containing protein	Tdrkh	1	8.6		0	0	0	0	0	0
A0A0G2JE32;A0A0G2JGL0;P61079;A0A494BAN1;P62838;A0A0G2JF40;Q05CK8;A0A0G2JGZ3;A0A494BA56;P61080;Q6ZWY6	A0A0G2JE32	Ubiquitin-conjugating enzyme E2 D3;Ubiquitin-conjugating enzyme E2 D2	Ube2d3;Ube2d2	5	47.7	0.0281315	-0.598445	-0.353709	-0.822994	-0.174106	0.192398	-0.042424
A0A1Y7VJA7;A0A0G2JE93;Q9DCI3	A0A1Y7VJA7	MLN64 N-terminal domain homolog	Stard3nl	1	4.2		0	0	0	0	0	0
A0A0G2JEA0;Q6ZPS6	A0A0G2JEA0	Ankyrin repeat and IBR domain-containing protein 1	Ankib1	2	2.7	0.712932	1.18111	-0.546672	-0.533973	0.240539	0.0960791	-0.415611
A0A0G2JEA9;A0A0G2JFX7;Q9CWZ3;A0A0N4SUH6	A0A0G2JEA9	RNA-binding protein 8A	Rbm8a	5	78.4	0.408092	0.156053	-0.0375522	0.162364	-0.0980769	0.157921	-0.0739339
A0A0G2JEC4;Q9JK48;A0A0G2JE45;A0A0G2JF57	A0A0G2JEC4	Endophilin-B1	Sh3glb1	8	27.7	0.710158	0.704623	-0.305193	-0.159139	-0.288682	0.0160543	0.226706
A0A0G2JEG0;A0A0G2JFX8;D3YV77;Q3UEB4;Q9R008;A0A0G2JDI0	A0A0G2JEG0	Mevalonate kinase	Mvk	2	8.8	0.124801	1.40207	1.63333	1.64102	-8.36054	-8.36054	1.58203
A0A668KM31;A0A0G2JEG8;Q7TQF7	A0A668KM31	Amphiphysin	Amph	3	4.8	0.64531	0.590209	0.747314	-0.483953	-8.21567	0.276435	0.836278
A0A0G2JEI3;A0A0G2JER9;G3X8S5;Q9QYI8;O54946	A0A0G2JEI3	DnaJ homolog subfamily B member 7;DnaJ homolog subfamily B member 6	Dnajb6;Dnajb7	1	24.2	0.260021	-0.790506	-0.729229	-0.181762	-0.340776	-0.366756	0.520909
A0A0G2JEK2;P63254	A0A0G2JEK2	Cysteine-rich protein 1	Crip1	1	7.8	0.40384	-0.282636	-0.0385985	-0.32145	-0.0763044	-0.324732	0.325466
A0A0G2JEP0;Q61584;A0A0H2UH27;A0A0G2JGL6	A0A0G2JEP0	Fragile X mental retardation syndrome-related protein 1	Fxr1	15	35.4	0.390612	0.394512	-0.0392806	0.238292	-0.422265	0.135337	0.208391
A0A0G2JF16;Q8R344	A0A0G2JF16	Coiled-coil domain-containing protein 12	Ccdc12	1	9.2	0.199807	-0.010537	0.64689	0.66618	0.371764	-0.0908205	-0.382557
A0A0G2JF44;Q9DAI2;A0A0H2UKB7;A0A0G2JDJ1	A0A0G2JF44	Intraflagellar transport protein 22 homolog	Ift22	2	21.3	0.572882	-9.80619	-9.80619	0.0713442	-9.80619	-9.80619	1.58389
A0A0G2JF67;Q8CG03	A0A0G2JF67	cGMP-specific 3,5-cyclic phosphodiesterase	Pde5a	5	10.6	0.0818088	-2.3395	-2.17819	-0.629217	0.168625	-0.88752	0.417348
A0A0G2JGW5;A0A0G2JFB0;D3YXR8;A0A571BDA2;Q80U40	A0A0G2JGW5	RIMS-binding protein 2	Rimbp2	1	1.7	0.373901	0	0	7.66472	0	0	0
A0A0G2JFF1	A0A0G2JFF1			12	36.6	0.68242	0.028489	0.268338	0.547178	-8.77704	0.473344	0.68652
A0A0G2JFJ6;Q7TPD0	A0A0G2JFJ6	Integrator complex subunit 3	Ints3	6	7.6	0.548159	-0.49901	-0.516725	-0.0988844	0.135832	0.594629	-1.35406
A0A0G2JFT8;Q9D394	A0A0G2JFT8	Protein RUFY3	Rufy3	11	19	0.111422	-0.0819265	-0.596829	-0.719659	-0.0424611	0.191549	-0.172972
A0A0G2JFV4;Q9D0C1	A0A0G2JFV4	E3 ubiquitin-protein ligase RNF115	Rnf115	1	23.4	0.370686	-10.1276	-10.1276	0.151494	-10.1276	0.680587	0.481624
A0A1D5RMJ7;A0A0G2JG23;A0A0R4J0Y4;A0A1D5RMI4;Q6P1D5;A0A0G2JFG4	A0A1D5RMJ7	Seizure 6-like protein	Sez6l	3	5	0.242956	-9.93789	-1.19331	-0.524095	-1.3506	-0.259492	0.825776
A0A0G2JG71;P42128	A0A0G2JG71	Forkhead box protein K1	Foxk1	1	3.9	0.373901	-6.80744	-6.80744	-6.80744	-6.80744	-6.80744	1.57635
A0A0G2JGD2;P07091	A0A0G2JGD2	Protein S100-A4	S100a4	2	33.3	0.000227404	1.21797	1.22113	1.1028	0.146786	-0.247222	0.0709143
A0A0G2JGE2;Q8CIN6;D6RGB9;D6RHP1;A0A0G2JFA4;A0A0G2JDX3;A0A0G2JGX2;A0A0G2JDL2;D3Z580;D3Z4T1;A0A5F8MPH2;D3YU11;Q7TN33	A0A0G2JGE2	CUGBP Elav-like family member 3;CUGBP Elav-like family member 6	Celf3;Celf6;Celf5	2	6.2	0.275688	-0.0580574	-0.348159	-0.190392	0.15684	0.0751679	-0.26591
Q99PU8;A0A0G2JGL8;A0A0G2JGL1	Q99PU8	Putative ATP-dependent RNA helicase DHX30	Dhx30	5	5.7	0.55163	0.191791	-0.0160784	0.263693	0.244894	-0.545257	0.175972
A0A0G2JGP4;Q9D091;P08556;Q61411	A0A0G2JGP4	GTPase NRas;GTPase HRas;GTPase HRas, N-terminally processed	Nras;Hras	7	50.3	0.99957	-0.256804	0.110267	0.115629	-0.166971	0.177527	-0.0315839
A0A0G2JGQ4;P54729	A0A0G2JGQ4	NEDD8 ultimate buster 1	Nub1	8	13.9	0.0231157	-0.795035	-0.327362	-0.438762	-0.103872	0.133372	-0.0400614
A0A140T8R8;A0A0G2JGV7;Q3UT23;A0A1Y7VP24;Q9QZ73;A0A0G2JEA2;A0A0G2JDN9;A0A1B0GXL7;A0A0G2JDM0	A0A140T8R8	DCN1-like protein;DCN1-like protein 1	Dcun1d1	3	18.2	0.0116952	-1.81328	-1.82437	-1.61532	0.0992704	-0.52276	0.301856
Q3TUE1;A0A0G2JGW9;A0A0G2JFY5;Q3UUU2;Q91WJ8;A0A0G2JG00;A0A0G2JFK2;A0A0G2JE55;A0A0G2JGT1;A0A0G2JGV9;A0A0G2JG96	Q3TUE1	Far upstream element-binding protein 1	Fubp1	24	42.7	0.0283045	-1.2241	-0.626202	-0.383706	-0.0819733	0.158206	-0.0902853
A0A0J9YKD4;P07310	A0A0J9YKD4	Creatine kinase M-type	Ckm	1	10.3	0.238217	-7.54609	2.60168	2.75205	-7.54609	-7.54609	1.57981
H3BKR1;F6X889;A0A0J9YV93;A0A0J9YTT5;A0A0J9YUE5;A0A0J9YUY9;A0A0J9YU94;H3BKH5;A0A0J9YV01;H9H9S3;Q9R0G7	H3BKR1	Zinc finger E-box-binding homeobox 2	Zeb2	1	29.7		0	0	0	0	0	0
Q69Z99;A0A0J9YTU9;A0A0J9YU29	Q69Z99	Zinc finger protein 512	Znf512	3	5.9	0.428149	-0.526667	-0.955844	-0.451118	-0.629528	0.839002	-0.82419
A0A0J9YTY0;A0A0J9YUL3;Q8C1B7;A0A0J9YVA6;A0A0J9YUV6	A0A0J9YTY0	Septin-11	44085	15	46.8	0.440977	-0.354567	-0.253857	-0.312372	0.523987	-0.223124	-0.503551
A0A0J9YUM4;A0A0J9YU62;O88712;A0A0J9YTW3;A0A0J9YUR5;A0A0J9YVI3;A0A0J9YU66;E9Q0T4;E9PWQ9;Q91YZ2;P56546	A0A0J9YUM4	C-terminal-binding protein 1	Ctbp1	12	46.6	0.835372	0.364894	-0.628471	0.32743	0.3602	0.12131	-0.669615
A0A0J9YU67;F8WJA5;Q61474	A0A0J9YU67	RNA-binding protein Musashi homolog 1	Msi1	2	12.3	0.123167	-8.34981	-8.34981	-8.34981	0.764048	0.377052	-8.34981
A0A0J9YU79;E9Q1Q9;A0A0J9YUK6;P97328;A0A0J9YTU1	A0A0J9YU79	Ketohexokinase	Khk	5	20.8	0.806896	-0.126146	0.436043	-0.0748234	0.14326	-0.889337	0.43908
A0A0J9YU92;Q8VDH1	A0A0J9YU92	F-box only protein 21	Fbxo21	1	3.6	0.391528	-7.54026	-7.54026	0.21867	0.451427	-7.54026	0.702423
A0A0J9YUD5;B9EJ54;E9Q880	A0A0J9YUD5		Nup205	9	8.3	0.291602	0.0936628	0.259273	0.482687	0.383242	-0.312705	-0.167151
A0A0J9YUD8;A0A0J9YUZ4;P63158;D3YZ18;D3YVC6;A0A1B0GQX9	A0A0J9YUD8	High mobility group protein B1	Hmgb1	16	55	0.750012	0.356832	-0.160918	0.124948	0.0165103	0.48502	-0.763942
D3Z271;Q8BY07;A0A0J9YUG5;Q8BGM4	D3Z271		Wbscr27	3	35.7	0.51584	-10.9458	-0.337627	-10.9458	-10.9458	-10.9458	1.58447
A0A0J9YUI1;P61087;A0A0J9YU07;D3Z4U3;F8WIC2;Q3V3R8;A0A0J9YUR9	A0A0J9YUI1	Ubiquitin-conjugating enzyme E2 K	Ube2k	5	38.1	0.479409	2.88512	-1.06714	-0.778662	-1.29789	-0.510347	0.919321
A0A0J9YUW6;A0A0J9YUN2;Q3TQ27;Q9Z255;A0A0J9YUR7;A0A0J9YTT1;P63147	A0A0J9YUW6	Ubiquitin-conjugating enzyme E2 A;Ubiquitin-conjugating enzyme E2 B	Ube2a;Ube2b	2	51.8	0.544515	-11.8978	1.17634	1.4588	-11.8978	0.940825	0.111181
A0A0J9YUT8;Q8R3C6	A0A0J9YUT8	Probable RNA-binding protein 19	Rbm19	2	2.9	0.821211	0.114534	-0.032318	0.149313	0.491877	-0.0196918	-0.719559
A0A0J9YUZ7;Q8BMS2	A0A0J9YUZ7	Spondin-2	Spon2	1	11.7	0.373901	-8.63294	-8.63294	-8.63294	-8.63294	1.58254	-8.63294
Q99KL7;A0A0J9YV85;Q9CZQ8	Q99KL7	Ras-related protein Rab-28	Rab28	2	10	0.234725	-0.474329	-0.882778	-0.904569	0.634715	-0.307188	-0.645767
Q61074;A0A0J9YVG0;A0A0J9YV96	Q61074	Protein phosphatase 1G	Ppm1g	9	21.4	0.557258	0.0416795	0.112354	0.221141	-0.264377	-0.162932	0.34963
A0A0J9YVH9;Q99LS3;D3Z666;D3Z4T3	A0A0J9YVH9	Phosphoserine phosphatase	Psph	3	28.3	0.146341	1.85353	1.00628	0.74668	-9.9134	0.276086	0.838393
J3QMN4;A0A0U1RPV8;A0A0U1RQA4;J3QMQ8;A0A0M3HEQ0;Q9JLT4;A0A0M3HEP9;D3Z0K8;A0A0U1RPC6;Q9D8I4;A0A0U1RPS1	J3QMN4	Thioredoxin reductase 2, mitochondrial	Txnrd2	5	19.1	0.254637	-0.0752767	0.392734	0.228483	-0.0303946	-0.0423718	0.0701012
A0A0N4SUH4;Q8BKS9	A0A0N4SUH4	Pumilio domain-containing protein KIAA0020	Kiaa0020	1	3.9	0.499786	0.372478	0.585948	0.499801	-6.93098	0.902615	0.166527
Q9QZ23;A0A0N4SUH8;D3Z285	Q9QZ23	NFU1 iron-sulfur cluster scaffold homolog, mitochondrial	Nfu1	4	21.6	0.0205419	-1.11955	-0.863523	-0.801339	0.0563683	0.249748	-0.374906
E9QL12;E9PXU9;A0A0N4SUJ2;E9Q423;A0A0N4SWH3;A0A0N4SWG7;A0A0N4SUN3;A0A0N4SVX9;A0A0N4SV63;Q9ESD7	E9QL12	Dysferlin	Dysf	8	6.6	0.033161	0.593549	1.51051	1.38728	-0.046152	0.102805	-0.0624682
A0A0N4SUK4	A0A0N4SUK4			1	71.4	0.330062	1.196	0.320791	0.698773	-13.9976	0.0110294	0.994409
A0A0N4SUK9;Q8C7D2	A0A0N4SUK9	Protein cereblon	Crbn	1	5.5	0.718539	0.452947	-0.11581	0.429542	0.246168	-8.87358	0.857436
A0A0N4SUM7;A0A0N4SUY1;A0A0N4SVT4;A0A0N4SV46;Q9R1Q6	A0A0N4SUM7	Transmembrane protein 176B	Tmem176b	1	8.7	0.824545	-8.77232	0.923843	0.617769	-0.226573	0.462634	-0.382172
A0A0N4SUT8;A0A0N4SVW1;A0A0N4SUV7;Q91YP3	A0A0N4SUT8	Deoxyribose-phosphate aldolase	Dera	1	32.4	0.752703	2.30581	-8.55502	-8.55502	-8.55502	-8.55502	1.5824
A0A1L1SQF5;A0A0N4SV65;A0A0N4SUY3;A0A0N4SWF5;A0A0N4SUU0;A0A0N4SWD7;E9Q6H8;A0A0N4SVR9	A0A1L1SQF5		Plekha5	3	5.5	0.186326	-1.62077	-9.42203	0.130101	-0.188166	0.0412165	0.128687
A0A0N4SV80;E9QML5;Q61464;A0A0N4SV38;A0A0N4SVI8;E9QKZ7;A0A0N4SVM8;Q3TZK9	A0A0N4SV80	Zinc finger protein 638	Zfml;Znf638	4	3.3	0.782502	0.380774	0.467304	-0.123733	-0.453936	1.1779	-7.06392
A0A0N4SVB8;Q9CQW2	A0A0N4SVB8	ADP-ribosylation factor-like protein 8B	Arl8b	10	58.7	0.35045	-0.282995	-0.138622	-0.0582983	-0.266193	0.180517	0.0499079
A0A0N4SVC2;E9QP00;Q6PFR5	A0A0N4SVC2	Transformer-2 protein homolog alpha	Tra2a	4	14.6	0.1941	-2.21711	-1.12395	-0.723393	0.439028	0.426552	-1.73556
A0A0N4SVL0;Z4YKC4;A0A0R4J112;A2AMI2;Q80XI3;A2AMI7;A2AMI6	A0A0N4SVL0	Eukaryotic translation initiation factor 4 gamma 3	Eif4g3	12	8.2	0.902694	-0.7001	0.26373	0.138181	0.247458	-0.331753	0.026186
A0A0N4SVQ1;Q62425	A0A0N4SVQ1	Cytochrome c oxidase subunit NDUFA4	Ndufa4	6	79.6	0.0603599	0.336889	0.583766	0.440943	0.289487	-0.35019	-0.00967921
A0A0N4SVS6	A0A0N4SVS6			5	32.7		0	0	0	0	0	0
A0A0N4SVV4;Q9DD06	A0A0N4SVV4	Retinoic acid receptor responder protein 2	Rarres2	1	5.5	0.523502	3.37001	-9.97164	-9.97164	-0.301836	1.12947	-9.97164
Q9DAS9;A0A0N4SW28;A0A0N4SVT3	Q9DAS9	Guanine nucleotide-binding protein G(I)/G(S)/G(O) subunit gamma-12	Gng12	6	70.8	0.104237	0.945435	0.257516	0.417027	0.0534824	-0.180263	0.110619
A0A0N4SW56;Q8R0Y6	A0A0N4SW56	Cytosolic 10-formyltetrahydrofolate dehydrogenase	Aldh1l1	4	12.8	0.117391	8.88963	9.0529	0	0	0	0
A0A0N4SWA4;Q9ES18	A0A0N4SWA4	Forkhead box protein J2	Foxj2	1	6.8	0.122315	-6.89527	-6.89527	-6.89527	0.389091	0.750205	-6.89527
A0A0N4SWI4;Q9CR98	A0A0N4SWI4	Protein FAM136A	Fam136a	3	45.3	0.984561	-11.631	-0.135434	1.10288	-11.631	-0.701819	1.25392
A0A0N5E9G7;G3X8Z6;Q5U4B1;G3UWX1;P35601	A0A0N5E9G7	Replication factor C subunit 1	Rfc1	1	2.3	0.140919	0	4.80793	5.53306	0	0	0
A0A0R3P9C4;Q8C1Q6	A0A0R3P9C4	Small integral membrane protein 4	Smim4	1	14	0.000313739	-12.7284	-12.7284	-12.7284	0.122587	-0.272479	0.115591
A0A0R3P9C8;Q9DC69	A0A0R3P9C8	NADH dehydrogenase [ubiquinone] 1 alpha subcomplex subunit 9, mitochondrial	Ndufa9	19	58.2	0.914583	-0.133609	0.0566853	0.0268346	0.173545	0.0137476	-0.213239
A0A0R4IZW5;P09803;P10287	A0A0R4IZW5	Cadherin-1;E-Cad/CTF1;E-Cad/CTF2;E-Cad/CTF3	Cdh1	15	21.6	0.0863712	-0.839009	-0.743226	-0.119244	-0.0649651	-0.149535	0.192182
A0A0R4IZW8;O88456;A0A0R4J1C2;Q9D7J7	A0A0R4IZW8	Calpain small subunit 1	Capns1	10	75.4	0.0512865	-0.778512	-0.911952	-0.278669	-0.114154	0.241496	-0.161882
Q6NS54;A0A0R4IZX2;Q9JHL1;A0A3Q4EHM9;A0A0R4J006;A0A3Q4EBU8	Q6NS54	Na(+)/H(+) exchange regulatory cofactor NHE-RF;Na(+)/H(+) exchange regulatory cofactor NHE-RF2	Slc9a3r2	5	26.3	0.545965	-2.18801	0.0584453	0.129723	-0.125614	0.393234	-0.376972
A0A0R4IZX6;Q9WVP1;A0A0R4J1L4;A0A1L1SUA0;A0A1L1SQU9	A0A0R4IZX6	AP-1 complex subunit mu-2	Ap1m2	10	33.6	0.819208	-1.48806	0.313789	0.169246	-0.941849	0.123616	0.475057
A0A0R4IZY0;Q8C1A5	A0A0R4IZY0	Thimet oligopeptidase	Thop1	25	49.1	0.237967	0.0413151	0.157009	0.287054	-0.0997066	-0.103296	0.183802
A0A0R4IZY9;Q91XI1	A0A0R4IZY9	tRNA-dihydrouridine(47) synthase [NAD(P)(+)]-like	Dus3l	4	8.3	0.0736998	-2.16884	-9.48451	-0.861284	-1.0774	0.369261	0.303841
A0A0R4J002;Q91V36	A0A0R4J002	Nuclear receptor-binding protein 2	Nrbp2	1	6.6	0.748239	-6.56207	0.757619	1.10842	-6.56207	0.312647	0.805237
A0A0R4J005;A0A5F8MPJ3;E9QP62;Q9D7B2;Q99JW4;Q91XD2	A0A0R4J005	LIM and senescent cell antigen-like-containing domain protein 1;LIM and senescent cell antigen-like-containing domain protein 2	Lims1;Lims2	2	8.6	0.590835	-10.4017	0.48726	-1.08516	0.991497	-0.920722	-1.04839
A0A0R4J023;Q9JLZ3;F6RT60;F6R307;A0A0R4J1L8;E9Q6L3;E9QMT1	A0A0R4J023	Methylglutaconyl-CoA hydratase, mitochondrial	Auh	10	39.2	0.0109702	-0.756639	-0.606078	-0.983793	0.211921	-0.174155	-0.0656961
A0A0R4J034;Q99K01;D3YZA7	A0A0R4J034	Pyridoxal-dependent decarboxylase domain-containing protein 1	Pdxdc1	31	55.8	0.724447	-0.0972476	-0.137638	-0.00877164	-0.384099	-0.0275928	0.325026
D3Z765;A0A0R4J047;Q9CYI4	D3Z765	Putative RNA-binding protein Luc7-like 1	Luc7l	3	25.6	0.373901	0	0	10.2742	0	0	0
A0A0R4J049	A0A0R4J049			11	23.1	0.830031	0.0470307	-0.0920466	-0.320937	-0.569326	-0.564656	0.722424
A0A1L1SS90;A0A0R4J050;A0A1L1SRW7;A0A1L1SRC1;A0A1L1SRL5;A0A087WPX1;A0A1L1SSU4	A0A1L1SS90			7	22	0.373901	-6.44952	-6.44952	-6.44952	-6.44952	-6.44952	1.57392
A0A1D5RLL6;A0A1D5RLY0;A0A1D5RMB5;A0A0R4J055;Q6TXD4	A0A1D5RLL6	Dynamin-binding protein	Dnmbp	1	3.3	0.293098	-4.69091	-4.69091	-0.244641	0.27038	0.811601	-4.69091
A0A1B0GSH5;D3YWG2;G8JL55;A0A0R4J058;A0A0R4J242;Q922Q9	A0A1B0GSH5	Chitinase domain-containing protein 1	Chid1	5	45.8	0.063828	-1.41689	-0.844009	-0.258737	0.0403169	0.18909	-0.266011
E9PYL0;E9Q045;A0A0R4J062;Q3U309;O08983	E9PYL0	Hermansky-Pudlak syndrome 1 protein homolog	Hps1	1	1.8	0.686486	0.267559	0.0951929	-0.213218	0.0801613	-0.0534461	-0.0302774
A0A0R4J065;Q8BGE6;A0A087WNY2;D3YZP6;A0A087WNR6;A0A087WRT0	A0A0R4J065	Cysteine protease ATG4B	Atg4b	4	21.4	0.689376	-1.43653	0.739841	-9.75385	0.908592	-9.75385	0.165595
A0A0R4J069;F6ZFP8;F7D651;F7BB44;D3Z7G6;D3Z3I6;M0QWF1	A0A0R4J069		Scly	22	74.5	0.000953365	-10.683	-10.683	-10.683	-0.156124	-0.194768	0.297313
A0A0R4J078;Q8VCH8;A0A087WSK5	A0A0R4J078	UBX domain-containing protein 4	Ubxn4	6	17.4	0.461056	0.126689	-0.224891	0.666707	-0.0446914	0.104194	-0.0655078
A0A0R4J079;Q8BMP6	A0A0R4J079	Golgi resident protein GCP60	Acbd3	19	42.1	0.717555	-0.0986186	-0.00642375	0.262465	0.0783681	-0.236011	0.131045
A0A0R4J083	A0A0R4J083			21	50.5	0.0341792	-2.19837	-2.09386	-1.72631	-0.324795	-0.449645	0.555193
A0A0R4J1F6;A0A0R4J085;Q3UHZ7;Q91YN5	A0A0R4J1F6	UDP-N-acetylhexosamine pyrophosphorylase;UDP-N-acetylgalactosamine pyrophosphorylase;UDP-N-acetylglucosamine pyrophosphorylase	Uap1	2	4.6	0.567023	0.551	0.312155	0.0567899	-1.92277	0.26691	0.616381
Q8K2I4;A0A0R4J092;D6RGR1	Q8K2I4	Beta-mannosidase	Manba	8	11.8	0.0520512	-0.830796	-0.877967	-0.261768	-0.253238	0.0232497	0.195023
A0A0R4J094;Q3TC72	A0A0R4J094	Fumarylacetoacetate hydrolase domain-containing protein 2A	Fahd2	8	33.2	0.189797	-0.372844	-0.969195	-0.381454	-0.60257	0.0927943	0.350482
A0A0R4J098;O88291;D3YXQ7;D6RG92	A0A0R4J098	DBIRD complex subunit ZNF326	Znf326;Zfp326	6	11.4	0.977584	0.326207	-1.60759	0.555037	-0.980515	0.923523	-0.745504
A0A0R4J099;Q3UY34	A0A0R4J099	Uncharacterized protein C12orf43 homolog		2	5.9	0.000312004	3.30652	3.35909	3.47428	-1.39318	-2.51896	1.28972
A0A0R4J0B4;Q99KK2;A0A0N4SW65;A0A0N4SWC3	A0A0R4J0B4	N-acylneuraminate cytidylyltransferase	Cmas	14	44.9	0.944716	0.115567	-0.0874221	-0.0779539	-0.00370498	0.269064	-0.326374
A0A0R4J0B5	A0A0R4J0B5			4	12	0.116885	-9.14092	-9.14092	-9.14092	0.519319	0.646116	-9.14092
Q9D733;A0A0R4J0B9;A0A140LHP0	Q9D733	Pancreatic secretory granule membrane major glycoprotein GP2	Gp2	3	5.6	0.0276206	10.1793	10.9991	9.51468	0	0	0
A0A0R4J0D1;Q8R3Q0	A0A0R4J0D1	Store-operated calcium entry-associated regulatory factor	Saraf	3	11.8	0.12533	-7.87375	-7.87375	-7.87375	-7.87375	0.787618	0.344276
A0A0R4J0D3;Q3TDQ1	A0A0R4J0D3	Dolichyl-diphosphooligosaccharide--protein glycosyltransferase subunit STT3B	Stt3b	12	16.5	0.510979	0.452357	-0.0366294	-0.00321241	0.127587	0.128628	-0.2964
A0A0R4J0F6;Q99KY4	A0A0R4J0F6	Cyclin-G-associated kinase	Gak	4	3.9	0.174159	0.233651	0.199935	0.919934	-0.0108007	0.0854644	-0.0794334
A0A0R4J0G0;Q8BH04;A0A2I3BQL9;A0A2I3BS39;A0A2I3BRX1;A0A2I3BQC6;A0A2I3BQ75;Q9Z2V4	A0A0R4J0G0	Phosphoenolpyruvate carboxykinase [GTP], mitochondrial	Pck2	34	61	0.0154471	-0.665929	-0.73659	-0.784032	-0.25815	-0.0103511	0.227728
A0A0R4J0G4;Q6VN19	A0A0R4J0G4	Ran-binding protein 10	Ranbp10	2	3.7	0.305043	-0.0838857	-9.72076	-0.206082	0.3561	-0.377279	-0.0737713
A0A140T8R4;A0A0R4J0H5;Q6S5C2	A0A140T8R4	N-acetylglucosamine-1-phosphotransferase subunit gamma	Gnptg	10	44.9	0.0206404	-0.895051	-0.736854	-0.655269	0.245314	-0.292671	-0.00251247
Q9JL18;A0A0R4J0I8;A0A338P6C9	Q9JL18	Beta-secretase 2	Bace2	7	23.5	0.0959193	-4.06644	-2.35214	-0.201576	0.201611	-0.484045	0.182753
Q91ZX7;A0A0R4J0I9;Q3U5J2	Q91ZX7	Prolow-density lipoprotein receptor-related protein 1;Low-density lipoprotein receptor-related protein 1 85 kDa subunit;Low-density lipoprotein receptor-related protein 1 515 kDa subunit;Low-density lipoprotein receptor-related protein 1 intracellular domain	Lrp1	8	2.2	0.518279	0.753179	0.425654	-0.159817	0.764866	-0.215322	-1.18628
A0A0R4J0J5;Q8K114	A0A0R4J0J5	Integrator complex subunit 9	Ints9	2	4.5	0.786487	-0.359615	-0.616448	1.11168	-0.667481	0.967068	-1.26697
A0A0R4J0J6;Q8BKT7;Q5SVF8;Q5SVF9	A0A0R4J0J6	THO complex subunit 5 homolog	Thoc5	4	8.3	0.425354	0.188531	-0.233382	0.902121	0.231156	0.0500465	-0.338384
A0A0R4J0K1;Q9ERR7;A0A1C7ZMY4;A0A0G2JEF3	A0A0R4J0K1	15 kDa selenoprotein	44089	9	53.7	0.00282931	-0.514247	-0.38697	-0.295551	-0.0305228	-0.0144515	0.0439066
Z4YL78;A0A0R4J0K2;K3W4R5;A2AGT5	Z4YL78	Cytoskeleton-associated protein 5	Ckap5	23	15	0.767572	-0.524169	0.131394	0.526029	-0.36581	0.116806	0.188573
E0CYE1;A0A0R4J0L1;Q8BZW3;E0CY86;Q3UPY5;E0CYW9	E0CYE1	Beta-galactosidase;Beta-galactosidase-1-like protein 2	Glb1l2	8	23.3	0.0549467	-2.17518	-2.50612	-0.662896	-0.640058	0.402531	0.0517031
Q8BRB0;A0A0R4J0L5;Q8R3I3;A0A0A6YWW6	Q8BRB0	Conserved oligomeric Golgi complex subunit 6	Cog6	10	24.3	0.856527	-0.137942	-0.0593508	0.364215	-0.563735	-0.233425	0.558599
A0A0R4J0M1;Q8VCN9	A0A0R4J0M1	Tubulin-specific chaperone C	Tbcc	3	13.2	0.373901	-6.46549	-6.46549	-6.46549	-6.46549	1.57404	-6.46549
A0A0R4J0M9;Q8CDG3	A0A0R4J0M9	Deubiquitinating protein VCIP135	Vcpip1	3	3.4	0.0792773	-3.01016	-7.97068	-0.220136	-0.148113	-0.169146	0.27286
D3Z2H5;D3Z7B3;A0A0R4J0N9;A0A0R4J147;A0A0R4J1L9;Q5HZI1	D3Z2H5	Microtubule-associated tumor suppressor 1 homolog	Mtus1	1	16.3	0.735077	0.0226606	0.099486	0.201858	0.360562	0.184891	-0.787511
A0A0R4J0P1;Q9D7B6;D3YTT4;A0A1L1SUG2	A0A0R4J0P1	Isobutyryl-CoA dehydrogenase, mitochondrial	Acad8	13	41.4	0.000877808	1.41672	1.20182	1.41309	-0.240104	-0.136401	0.314441
Q8VDG3;A0A0R4J0P6;A0A2R8VKA3	Q8VDG3	Poly(A)-specific ribonuclease PARN	Parn	3	6.2	0.00519952	-0.640036	-1.04599	-0.706159	-0.0583025	0.157211	-0.113291
A0A0R4J0Q6;D3YVX5	A0A0R4J0Q6		Trim56	4	9	0.330534	-2.06894	-0.0781099	-1.77426	-2.22003	0.588085	0.358525
Q3UM29;A0A0R4J0Q9;Q3TR20	Q3UM29	Conserved oligomeric Golgi complex subunit 7	Cog7	13	24.8	0.696659	-0.615798	0.275049	-0.217244	0.103971	-0.487691	0.277517
O70404;A0A0R4J0R1;A0A0U1RPE8	O70404	Vesicle-associated membrane protein 8	Vamp8	5	46.5	0.861348	-0.460991	0.347388	0.183265	-0.623635	0.220414	0.24598
A0A0R4J0S2;P70389	A0A0R4J0S2	Insulin-like growth factor-binding protein complex acid labile subunit	Igfals	11	30	0.00363366	-2.97	-2.98472	-1.26224	0.160707	0.0582127	-0.24984
Q924D0;A0A0R4J0S3;D3Z792	Q924D0	Reticulon-4-interacting protein 1, mitochondrial	Rtn4ip1	5	19.4	0.105467	-2.13868	-9.80389	-2.85639	-2.45125	0.6265	0.348609
A0A1L1SVG0;A0A0R4J0S7;Q8CGB3;A0A1L1STY4	A0A1L1SVG0	Uveal autoantigen with coiled-coil domains and ankyrin repeats	Uaca	5	4.6	0.74867	0.0302572	-0.351981	0.4915	-0.212815	-0.0651789	0.240402
A0A0R4J0T0;Q8K3A0;F6WN43;F6UL52	A0A0R4J0T0	Iron-sulfur cluster co-chaperone protein HscB, mitochondrial	Hscb	3	11.1	0.555105	1.94673	0.862055	-8.5178	-8.5178	-1.49195	1.40149
Q3U141;A0A0R4J0T4;Q5D0E0;O88351;F6ULQ4	Q3U141	Inhibitor of nuclear factor kappa-B kinase subunit beta	Ikbkb	2	6.1	0.678604	-1.72921	0.882955	0.84749	-2.38103	-0.122658	0.918031
P28659;A0A0R4J0T5;S4R2S7	P28659	CUGBP Elav-like family member 1	Celf1	13	36.8	0.0408903	-0.669221	-0.457868	-0.204774	-0.150549	0.109658	0.0287383
Q9D8S3;A0A0R4J0T8;A0A2I3BQY0	Q9D8S3	ADP-ribosylation factor GTPase-activating protein 3	Arfgap3	24	47.4	0.0955674	-0.235123	-0.470079	-0.100858	-0.0660435	0.124835	-0.0673897
A0A0R4J0U2;Q0VGB7;A0A0N4SVH3;A0A0N4SV05	A0A0R4J0U2	Serine/threonine-protein phosphatase 4 regulatory subunit 2	Ppp4r2	6	21.8	0.759749	0.210984	-0.224437	0.156393	-0.284051	0.100502	0.146097
A0A0R4J0U7;Q8R395	A0A0R4J0U7	COMM domain-containing protein 5	Commd5	2	13.8	0.908898	-8.50897	1.33242	-8.50897	-8.50897	1.58232	-8.50897
E9Q360;A0A0R4J0V1;Q8K2A7;E9Q361;F6WSW2	E9Q360	Integrator complex subunit 10	Ints10	3	5	0.221215	0	4.72305	6.46872	0	0	0
A0A0R4J0V5;P08775	A0A0R4J0V5	DNA-directed RNA polymerase II subunit RPB1	Polr2a	11	9.1	0.626865	-0.865104	0.842729	0.722249	-1.3921	0.978252	-0.623905
A0A0R4J0W6;Q9CRC8	A0A0R4J0W6	Leucine-rich repeat-containing protein 40	Lrrc40	3	5.6	0.0893714	-1.20726	-1.14291	-1.08125	0.396823	0.220555	-0.948384
D3Z0V2;A0A0R4J0X8;Q9ES28;A0A1B0GRS3	D3Z0V2	Rho guanine nucleotide exchange factor 7	Arhgef7	7	19.7	0.351382	-0.539407	-0.428421	-0.0815507	-0.626114	0.139852	0.322261
A0A0R4J0Z1;P08003	A0A0R4J0Z1	Protein disulfide-isomerase A4	Pdia4	54	61	0.534924	-0.15785	-0.143113	-0.0905943	-0.277169	-0.106741	0.317428
H3BIZ2;H3BLC4;A0A0R4J0Z8;D6RIM8;E9PYX1;E9QMN1;Q9ES64;A0A5F8MPR9	H3BIZ2	Harmonin	Ush1c	3	8.7	0.0896521	-9.43566	-9.43566	-0.506012	-0.1134	0.552226	-0.714903
D3Z1R6;D3Z5R9;A0A0R4J102;Q7TN99	D3Z1R6	Cytoplasmic polyadenylation element-binding protein 3	Cpeb3	1	1.9	0.581292	-6.07656	1.26077	1.16738	-6.07656	0.36396	0.764031
Q8R146;A0A0R4J107;A0A0A6YXV0	Q8R146	Acylamino-acid-releasing enzyme	Apeh	24	55.1	0.29784	-0.14005	-0.458138	-0.329477	-0.17925	-0.286731	0.375268
D6RDQ6;D3YX15;A0A0R4J110;Q61153	D6RDQ6	Iodothyronine deiodinase;Type I iodothyronine deiodinase	Dio1	1	19.7		0	0	0	0	0	0
A0A0R4J111;Q9JHC0	A0A0R4J111	Glutathione peroxidase 2	Gpx2	5	47.4	0.0355689	-2.70373	-0.9796	-1.75621	-0.687451	0.174935	0.322086
A0A0R4J119;Q7TMB8;A0A0U1RQ05;G3UZI5	A0A0R4J119	Cytoplasmic FMR1-interacting protein 1	Cyfip1	15	15.6	0.184687	-0.659339	-0.472863	-0.015956	0.15014	0.0817079	-0.265253
A0A0R4J124;O54781;Q6P5E1;A0A0G2JG74;Q9Z0G2	A0A0R4J124	SRSF protein kinase 2;SRSF protein kinase 2 N-terminal;SRSF protein kinase 2 C-terminal	Srpk2	8	17.7	0.956808	-0.515553	0.1381	0.326036	-0.503615	-0.37308	0.606471
A0A0R4J138;P50429	A0A0R4J138	Arylsulfatase B	Arsb	5	10.3	0.0223927	-1.19126	-0.979124	-0.806897	-0.401931	0.270731	0.0520491
Z4YLI8;A0A0R4J140;Q5SW19	Z4YLI8	Clustered mitochondria protein homolog	Cluh	3	2.4	0.890964	-5.98861	0.917851	0.538629	-5.98861	-0.099127	1.03608
A0A0R4J146;Q3UFY7	A0A0R4J146	7-methylguanosine phosphate-specific 5-nucleotidase	Nt5c3b	2	13.2	0.801248	-8.47414	0.375775	0.216655	-8.47414	0.832199	0.283081
A0A0R4J150;B9EJ86;A0A5F8MPC5;G5E833;Q9ER64	A0A0R4J150	Oxysterol-binding protein	Osbpl8	6	9.2	0.209785	1.08502	0.371554	1.74191	-7.49803	-0.0861647	1.03734
Q3TKT4;A0A0R4J170;G3UX35	Q3TKT4	Transcription activator BRG1	Smarca4	7	5.3	0.537513	-0.168941	-0.620241	-0.262088	-0.604846	0.678653	-0.430871
A0A0R4J187;P23475;A0A2R8VHZ9;E9PZD4;E9Q163	A0A0R4J187	X-ray repair cross-complementing protein 6	Xrcc6	15	35	0.0428308	-1.32247	-1.622	-1.17444	-0.438406	-0.223285	0.491019
A0A0R4J195;Q9CSU0;F6YB25;F7DAY5	A0A0R4J195	Regulation of nuclear pre-mRNA domain-containing protein 1B	Rprd1b	8	35.4	0.655974	-0.73671	-0.287867	0.358997	-0.0290584	-0.107851	0.126935
A0A0R4J1E2;E9QN08;Q80T06;F6ZFU0;P57776;D3YUQ9;A0A0R4J1L2;Q91VK2;D3YZT9;D3Z7N2;D3YY68;Q9CVV2;E9PUM6	A0A0R4J1E2	Elongation factor 1-delta	Eef1d	12	26.2	0.867874	-0.111679	-0.0408067	0.0290059	-0.235624	-0.239526	0.382567
A0A0R4J1H0;Q3KNM2	A0A0R4J1H0	E3 ubiquitin-protein ligase MARCH5	43895	2	11.1	0.346159	0.0570335	0.603774	0.55531	0.0663311	-1.03725	0.551585
A0A0R4J1H6;E9QP99;P55937;D3Z0Q8	A0A0R4J1H6	Golgin subfamily A member 3	Golga3	27	25.5	0.714123	-0.198925	-0.469554	0.182308	-0.7181	0.235728	0.280483
A0A0R4J1H8;E9Q6I3;A0A286YDQ8;E9QMY5;Q9QXN0;G3UXH3	A0A0R4J1H8	Protein Shroom3	Shroom3	3	3.3	0.650346	0.717024	0.848948	0.0736225	1.57974	-7.52621	-7.52621
Q9QY81;A0A0R4J1I6;F6XGN0	Q9QY81	Nuclear pore membrane glycoprotein 210	Nup210	7	4.9	0.61307	-0.332426	-0.434098	0.085908	-0.0131282	0.479691	-0.702249
A0A0R4J1I9;Q8CFZ5	A0A0R4J1I9	Solute carrier family 22 member 12	Slc22a12	1	1.6	0.852897	0.798489	0.78179	-7.55314	0.860926	0.236917	-7.55314
A0A0R4J1M3;Q8BYK4	A0A0R4J1M3	Retinol dehydrogenase 12	Rdh12	1	2.6	0.415454	0.57505	0.141071	0.936435	-7.58731	0.47564	0.681912
Q8CEE7;A0A0R4J1N8;D3YVJ8	Q8CEE7	Retinol dehydrogenase 13	Rdh13	3	12.9	0.388383	0.414258	0.55777	0.0986947	-1.08996	0.164018	0.495512
P40630;A0A0R4J1N9;D3Z0F3	P40630	Transcription factor A, mitochondrial	Tfam	10	39.9	0.167347	-0.517094	-0.178047	-0.111823	0.169567	-0.166842	-0.0225535
A0A0R4J1Q0;G5E896;Q3UJB9;D6RE33;F6V5I7;F6ZJ27	A0A0R4J1Q0	Enhancer of mRNA-decapping protein 4	Edc4	10	11.4	0.254536	-1.13482	-0.591767	0.0292697	-0.372426	-0.036396	0.32473
E9QQ99;D3Z1Y1;A0A0R4J1R1;Q9DBY1	E9QQ99	E3 ubiquitin-protein ligase synoviolin	Syvn1	1	1.6	0.0598284	1.62366	2.2218	1.93461	-8.51269	1.58233	-8.51269
A0A0R4J1R7;Q9CZL5	A0A0R4J1R7	Pterin-4-alpha-carbinolamine dehydratase 2	Pcbd2	4	46.6	0.333907	-0.671212	-0.70383	-0.0763767	-0.607933	-0.0991356	0.495973
G3X8W7;A0A0R4J1W7;Q8BGZ4	G3X8W7	Cell division cycle protein 23 homolog	Cdc23	8	16.8	0.117596	-2.28186	-0.379214	-0.334399	0.0672888	0.139795	-0.233607
A0A0R4J1Y3;E0CYN9;E0CYK9;E9QMF4;E0CXW7	A0A0R4J1Y3		Osgep	6	32.5	0.133182	-1.20921	-2.62524	-0.532599	-0.816974	-0.0619418	0.560123
Q4JJC0;E9PYJ2;A0A0R4J1Y4;F6UGU7;E0CX45;F6TSJ9;E0CXR8;E0CZE2;E0CZ83;E0CY24;E0CXL4;B7ZNY3;F6S7Z1;G3XA13;A5D6P2;Q99NH2	Q4JJC0	Partitioning defective 3 homolog	Pard3	1	2.8		0	0	0	0	0	0
Q9CR67;A0A0R4J1Z3;Q9CZM3	Q9CR67	Transmembrane protein 33	Tmem33	4	13.8	0.449733	-0.115883	-0.509022	-0.187789	-0.635409	0.118041	0.345943
A0A0R4J254;Q9ESJ0	A0A0R4J254	Exportin-4	Xpo4	6	10.7	0.926067	0.900297	-0.349248	-2.444	-0.818202	0.547472	-0.0419682
A0A0R4J259;G3UZI2;Q7TMK9;G3V018;G3UZ48;G3UXJ6;G3UWM1;G3XA76;G3UY67;G3UYK7	A0A0R4J259	Heterogeneous nuclear ribonucleoprotein Q	Syncrip	21	46.2	0.0806872	-0.396278	-0.23504	-0.350004	-0.17773	-0.0650343	0.214105
A0A0R4J260;B2RRE7	A0A0R4J260	OTU domain-containing protein 4	Otud4	3	3.8	0.508246	-0.114599	-2.00471	-0.353648	-2.15041	0.786643	0.0699709
G3UWV6;A0A0R4J263;O35083	G3UWV6	1-acyl-sn-glycerol-3-phosphate acyltransferase;1-acyl-sn-glycerol-3-phosphate acyltransferase alpha	Agpat1	1	10.6	0.540888	-0.115088	0.0364221	0.340958	0.0590486	0.0392442	-0.103695
Q7TMF3;A0A0R4J275;F6RBR6	Q7TMF3	NADH dehydrogenase [ubiquinone] 1 alpha subcomplex subunit 12	Ndufa12	14	88.3	0.45436	-0.101721	-0.155802	-0.0897563	0.224372	-0.0284592	-0.232321
M0QWK9;Q8C8I3;E9PUG7;A0A0R4J298;Q61211	M0QWK9	Eukaryotic translation initiation factor 2D	Eif2d	1	11.9	0.753249	-7.36586	-7.36586	0.85896	-7.36586	1.57912	-7.36586
A0A0R4J2B2;Q6WVG3;Q8C7J6;Q5DTY9	A0A0R4J2B2	BTB/POZ domain-containing protein KCTD12	Kctd12	11	37.6	0.33091	-0.515132	0.0112801	-0.164973	0.0982023	-0.253065	0.124923
A0A0R4J2C2;P46097	A0A0R4J2C2	Synaptotagmin-2	Syt2	4	15.2	0.060553	-8.72901	-8.72901	-0.574443	0.400091	-0.654689	0.0637741
A0A0U1RNS6;A0A0U1RNF0;A0A0U1RQ53;Q9D114;A0A0U1RPI7;A0A0U1RNY0;A0A0U1RNP1	A0A0U1RNS6	Guanosine-3,5-bis(diphosphate) 3-pyrophosphohydrolase MESH1	Hddc3	4	44.1	0.000261207	13.8277	14.0783	14.2424	0	0	0
A2RTH5;A0A0U1RNF2	A2RTH5		Lcmt1	6	22.9	0.327796	-0.22557	-0.129631	-1.76169	-0.441834	-0.193669	0.474485
A0A0U1RNK7;E9PX48;A2A9M5;A2A9M4;Q8R1A4;A0A0U1RNY4;A2AW79;F6ZJ55;A0A0U1RPH6;A0A1L1ST98;A0A1L1SQR4;Q8VDR9	A0A0U1RNK7	Dedicator of cytokinesis protein 7	Dock7	11	9.5	0.516331	-1.67433	-2.95107	0.433393	0.830015	-0.180809	-1.55602
A0A0U1RNP2;E9PYH6	A0A0U1RNP2	Histone-lysine N-methyltransferase	Setd1a	1	1.6	0.538708	-3.79511	0.589914	-3.79511	-3.79511	0.678013	0.409285
A0A0U1RNS7;D3YZ84;D3YY06;D3YWG5;D6RH65;A0A0U1RPF7;H7BX14;Q8BMZ5	A0A0U1RNS7	tRNA-splicing endonuclease subunit Sen34	Tsen34	1	15.3	0.112701	1.57778	1.46621	1.77077	-7.76085	1.58052	-7.76085
A0A0U1RP13;Q8VDP6;A0A0U1RNI6;A0A0U1RPV3;A0A0U1RQ57;A0A0U1RP60;Q05BY1	A0A0U1RP13	CDP-diacylglycerol--inositol 3-phosphatidyltransferase	Cdipt	4	24.3	0.189958	0.898158	0.0968344	0.49854	-0.351208	-0.174043	0.411119
A0A0U1RQA5;A0A0U1RP20;A0A0U1RQA0;O35316	A0A0U1RQA5	Sodium- and chloride-dependent taurine transporter	Slc6a6	1	20.5	0.23848	-12.2698	-0.458323	-0.0356014	0.281601	-0.131876	-0.197909
A0A0U1RPI8;A0A0U1RP62;Q9BCZ4	A0A0U1RPI8	Selenoprotein S	Vimp	2	32	0.373901	-9.78165	-9.78165	-9.78165	-9.78165	1.58387	-9.78165
A0A0U1RP81;A0A1B0GX08;E9PVS5	A0A0U1RP81			26	57.8	0.234286	-9.69057	-9.69057	-0.953974	0.970368	0.0558204	-9.69057
Q8K284;A0A0U1RPD8;A0A0U1RP70	Q8K284	General transcription factor 3C polypeptide 1	Gtf3c1	3	2.5	0.543087	-2.09601	-4.86106	0.47534	0.173776	0.87781	-4.86106
A0A0U1RPF2;Q99P31;A0A0U1RPE7;A0A0U1RQ49	A0A0U1RPF2	Hsp70-binding protein 1	Hspbp1	5	21.1	0.803607	-1.55397	0.128016	1.0338	-0.599165	-0.627369	0.759163
A0A0U1RPJ4;A0A0X1KG60;Q3U319	A0A0U1RPJ4	E3 ubiquitin-protein ligase BRE1B	Rnf40	4	4.9	0.812536	0.00495255	0.0332273	-1.10149	-0.351318	1.14036	-6.40805
A0A0U1RPJ7;D3YVR9;Q9R0P4	A0A0U1RPJ7	Small acidic protein	1110004F10Rik;Smap	1	38.3	0.128775	-12.2612	-12.2612	-12.2612	-12.2612	0.299435	0.823043
E9Q5Q0;Q3TGG2;A0A0U1RPL0;Q7TQH0;J3QP59	E9Q5Q0	Ataxin-2-like protein	Atxn2l	12	19.6	0.838538	-0.244057	-0.261154	0.302314	-0.0931296	0.0301533	0.058514
A0A0U1RPM3;Q9Z0S9	A0A0U1RPM3	Prenylated Rab acceptor protein 1	Rabac1	1	6.2	0.124412	-13.3041	-0.49037	-0.513261	0.351174	-0.223053	-0.204813
A0A0U1RPQ7	A0A0U1RPQ7			3	46.8	0.373901	0	0	12.4159	0	0	0
A0A0U1RPT4;O55028;A0A0U1RNL7;D3Z7R0;A0A0U1RQ97;A0A0U1RQ50	A0A0U1RPT4	[3-methyl-2-oxobutanoate dehydrogenase [lipoamide]] kinase, mitochondrial	Bckdk	5	24.1	0.0101256	0.532006	0.813165	0.688186	0.197405	-0.289536	0.0499102
A0A0U1RPY6;Q9JKW0	A0A0U1RPY6	ADP-ribosylation factor-like protein 6-interacting protein 1	Arl6ip1	3	36.9	0.386901	0.515569	0.360774	-0.159603	-0.0479955	0.321013	-0.35197
A0A140LHA2;Q9WVA3;A0A140LIM5;A0A140LJ21;A0A140LI47	A0A140LHA2	Mitotic checkpoint protein BUB3	Bub3	7	25.6	0.435882	0.107567	0.346847	0.505669	-1.0443	0.530703	0.0982678
A0A140LHI8;Q8K419	A0A140LHI8	Galectin-4	Lgals4	1	5.6	0.373901	-8.77098	-8.77098	-8.77098	1.58276	-8.77098	-8.77098
A0A140LHL5;Q8VDQ8	A0A140LHL5	NAD-dependent protein deacetylase sirtuin-2	Sirt2	6	23.1	0.596727	0.173278	0.282382	0.206539	-1.10205	0.112363	0.539182
A0A140LJC5;A0A140LHQ1;A0A140LHM2;Q9CQR7	A0A140LJC5	Gamma-secretase subunit PEN-2	Psenen	1	26.8	0.373901	-10.3141	-10.3141	-10.3141	-10.3141	1.58421	-10.3141
A0A140LHN4;A0A140LI17;A2AER4;Q9R0M8	A0A140LHN4	UDP-galactose translocator	Slc35a2	1	19.6	0.373901	0	0	10.1619	0	0	0
A0A140LHT6;E9QPQ8;A0A140LI38;A0A140LHD4;Q8JZS9	A0A140LHT6	39S ribosomal protein L48, mitochondrial	Mrpl48	2	20.4	0.506156	1.75587	-7.88328	1.46746	-7.88328	-7.88328	1.58088
E9Q638;A0A140LHU0;Q61072	E9Q638	Disintegrin and metalloproteinase domain-containing protein 9	Adam9	4	6.5	0.938363	0.231994	0.0314807	-0.221508	-0.0527328	0.445817	-0.569594
E9QPG8;A0A140LI59;Q60997;A0A1D5RM72;A0A140LHB2	E9QPG8	Deleted in malignant brain tumors 1 protein	Dmbt1	5	6.5	0.0733204	2.47306	3.12708	1.53536	-8.19886	-8.19886	1.58169
Q3TYT1;A0A140LIF0;P97478	Q3TYT1	5-demethoxyubiquinone hydroxylase, mitochondrial	Coq7	1	5.3	0.919393	-6.88902	-6.88902	1.79713	-6.88902	-6.88902	1.57682
Q9Z1M2;A0A140LIF8	Q9Z1M2		Irgm2	2	9.1	0.00493187	8.56584	8.07881	7.68436	0	0	0
A0A140LIM8;Q9JJL8	A0A140LIM8	Serine--tRNA ligase, mitochondrial	Sars2	1	9.1	0.841821	-7.31541	2.02092	-7.31541	-7.31541	1.57891	-7.31541
A0A140LIS5;Q3UL36	A0A140LIS5	Arginine and glutamate-rich protein 1	Arglu1	3	12.1	0.224234	1.33137	0.782447	1.9257	-10.6267	-10.6267	1.58435
D3Z6W1;A0A140LIT9;Q7TSJ2	D3Z6W1	Microtubule-associated protein 6	Map6	1	4.3	0.00671341	8.21381	7.19353	8.01693	0	0	0
A0A140LJ04;E9Q5W5;Q5SSH7	A0A140LJ04	Zinc finger ZZ-type and EF-hand domain-containing protein 1	Zzef1	4	1.8	0.806212	-0.640678	-0.250601	-0.0481799	-6.28723	-0.625932	1.22601
G5E8I4;A0A140LJ25;Q9DD02	G5E8I4	Protein Hikeshi	l7Rn6;L7rn6	1	14.4		0	0	0	0	0	0
A0A140LJ70;A0A140LJ68;A0A140LIF7	A0A140LJ70			9	61.4	0.00011098	9.85805	9.52631	9.71165	0	0	0
A0A140LJF7;A0A140LJK7;E9PW34;A2AGL3	A0A140LJF7	Ryanodine receptor 3	Ryr3	2	0.4	0.373901	-4.52602	-4.52602	-4.52602	1.5426	-4.52602	-4.52602
E9Q394;A0A140LJJ5;A0A140LIX0;A0A140LHG3;A0A140LID7	E9Q394		Akap13	22	13.6	0.06221	0.859995	0.798989	0.985129	0.678136	-0.999902	-0.152171
A0A140LJL0;P35762	A0A140LJL0	CD81 antigen	Cd81	2	35.5	0.603565	-2.47026	0.236327	0.124072	0.189648	-0.140396	-0.070596
A0A140T8J4;Q9R257	A0A140T8J4	Heme-binding protein 1	Hebp1	1	8.4	0.00574201	11.1637	11.3185	11.988	0	0	0
A0A140T8T4;P51410;A0A0G2JES3;D3Z629;D3YZT0;A0A0G2JFQ3;S4R1R7	A0A140T8T4	60S ribosomal protein L9	Rpl9	12	65.6	0.286411	0.270206	0.243247	0.16824	0.0992705	-0.443806	0.25529
A0A171EBK8;A0A571BED8;Q5SVL6;A0A140LI95;Q5SUE5	A0A171EBK8	Rap1 GTPase-activating protein 2	Rap1gap2	13	24.1	0.00976115	-0.67729	-0.505028	-0.505685	-0.175338	0.00965092	0.147603
A0A1B0GR08;Q921G8;A0A1B0GRD4;A0A1B0GRD0	A0A1B0GR08	Gamma-tubulin complex component 2	Tubgcp2	2	2.1	0.390288	-0.272224	-7.37057	-1.08025	-7.37057	0.201846	0.882673
A0A1B0GR11;Q93092	A0A1B0GR11	Transaldolase	Taldo1	18	37.4	0.23481	-0.165346	-0.0506266	-0.141918	-0.0749133	0.141924	-0.0782202
A0A1B0GRK8;A0A1B0GR49;A0A1B0GST5;O35400	A0A1B0GRK8	Sulfotransferase family cytosolic 2B member 1	Sult2b1	1	15.4	0.120438	-8.58484	-8.58484	-8.58484	-8.58484	0.424838	0.726808
A0A1B0GR85;A0A1D5RLN6;Q8BRV5	A0A1B0GR85			3	2.1	0.649879	0.218707	-0.352302	-0.267179	-0.0370745	-0.227009	0.2277
A0A1B0GR87;Q8BYM8	A0A1B0GR87	Probable cysteine--tRNA ligase, mitochondrial	Cars2	1	6.7	0.920718	-0.476013	0.126692	0.0374058	0.618226	0.549474	-9.41841
D6RCW4;A0A1B0GRA3;Q3UMZ3	D6RCW4	Phosphatidate phosphatase PPAPDC1B	Ppapdc1b	1	18.9	0.720393	-10.801	-10.801	1.00103	-10.801	0.92887	0.131794
A0A1B0GRL4;Q80VE1;A0A1B0GSQ2;A0A1B0GRP1;A0A1B0GRS7;A0A1B0GRQ7;A0A5F8MPD8;Q6PD31	A0A1B0GRL4	Trafficking kinesin-binding protein 1	Trak1	1	3.3	0.701862	0.528727	0.287112	-0.369967	0.663656	-0.380879	-0.626071
A0A1B0GRP7;Q9Z2Y8;Q6P8V7;A0A1B0GRR5;Q80ZV3;A0A1B0GSP5;A0A1B0GQY5;A0A1B0GSA1	A0A1B0GRP7	Proline synthase co-transcribed bacterial homolog protein	Prosc	11	47.9	0.284508	-0.606132	-0.340018	-0.220334	-0.293719	-0.271687	0.439201
A0A1B0GRU3;E9Q8K8;Q6ZPZ3	A0A1B0GRU3	Zinc finger CCCH domain-containing protein 4	Zc3h4	1	1.6	0.764383	-0.47187	-0.130939	0.133248	0.181295	0.447576	-0.993232
A0A1B0GRU8;Q9R1C7	A0A1B0GRU8	Pre-mRNA-processing factor 40 homolog A	Prpf40a	7	10.3	0.262623	0.461749	0.618487	0.905047	0.874334	-0.346312	-1.39499
A0A1B0GRZ8;Q8BGF6	A0A1B0GRZ8	ELMO domain-containing protein 2	Elmod2	2	10.6	0.373901	-6.7399	-6.7399	-6.7399	-6.7399	1.57594	-6.7399
A0A1B0GS13;A0A1B0GT81;A0A1B0GTA4;Q07813	A0A1B0GS13	Apoptosis regulator BAX	Bax	4	51.8	0.428309	2.1323	-11.1825	1.18437	0.0817764	0.956985	-11.1825
A0A1B0GS63;Q8K221;A0A1B0GSM3;D3Z2F3;A0A1B0GQY8;D6RHM6	A0A1B0GS63	Arfaptin-2	Arfip2	6	31.2	0.744089	-0.283073	0.172519	0.233204	0.0959677	-0.114917	0.0111841
A0A1B0GSH8	A0A1B0GSH8			8	42.6	0.731286	-0.313566	0.450466	0.137548	-0.601155	0.0698983	0.368636
A0A1B0GSL6;Q8C7H1	A0A1B0GSL6	Methylmalonic aciduria type A homolog, mitochondrial	Mmaa	1	10.3	0.672948	-8.93484	1.16144	1.02299	-8.93484	-0.115788	1.05317
D3Z0B9;A0A1B0GSU0;Q571I9;A0A1B0GSN3	D3Z0B9	Aldehyde dehydrogenase family 16 member A1	Aldh16a1	5	9.5	0.0112686	0.33106	0.465116	0.271891	0.0111896	-0.101382	0.0841649
A0A1B0GSX7;Q6PFD9;A0A1B0GRB5;A0A1B0GRA7;B2RQL0;A0A140T8J8	A0A1B0GSX7	Nuclear pore complex protein Nup98-Nup96;Nuclear pore complex protein Nup98;Nuclear pore complex protein Nup96	Nup98	2	1.5	0.495856	0.820691	2.4232	-5.37142	-5.37142	-5.37142	1.56154
A0A1B0GT05;O35153;A0A1B0GQV3;A0A1B0GR53;A0A1B0GSF3;A0A1B0GS34;A0A1B0GR52	A0A1B0GT05	BET1-like protein	Bet1l	4	57.4	0.787281	-10.2083	1.42446	0.202709	-10.2083	0.0189579	0.989813
Q7TMK6;A0A1B0GT78;A0A1B0GSU8	Q7TMK6	Protein Hook homolog 2	Hook2	6	14.1	0.478629	0.0521308	0.355651	0.0609399	0.0605528	-0.406255	0.266103
A0A1B0GT92;Q9Z1E4	A0A1B0GT92	Glycogen [starch] synthase, muscle	Gys1	2	7.9	0.786208	-7.33274	-7.33274	0.966892	-7.33274	1.57898	-7.33274
D6RCH8;F8WHJ1;A0A1C7CYU5;Q3U2I3	D6RCH8	FTS and Hook-interacting protein	Fam160a2	1	5	0.124894	-2.62503	-12.305	-3.32805	0.430319	0.660582	-3.80091
A0A1C7CYV0;Q99K51;B1AX58	A0A1C7CYV0	Plastin-3	Pls3	9	20.8	0.36385	0.472627	0.486074	0.475468	-0.907434	-0.502578	0.816414
G5E8I8;A0A1D5RL92;Q8CGZ0	G5E8I8	Calcium homeostasis endoplasmic reticulum protein	Cherp	5	8.2	0.8195	0.306007	-1.57995	0.138766	0.756664	-0.387065	-0.873723
A0A1D5RL94	A0A1D5RL94			1	9.9	0.546237	0.136351	0.670179	-0.161279	0.173769	0.36236	-0.769867
D3YUW2;Q3TEG0;A0A1D5RL96;Q80TK0	D3YUW2	Uncharacterized protein KIAA1107	A830010M20Rik;Kiaa1107	2	7.7	0.00639559	1.07705	1.16186	1.2685	-0.81529	0.394777	0.159585
Q8BTX9;A0A1D5RLG0;A0A1D5RM62	Q8BTX9	Inactive hydroxysteroid dehydrogenase-like protein 1	Hsdl1	3	16.1		0	0	0	0	0	0
A0A1D5RMM9;A0A1D5RLJ0;Q3TMP8	A0A1D5RMM9	Trimeric intracellular cation channel type A	Tmem38a	1	15.7	0.373901	-8.43975	-8.43975	-8.43975	1.58219	-8.43975	-8.43975
A0A1D5RLJ8;Q8C0M0	A0A1D5RLJ8	WD repeat-containing protein 59	Wdr59	2	2.4	0.679063	-1.28775	-1.10835	0.577503	-0.457258	0.708738	-0.650053
A0A1D5RLL3;Q8BG67	A0A1D5RLL3	Protein EFR3 homolog A	Efr3a	2	3.5	0.326858	-1.66288	-1.54156	-1.60156	-1.02055	1.13518	-1.6868
H7BX44;D3YYN8;E9PVY0;A0A1D5RLQ9;Q3UU96;F6Q5A5;F6W0C2;F6YZJ7;F6S5Z6	H7BX44	Non-specific serine/threonine protein kinase;Serine/threonine-protein kinase MRCK alpha	Cdc42bpa	5	3.8	0.0742963	-6.18573	-6.18573	-0.335162	-0.256216	-0.231398	0.390568
A0A1D5RLV0;Q8C1D8	A0A1D5RLV0	Protein IWS1 homolog	Iws1	1	2	0.744416	-7.28124	0.274018	0.375215	-0.0475188	0.458082	-0.602336
A0A1D5RLZ5;Q8VEB4	A0A1D5RLZ5	Group XV phospholipase A2	Pla2g15	2	12.3	0.474574	-9.31768	-9.31768	0.38083	-9.31768	0.0295567	0.983849
A0A1D5RM34;A0A5F8MPF3;A0A5F8MPN4;A0A5F8MPU7;Q8CJ19	A0A1D5RM34	Protein-methionine sulfoxide oxidase MICAL3	Mical3	4	4.4	0.0119952	-7.38964	-3.69204	-2.15568	-0.512168	0.450907	-0.101702
A0A1D5RM85;P62717;A0A1D5RLW5;A0A1D5RME4;A0A1D5RM79;A0A1D5RMC7	A0A1D5RM85	60S ribosomal protein L18a	Rpl18a	10	34.7	0.0691713	0.226291	0.589409	0.342568	-0.208018	-0.010239	0.190736
A0A1D5RM90;B2ZAC8;Q8R3L2;A0A1D5RLU0	A0A1D5RM90	Transcription factor 25	Tcf25	5	12.8	0.0509424	0.473852	0.995644	0.606841	-0.288568	0.348869	-0.139674
Q3TXI7;A0A1D5RM92;Q9DBH0	Q3TXI7	NEDD4-like E3 ubiquitin-protein ligase WWP2	Wwp2	1	3.7	0.857457	-6.47088	1.17896	-6.47088	-6.47088	-6.47088	1.57408
B7ZWL1;A0A1D5RMJ8;Q6ZQ08;A0A1D5RMD8;A0A1D5RML9;A0A1D5RMB6;A0A1D5RM04	B7ZWL1	CCR4-NOT transcription complex subunit 1	Cnot1	6	3.1	0.803941	0.00820887	0.0808223	0.567847	-2.51422	-0.998956	1.21698
F8VQ28;A0A1D5RMM8;Q8VI36;A0A0J9YV30	F8VQ28	Paxillin	Pxn	3	9	0.806598	-5.88746	-5.88746	1.02292	-5.88746	-5.88746	1.56862
A0A1I7Q4G8;E9QMN5;Q8CHY6;A0A1D5RM07;A0A1D5RM58	A0A1I7Q4G8	Transcriptional repressor p66 alpha	Gatad2a	2	4.2	0.426484	-7.87792	-7.87792	0.317578	0.374634	0.764888	-7.87792
E9PUM4;A0A1L1SQ51;Q71LX4;Q8CDM9;A0A1L1SRI1;A0A1L1SQP9	E9PUM4	Talin-2	Tln2	11	6.5	0.309323	-1.3412	-0.856366	-0.261886	-1.30336	0.0996554	0.6072
A0A1L1SQA8;P62852	A0A1L1SQA8	40S ribosomal protein S25	Rps25	8	50.5	0.184919	0.661673	0.198802	0.196029	0.182874	-0.356563	0.116145
A0A1L1SQE2;E9QP54;Q8K3E5	A0A1L1SQE2	Jouberin	Ahi1	1	0.9	0.373901	-4.28224	-4.28224	-4.28224	-4.28224	-4.28224	1.53466
A0A1L1ST78;A0A1L1SQN7;Q3TL44	A0A1L1ST78	NLR family member X1	Nlrx1	1	11.6	0.366828	-10.1037	-0.326001	-0.339604	0.80165	-0.388237	-1.0208
A0A1L1SR96;Q6PB70	A0A1L1SR96	Anoctamin-8	Ano8	2	4.2	0.0194743	2.55709	1.94743	2.74988	1.41016	-2.54655	-2.54655
A0A1L1SRB6;Q8BFQ4	A0A1L1SRB6	WD repeat-containing protein 82	Wdr82	1	16.5	0.676261	-9.67913	1.09432	1.37168	1.58379	-9.67913	-9.67913
A0A1L1SRC3;Q9CQT2	A0A1L1SRC3	RNA-binding protein 7	Rbm7	1	8.9	0.972225	1.50623	-8.23323	-8.23323	-8.23323	1.58176	-8.23323
A0A1L1SRE8;P35951;B1AXJ6;A0A571BEC8;A0A571BE80;A0A571BE60;B1AXJ3;F6YZZ8;B1AXJ5;B1AXJ4;Q924X6	A0A1L1SRE8	Low-density lipoprotein receptor	Ldlr	10	23.2	0.0146524	-2.82872	-1.79696	-1.19144	-0.513627	0.21793	0.184569
A0A1L1SRJ9;A0A1L1SRX4;A0A1L1SVC7;Q9CQ02	A0A1L1SRJ9	COMM domain-containing protein 4	Commd4	2	22.5	0.738834	-9.13769	0.812258	-9.13769	-9.13769	-9.13769	1.58325
A0A1L1SRW2;A0A1L1STF2;A0A1L1SU68;A0A1L1SRT5;Q91W67;A0A1L1SRT4;A0A1L1SRB5	A0A1L1SRW2	Ubiquitin-like protein 7	Ubl7	2	17.1	0.587509	0.558708	0.423258	0.309431	-11.0646	-0.0744133	1.03549
A0A1L1SS10;Q9Z2X8	A0A1L1SS10	Kelch-like ECH-associated protein 1	Keap1	1	2.1		0	0	0	0	0	0
A0A1L1SSA8;Q91XE8	A0A1L1SSA8	Transmembrane protein 205	Tmem205	2	15	0.373901	-8.49449	-8.49449	-8.49449	-8.49449	1.58229	-8.49449
Q3UDS7;A0A1L1SSF2;Q8VDL4	Q3UDS7	ADP-dependent glucokinase	Adpgk	7	28.1	0.6177	-0.103532	0.358351	0.0280377	-0.175954	-0.11763	0.254736
Q5NCU4;A0A1L1SSH9;P07214	Q5NCU4	SPARC	Sparc	2	8.3	0.316157	0.452121	0.71658	0.47953	0.815139	-1.30868	-0.256975
Q9CQC8;A0A1L1SST5;A0A1L1SSV6	Q9CQC8	Maspardin	Spg21	5	26	0.326281	-10.2215	-0.733708	-0.607478	0.899763	-0.142544	-2.13087
A0A1L1STE6;Q9D6R2	A0A1L1STE6	Isocitrate dehydrogenase [NAD] subunit alpha, mitochondrial	Idh3a	21	48.2	0.0545431	-0.50197	-0.511049	-0.500586	-0.176137	-0.15876	0.285859
A0A1L1STF0;Q6PDI6	A0A1L1STF0	Protein FAM63B	Fam63b	4	11.8	0.0380241	-1.40218	-1.52051	-0.834772	-0.604185	0.304424	0.146957
A0A1L1SU22;Q9D1P4;A0A1L1STZ1;A0A1L1STQ1;A0A1L1SSG7	A0A1L1SU22	Cysteine and histidine-rich domain-containing protein 1	Chordc1	7	43.4	0.484409	-0.330149	-0.59902	0.0680241	-0.200236	0.443443	-0.377546
A0A1L1SU53;Q9Z0P5	A0A1L1SU53	Twinfilin-2	Twf2	1	6.8		0	0	0	0	0	0
A0A1N9M4K1;A0A1L1SU77;P70665	A0A1N9M4K1	Sialate O-acetylesterase;Sialate O-acetylesterase small subunit;Sialate O-acetylesterase large subunit	Siae	1	2.6	0.590786	-6.86302	1.42637	1.39436	-6.86302	-6.86302	1.57668
Q9D1F9;A0A1L1SUI3	Q9D1F9		Slc37a4	1	2.3	0.503142	1.85696	-9.18598	1.38791	-9.18598	-9.18598	1.58331
A0A1L1SUX8;P01831	A0A1L1SUX8	Thy-1 membrane glycoprotein	Thy1	1	11.2		0	0	0	0	0	0
A0A1L1SV24;Q9CPW2	A0A1L1SV24	Adrenodoxin-like protein, mitochondrial	Fdx1l	1	22.7		0	0	0	0	0	0
A0A1L1SV25;P57780;E9Q2W9;A0A1L1SVJ6;D3Z0L8;D3Z761;A0A1Y7VMW4	A0A1L1SV25	Alpha-actinin-4	Actn4	65	73.4	0.295049	-0.00930384	-0.171592	-0.137589	0.014556	-0.133053	0.108304
A0A1L1SV73;Q8BY87	A0A1L1SV73	Ubiquitin carboxyl-terminal hydrolase 47	Usp47	10	9.2	0.780492	-0.199498	-1.16036	1.11129	-0.458535	0.0671199	0.292372
A0A1L1SVD8;Q9JHS9	A0A1L1SVD8	Spliceosome-associated protein CWC15 homolog	Cwc15	2	29.1	0.0816405	0.55534	0.883604	1.52089	0.0627807	-0.610696	0.379224
A0A1W2P6F6;A0A1W2P7Q9;Q60605;A0A1W2P6G5;Q8CI43	A0A1W2P6F6	Myosin light polypeptide 6	Myl6	8	55.3	0.0966742	0.637315	0.165546	0.353169	0.17028	-0.205115	0.0104274
A0A1W2P6H2;A0A1W2P7I2;Q80UE4;Q80UE5;O70318	A0A1W2P6H2	Band 4.1-like protein 2	Epb4.1l2;Epb41l2	1	7.6	0.315613	0.230328	0.237287	0.160863	0.31011	-0.373865	-0.0167086
A0A1W2P6K9;Q9JI99	A0A1W2P6K9	Sphingosine-1-phosphate phosphatase 1	Sgpp1	1	4.9	0.115084	-10.0062	-10.0062	-0.00866829	-0.0519804	-0.0463763	0.0935914
A0A1W2P6U4;P16331	A0A1W2P6U4	Phenylalanine-4-hydroxylase	Pah	1	18.4	0.0246142	8.50489	8.80796	7.17561	0	0	0
E9Q0G0;A0A1W2P6U8	E9Q0G0		4932415D10Rik	1	1.2	0.373901	10.0204	0	0	0	0	0
H3BK44;E9PY90;H3BK48;E9Q3S2;H3BKH2;H3BJS0;A0A1W2P711;Q91ZV0;H3BKL6;H3BL19;H3BJI6;H3BJ71;H3BJS5;H3BJ35;H3BJY7	H3BK44	Melanoma inhibitory activity protein 2	Ctage5;Mia2	22	36.7	0.525811	-0.518625	-0.10332	0.142051	0.0736872	0.0728845	-0.158784
A0A1W2P832;A0A1W2P712;A0A2I3BRX9;Q6GYP7;A0A1W2P7P2	A0A1W2P832	Ral GTPase-activating protein subunit alpha-1	Ralgapa1	2	1.2	0.580589	-0.30898	-0.177118	-0.330389	-1.01119	0.0384672	0.562514
A0A1W2P768;P84228;F8WI35;E0CYN1;E0CYR7	A0A1W2P768	Histone H3.2;Histone H3	Hist1h3b;H3f3a	7	36.5	0.930115	-0.0822345	0.0621151	0.143126	0.547547	0.231194	-1.45563
A0A1W2P7I1;E9PXB0;E9QAC9;Q8K1N1	A0A1W2P7I1	Calcium-independent phospholipase A2-gamma	Pnpla8	1	16.9		0	0	0	0	0	0
A0A1W2P7K6	A0A1W2P7K6			1	4.8	0.376528	-0.138091	-0.564804	-0.423116	-0.351125	-0.342436	0.513307
A0A1W2P7L7;P59708	A0A1W2P7L7	Splicing factor 3B subunit 6	Sf3b6	3	36	0.804967	-0.00221626	-0.206349	-0.253322	-1.06504	0.779579	-0.312202
A0A1W2P7P4;P28574	A0A1W2P7P4	Protein max	Max	2	18.5	0.14658	-6.73962	4.0829	4.31893	-6.73962	1.57593	-6.73962
A0A1W2P7R5;A0A1W2P7P6;Q91W52;A0A1W2P7Q0	A0A1W2P7R5	Transmembrane protein 19	Tmem19	2	10.6	0.0516981	1.77526	2.16482	1.89528	-10.3562	-10.3562	1.58423
A0A1W2P7Q1;Q8VEG4	A0A1W2P7Q1	Exonuclease 3-5 domain-containing protein 2	Exd2	1	11.6		0	0	0	0	0	0
Q9CRT8;A0A1W2P7Q6;A0A1W2P7V1	Q9CRT8	Exportin-T	Xpot	4	7.9	0.364972	-2.2185	-0.574456	-0.185806	-1.62711	0.224724	0.59236
A0A1W2P7U1;Q8CFI2	A0A1W2P7U1	Ubiquitin-conjugating enzyme E2 R1	Cdc34	1	5.3	0.918879	0.134276	-9.09398	1.11142	-9.09398	0.524933	0.640901
G5E8K5;S4R2K9;S4R2S8;G5E8K3;G5E8K2;S4R1S2;A0A1W2P812;S4R2J6;S4R236;S4R165;S4R2F5;S4R187;S4R2C1;S4R1X7;G3X971;S4R208;S4R278;W4VSQ0;S4R1U4;Q3UVY0;S4R229	G5E8K5	Ankyrin-3	Ank3	7	5	0.354765	4.45383	0.0884761	0.670879	0.724552	-2.06711	0.149228
A0A1W2P865;Q9D945	A0A1W2P865	Protein LLP homolog	Llph	1	28.9	0.786486	-0.508885	0.414135	0.201021	0.250886	-0.0505183	-0.243877
A0A1W2P872;D3YVV7;Q9JKN6	A0A1W2P872	RNA-binding protein Nova-1	Nova2;Nova1	1	2.8	0.133781	-8.59417	-8.59417	-8.59417	-8.59417	0.86143	0.239489
A0A1Y7VIR0	A0A1Y7VIR0			6	26.1	0.122089	0	9.29568	9.65159	0	0	0
A0A1Y7VJ48;P48428	A0A1Y7VJ48	Tubulin-specific chaperone A	Tbca	7	82.1	0.0700572	-1.13678	-1.00434	-1.27648	-0.827572	0.219765	0.347075
A0A1Y7VJC3;A0A1Y7VNC5;Q61043	A0A1Y7VJC3	Ninein	Nin	1	1.3	0.799277	0.188454	-0.183492	-0.821211	0.96736	-1.18002	-0.728822
A0A1Y7VJM4;Q8R2E9	A0A1Y7VJM4	ERO1-like protein beta	Ero1lb	31	50.5	0.0599733	0.700646	0.175978	0.456509	-0.0280755	-0.0302663	0.056629
A0A1Y7VJY8;A0A1Y7VM56;Q8K2C6;A0A1Y7VK33	A0A1Y7VJY8	NAD-dependent protein deacylase sirtuin-5, mitochondrial	Sirt5	3	11.8	0.148201	-10.7459	-10.7459	-0.681283	-2.14965	0.564845	0.373401
A0A1Y7VM16;A0A1Y7VNV0;A0A1Y7VJZ1;Q9CZZ6;Q9WTN0;A0A1Y7VLK7;A0A1Y7VNC9	A0A1Y7VM16	Geranylgeranyl pyrophosphate synthase	Ggps1	3	43.1	0.6241	-0.110933	0.0252313	-0.262254	-0.278993	-0.115271	0.324955
Q9WVL0;A0A1Y7VJZ2;A0A1Y7VNC1	Q9WVL0	Maleylacetoacetate isomerase	Gstz1	13	81.9	0.00420456	-0.66807	-0.452762	-0.52005	0.0152019	-0.123035	0.0991645
A0A1Y7VK19;Q9DCB8	A0A1Y7VK19	Iron-sulfur cluster assembly 2 homolog, mitochondrial	Isca2	3	24.7	0.700809	0.284238	0.641913	-0.588383	-0.484767	-0.325664	0.572848
E9PUL2;A0A1Y7VLD2;Q8CDN9	E9PUL2	Leucine-rich repeat-containing protein 9	Lrrc9	3	2.9	0.357414	-6.53508	-3.92326	-12.3636	-3.12571	-6.4396	1.52301
A0A1Y7VLN4;E9QKQ5;A0A5F8MQ53;A0A5F8MPG1;Q91ZP3	A0A1Y7VLN4	Phosphatidate phosphatase LPIN1	Lpin1	1	1.8	0.373901	-7.32219	-7.32219	-7.32219	-7.32219	1.57894	-7.32219
A0A1Y7VLP0;P56379	A0A1Y7VLP0	6.8 kDa mitochondrial proteolipid	Mp68	1	14	0.139594	1.13609	1.88918	1.64411	1.5849	-13.9321	-13.9321
A0A1Y7VLY3;Q9QXK7;A0A1Y7VIZ9;A0A1Y7VJ97	A0A1Y7VLY3	Cleavage and polyadenylation specificity factor subunit 3	Cpsf3	4	6.6	0.521276	-0.854556	0.862302	0.928668	-0.259848	0.842923	-1.42995
A0A1Y7VMH3;Q80X41	A0A1Y7VMH3	Serine/threonine-protein kinase VRK1	Vrk1	2	5.3	0.840333	-0.0114338	-0.0976769	0.237001	0.276932	0.0939975	-0.471807
F8VPK5;A0A1Y7VMN0	F8VPK5	Rho-associated protein kinase	Rock2	9	8.4	0.290449	-2.85	-1.25296	0.252542	-0.338309	-0.064456	0.325071
Q9CXR1;A0A1Y7VN19;A0A1Y7VLS1	Q9CXR1	Dehydrogenase/reductase SDR family member 7	Dhrs7	11	46.4	0.8661	-0.379263	0.301454	0.116684	-0.0769635	0.210914	-0.160801
A0A1Y7VN70;Q80Y14	A0A1Y7VN70	Glutaredoxin-related protein 5, mitochondrial	Glrx5	3	34.7	0.673675	0.276277	-0.411931	-0.526509	0.461106	-0.419883	-0.191132
A0A1Y7VNF4	A0A1Y7VNF4			32	51.7	0.268515	0.336975	0.0552341	0.019916	-0.0148516	0.0581232	-0.0452364
A0A1Y7VNT1;E9QKB2;Q9JKS5	A0A1Y7VNT1	Intracellular hyaluronan-binding protein 4	Habp4	1	6.7	0.474554	-8.24709	-8.24709	0.458958	-8.24709	0.749718	0.395331
A0A1Y7VNZ6;Q03141;A0A1Y7VJB1;Q8VHJ5;A0A1Y7VK86	A0A1Y7VNZ6	MAP/microtubule affinity-regulating kinase 3	Mark3	5	9.9	0.0875247	-0.97994	-0.919408	-0.301668	-0.219708	0.355622	-0.214702
A0A217FL69;Q8R3I2	A0A217FL69	Lysophospholipid acyltransferase 2	Mboat2	2	7	0.517126	-1.16472	-0.230035	0.276029	0.046273	0.128797	-0.194255
A0A286YCB2;Q6WKZ8	A0A286YCB2	E3 ubiquitin-protein ligase UBR2	Ubr2	2	23	0.620202	0.532011	-1.6839	-1.67636	0.895396	-0.499189	-1.20965
A0A286YCT4;A0A286YCG8;Q9CY50;A0A286YDB7	A0A286YCT4	Translocon-associated protein subunit alpha	Ssr1	5	20.8	0.292825	0.592667	0.364683	-0.133783	-0.275948	0.13006	0.110701
A0A286YCQ0;A0A286YDN0;E9Q6A3;E9PYX6;E9QNA7;D3Z5J3;A0A286YCI8;Q62417	A0A286YCQ0	Sorbin and SH3 domain-containing protein 1	Sorbs1	1	2	0.595388	-0.294434	-0.305357	0.178974	-0.0535083	0.231748	-0.213984
A0A286YCM4;A0A286YDN1;Q8VC03	A0A286YCM4	Echinoderm microtubule-associated protein-like 3	Eml3	1	12	0.000639075	-9.72027	-9.72027	-9.72027	-0.274504	0.243604	-0.0154921
A0A286YCP2;E9Q3G8	A0A286YCP2		Nup153	2	10.9	0.433128	-8.2321	1.57729	1.95751	-2.42386	1.49073	-8.2321
A0A494B9N4;A0A494B991;A0A286YCR9;A0A2C9F2C1;A0A494BB44;A0A498WGM0;Q9R0N7	A0A494B9N4	Synaptotagmin-7	Syt7	2	7.7	0.113688	-1.05867	-0.834064	-0.080926	-0.207854	0.214642	-0.0383616
I1VGT5;D3Y272;A0A286YCS4;A0A286YCX2;J9RV59;I1VGT4;F8VQC9;Q8BTY2;E3UVT8;H6WZ45;I1VGT6;H6WZF5;D3Y273;J9RDH0;A0A286YD46;A0A286YDJ7;E3UVT9;A0A286YCX8;A0A286YDK8;A0A286YDR1;Q5DTL9;Q8JZR6	I1VGT5	Anion exchange protein;Sodium bicarbonate cotransporter 3	Slc4a7	17	24.8	0.175302	-0.749081	-0.228499	-0.231231	-0.229332	-0.11191	0.288781
A0A286YCT3;Q5H8C4	A0A286YCT3	Vacuolar protein sorting-associated protein 13A	Vps13a	5	5.1	0.116773	-2.50441	-2.10543	-1.64267	-1.85576	0.628442	0.236117
E9Q4K7;A0A286YCV9;A0A286YD28;A0A286YDX6;F8VQ75;Q9EQW7;A2AKH9;E7FLY0;A0A1D5RMD4;B1AVY7;Q80TF6	E9Q4K7	Kinesin-like protein	Kif13b	28	20.9	0.017176	-1.03611	-0.649395	-0.377657	-0.115815	-0.00969968	0.116152
A0A286YCX6;E9PY51	A0A286YCX6		Trappc8	6	5.8	0.299948	-2.44891	-2.25326	-2.22946	1.22358	-1.17683	-2.16866
A0A286YCZ3;E9Q390;A0A286YDF5;Q69ZN7	A0A286YCZ3	Myoferlin	Myof	1	0.8	0.116753	-5.8452	-5.8452	-5.8452	-5.8452	0.518381	0.632509
A0A286YD12;Q91YP2	A0A286YD12	Neurolysin, mitochondrial	Nln	4	9.7	0.197107	0.904396	1.05226	0.582382	-8.8993	0.566611	0.601093
A0A286YDA2;A0A286YDT3;E9Q5C9;A0A286YDV7;A0A286YCD1;A0A286YDZ1	A0A286YDA2		Nolc1	5	8.6	0.0849609	0.502587	0.838851	0.470786	0.0192237	0.409611	-0.603274
A0A286YDB3;Q80XQ2	A0A286YDB3	TBC1 domain family member 5	Tbc1d5	3	9.7	0.660385	2.01173	-0.341065	-8.55299	0.299968	0.555519	-1.74089
A0A286YDB6;Q8BGN8	A0A286YDB6	Synaptoporin	Synpr	1	3.1		0	0	0	0	0	0
A0A286YDD5;Q8BH65	A0A286YDD5	Protein DENND6A	Dennd6a	1	7.8	0.133631	0.10373	0.0697847	0.219173	0.0993721	-0.0223071	-0.0830861
A0A286YDF2;Q5FWJ7;O89116	A0A286YDF2	Vesicle transport through interaction with t-SNAREs homolog 1A	Vti1a	1	14.7	0.470748	-0.0283199	-9.39209	0.204833	-0.148109	0.122905	0.0124145
A0A286YDG5;Q8CG46	A0A286YDG5	Structural maintenance of chromosomes protein 5	Smc5	1	1.1	0.580469	0.978035	0.0286323	-0.0612861	0.866713	-0.698749	-0.835497
A0A286YDH6;F6SH36	A0A286YDH6			34	59.6	0.231426	-0.809651	-0.288734	0.0257763	-0.0786758	-0.0809091	0.147453
A0A286YDL2	A0A286YDL2			1	1.7	0.0219481	0.816844	0.909006	1.30653	-0.515952	-0.0333123	0.404352
A0A286YDR2;P62823	A0A286YDR2	Ras-related protein Rab-3C	Rab3c	2	10.2	0.792241	2.17325	-7.5073	-7.5073	-7.5073	-7.5073	1.57967
A0A286YDU2	A0A286YDU2			4	13.7	0.102124	-1.42237	-0.477051	-0.244546	-0.279278	0.0633852	0.177703
A0A286YDV6;Q8R4H9	A0A286YDV6	Zinc transporter 5	Slc30a5	1	4.3	0.233298	-0.653389	-9.31703	-9.31703	-9.31703	0.321194	0.806587
A0A286YE00	A0A286YE00			15	43.8	0.0124165	-1.16473	-0.685508	-0.688819	0.201547	-0.0215118	-0.209446
A0A2C9F2B5;Q8BX57	A0A2C9F2B5	PX domain-containing protein kinase-like protein	Pxk	1	2.8	0.117116	-7.1263	-7.1263	-7.1263	-7.1263	0.651794	0.507639
Q07076;A0A2C9F2D2;A0A286YCW4	Q07076	Annexin A7	Anxa7	19	41.9	0.0316571	-0.443513	-0.475333	-0.285816	0.0898994	0.0989819	-0.209751
A0A2I3BPD2;Q8R278	A0A2I3BPD2		Vmn1r213	1	2.3	0.431843	0.64821	0.424643	-0.141002	0.557942	-0.606145	-0.19945
Q920N2;A0A2I3BPG4;Q3TG10	Q920N2	Biotin--protein ligase;Biotin--[methylmalonyl-CoA-carboxytransferase] ligase;Biotin--[propionyl-CoA-carboxylase [ATP-hydrolyzing]] ligase;Biotin--[methylcrotonoyl-CoA-carboxylase] ligase;Biotin--[acetyl-CoA-carboxylase] ligase	Hlcs	3	8.7	0.0129109	-1.15521	-0.796339	-0.988366	0.282486	-0.134443	-0.196459
P83882;A0A2I3BPG9;A0A0A6YW33	P83882	60S ribosomal protein L36a	Rpl36a;Gm6525	2	15.1	0.59564	0.12132	-0.349346	-0.600515	-0.16113	0.542878	-0.624154
A0A2I3BRT5;Q7TT21;A0A2I3BPP1;Q3UHB2;Q61037;A0A2I3BPE9;Q3TQ10	A0A2I3BRT5	Tuberin	Tsc2	5	3.2	0.256227	-2.5392	-0.612772	-0.464795	0.646815	-0.0285144	-1.13967
E9Q784;A0A2I3BPQ5	E9Q784		Zc3h13	2	1.4	0.461939	-5.86355	1.34362	1.58789	-5.86355	0.602073	0.550831
A0A2I3BR03;A0A2I3BPT1;A0A2I3BQZ9;Q3TWF3;P12023	A0A2I3BR03	Amyloid beta A4 protein;N-APP;Soluble APP-alpha;Soluble APP-beta;C99;Beta-amyloid protein 42;Beta-amyloid protein 40;C83;P3(42);P3(40);C80;Gamma-secretase C-terminal fragment 59;Gamma-secretase C-terminal fragment 57;Gamma-secretase C-terminal fragment 50;C31	App	3	7	0.283599	-8.1609	-1.66296	-0.957915	-0.909318	1.08614	-1.5374
A0A2I3BQJ1;A0A2I3BQ07;Q505D1	A0A2I3BQJ1	Serine/threonine-protein phosphatase 6 regulatory ankyrin repeat subunit A	Ankrd28	3	5.1	0.238128	-0.704088	-1.49059	-7.93294	-1.88067	-0.161787	0.875407
A0A2I3BQ16;P62046	A0A2I3BQ16	Leucine-rich repeat and calponin homology domain-containing protein 1	Lrch1	3	7.3	0.0368595	-1.126	-9.47474	-9.47474	0.417413	-0.827611	0.138824
A0A2I3BRB9;Z4YM84;E9QNH7;A0A2I3BQH8;A0A2I3BQ50;Q5XG73	A0A2I3BRB9	Acyl-CoA-binding domain-containing protein 5	Acbd5	7	15.9	0.433811	-0.0825717	0.370719	0.468216	-0.0133503	0.428183	-0.591455
A0A2I3BQ85;A0A5F8MPY3;P34152	A0A2I3BQ85	Focal adhesion kinase 1	Ptk2	1	15.1	0.448278	-8.2833	1.85147	1.67992	1.58187	-8.2833	-8.2833
A0A2I3BQP6;Q923T9;A0A286YCW8;A0A286YCH4;A0A286YCB8;A0A286YDL6;A0A286YDK9;A0A286YCI7;D3Z7K9	A0A2I3BQP6	Calcium/calmodulin-dependent protein kinase type II subunit gamma	Camk2g	9	27.4	0.373901	-6.85374	-6.85374	-6.85374	-6.85374	-6.85374	1.57662
A0A2I3BQV5;E9PUW7;Q9EPK7	A0A2I3BQV5	Exportin-7	Xpo7	22	26.8	0.159961	-0.826665	0.0198578	-0.859452	-0.123277	0.194599	-0.0931188
A0A2I3BQY4;Q9JK38;A0A2I3BQE3;A0A2I3BQ33;A0A2I3BS07;A0A2I3BQS3;A0A2I3BRH6;A0A2I3BRZ8	A0A2I3BQY4	Glucosamine 6-phosphate N-acetyltransferase	Gnpnat1	4	35	0.560847	1.08667	-0.551821	0.317409	-1.79455	0.550134	0.319059
A0A2I3BR81;A0A2I3BRL0;Q91X76;A0A2I3BQR1;A0A2I3BPH8	A0A2I3BR81		Nt5dc2	18	44.7	0.357805	-0.288197	-0.381751	0.0452236	-0.00359178	0.214951	-0.248412
Q8K0F1;A0A2I3BRD1;A0A2I3BPS3	Q8K0F1	TBC1 domain family member 23	Tbc1d23	6	19.2	0.913885	-0.945883	-0.337102	0.6143	-1.51851	0.172466	0.607834
A0A2I3BRK6;Q9JIX0	A0A2I3BRK6	Transcription and mRNA export factor ENY2	Eny2	3	36.5	0.29219	0.587983	0.993945	0.577594	-10.809	0.314821	0.811952
A0A2I3BRM6	A0A2I3BRM6			8	66.7	0.0525595	-0.260164	-0.631756	-0.345721	0.0991242	-0.214618	0.0936992
A0A2I3BRQ7;E9PZM7;A0A2I3BQU5	A0A2I3BRQ7		Scaf11	2	6.5	0.428138	0.644858	0.0576759	0.957984	0.292127	0.826944	-9.25847
A0A2I3BRW0;Q9D958;A0A2I3BQG3	A0A2I3BRW0	Signal peptidase complex subunit 1	Spcs1	3	27.5	0.1142	0.148126	0.489404	0.234171	0.181029	-0.16119	-0.0409416
A0A2I3BS49;Q9CXU4;Q9WTQ8	A0A2I3BS49	Mitochondrial import inner membrane translocase subunit Tim23	Timm23	3	25.4	0.0171666	0.783325	0.873512	0.65934	0.20399	-0.57978	0.237631
A0A2K6EDK3;Q6PIP5	A0A2K6EDK3	NudC domain-containing protein 1	Nudcd1	2	5.2	0.540178	-0.0523554	-0.3619	-0.249045	0.0102596	-0.621275	0.425209
A0A2K6EDM5;Q8C181	A0A2K6EDM5	Muscleblind-like protein 2	Mbnl2	5	12.2	0.583485	-0.409133	-0.309699	-0.162463	-0.0441424	-1.02727	0.622457
A0A2R8VHC0;Q3UZX5;A0A2R8VHH9;A0A2R8VHU7;A0A2R8VHJ3;A0A2R8W742	A0A2R8VHC0		Naga	17	64.6	0.17211	0.03227	-0.585633	-0.446112	0.103599	-0.0297028	-0.0801989
A0A2R8VHF9;E9QPE7;A0A338P6K2;O08638	A0A2R8VHF9	Myosin-11	Myh11	18	11.6	0.0723477	0.345842	0.293257	0.405286	-0.244015	0.275347	-0.0811217
A0A2R8VHH1;Q99P88	A0A2R8VHH1	Nuclear pore complex protein Nup155	Nup155	8	11	0.915154	-0.112583	-0.0190766	0.244085	0.551186	0.0138627	-0.92946
A0A2R8VHP9;Q3TT81;A0A2R8VKF0;A0A2R8VHN3;A0A2R8VI15;A0A2R8VHI3;A0A087WR61;A0A087WSI1;A0A1L1SUS5;A0A1L1SRP9;A0A1L1SQ99;A0A087WRH3;A0A0R4J044;P57724	A0A2R8VHP9		Pcbp2	12	74.3	0.550859	-9.9914	0.10013	-0.410739	-9.9914	0.387156	0.758052
A0A2R8VHU8;A0A2R8VKP5;E9Q7U2;Q8CGU1	A0A2R8VHU8	Calcium-binding and coiled-coil domain-containing protein 1	Calcoco1	1	2.3	0.192305	-8.608	-0.500171	-0.23251	0.35837	-0.0235412	-0.445739
A0A2R8VI06;A0A2R8VKP3;Q61466;A0A2R8VHB7;A0A2R8VI28	A0A2R8VI06	SWI/SNF-related matrix-associated actin-dependent regulator of chromatin subfamily D member 1	Smarcd1	3	25.1		0	0	0	0	0	0
A0A2R8VI37;Q80YW0	A0A2R8VI37	Cytohesin-4	Cyth4	1	4.3	0.165952	10.9641	9.86402	0	0	0	0
Q8VCZ6;A0A2R8VI76;F6VZH1	Q8VCZ6	Small G protein signaling modulator 3	Sgsm3	3	5.2	0.720496	-6.88349	-0.198579	0.398432	-6.88349	-0.03962	1.01337
A0A2R8VK76;Q9EPU4	A0A2R8VK76	Cleavage and polyadenylation specificity factor subunit 1	Cpsf1	3	3.2	0.892592	-0.116714	-0.052701	0.320314	-1.19546	0.523288	0.171369
A0A2R8VKL5;E9Q066;G3X9Q6;Q8BWW4	A0A2R8VKL5	La-related protein 4	Larp4	3	5.6	0.0614047	0.829188	0.463999	1.05637	-0.746376	0.179422	0.346498
A0A2R8VKS6;Q9D1C8	A0A2R8VKS6	Vacuolar protein sorting-associated protein 28 homolog	Vps28	7	50.8	0.570286	-0.185716	-0.304451	-0.0321025	-0.103329	0.409448	-0.432572
A0A2R8W6P0;A0A2R8VK70;A0A2R8VI30;D3Z187;A0A2R8VI94;Q61735;A0A2R8VJU9	A0A2R8W6P0	Leukocyte surface antigen CD47	Cd47	4	17.3	0.599482	0.0773438	-0.478217	-0.0210338	0.115783	0.15051	-0.310298
A0A2R8W6Y5	A0A2R8W6Y5			1	1.8	0.396981	-6.67465	-6.67465	0.216286	-6.67465	0.346355	0.781458
G5E8W1;A0A2U3TZ82;Q99KW3;J9JI90;A0A2R8VI29	G5E8W1	TRIO and F-actin-binding protein	Triobp	3	9.2	0.568444	0.470864	-8.52239	-3.53474	1.2105	-0.549828	-8.52239
A0A338P6Q0;A0A338P675;P47941	A0A338P6Q0	Crk-like protein	Crkl	1	15.7	0.843753	-8.07307	-8.07307	2.01801	-8.07307	1.58139	-8.07307
A0A338P6V0;A0A338P7B4;A0A338P685;A0A338P740;A0A338P6C5;A0A338P754;Q91WD3;Q8BLQ7	A0A338P6V0	Cationic amino acid transporter 4	Slc7a4	2	19.7	0.542488	-11.5479	-11.5479	0.559392	-11.5479	-0.0457562	1.02211
A0A338P7L1;A0A338P6S3;A0A338P695;Q6ZPR5;A0A338P715;A0A338P6P4;A0A338P7A7;A0A338P6I0;A0A338P6B0;A0A338P6U9;A0A338P6E2;A0A338P735	A0A338P7L1	Sphingomyelin phosphodiesterase 4	Smpd4	3	7	0.934617	-7.38756	0.540199	0.326199	-7.38756	1.57921	-7.38756
A0A338P6B4;A0A338P6I2;Q923G2	A0A338P6B4	DNA-directed RNA polymerases I, II, and III subunit RPABC3	Polr2h	1	12	0.469428	-0.876426	-0.507638	-0.0228873	0.578758	0.0411307	-1.06638
A0A338P6B7;A6H6E9	A0A338P6B7	Tetratricopeptide repeat protein 23-like	Ttc23l	1	1.8	0.614308	0.734761	-7.25448	-7.25448	-7.25448	-0.0795128	1.03356
Q3TE85;A0A338P6F6;P17095	Q3TE85	High mobility group protein HMG-I/HMG-Y	Hmga1	2	23.6	0.351641	-0.0995945	-0.624436	-1.75244	-0.00384563	0.610481	-1.07129
A0A338P6G6;A0A384DV79	A0A338P6G6			1	16.1	0.606068	-0.469748	-0.107035	0.118225	0.205903	0.106657	-0.377328
A0A338P6R8;A0A338P769;Q9Z2Q6;B7ZNM7;A0A338P729;A0A338P755	A0A338P6R8	Septin-5	44079	6	29	0.635127	-0.532537	-0.995271	0.444075	0.261168	0.0584126	-0.395488
A0A338P6W1;P97868	A0A338P6W1	E3 ubiquitin-protein ligase RBBP6	Rbbp6	1	0.9	0.249698	-7.91384	-7.91384	-7.91384	1.29072	-0.864208	-7.91384
A0A338P7E3;A0A338P711;C0HKG6;C0HKG5	A0A338P7E3			5	34.4	0.655927	-0.295943	0.255886	0.312924	-0.347815	0.196595	0.0952316
A0A338P786;P68037;A0A338P7E5;A0A338P702	A0A338P786	Ubiquitin-conjugating enzyme E2 L3	Ube2l3	8	71.2	0.0075596	-0.4504	-0.752537	-0.353203	0.00407948	-0.0498724	0.0442494
A0A338P7B7;P51807	A0A338P7B7	Dynein light chain Tctex-type 1	Dynlt1	3	39.3	0.852121	0.0592605	0.0525067	-0.168587	0.0277243	-0.0467266	0.0178745
A0A338P7E9;Q9CQS5	A0A338P7E9	Serine/threonine-protein kinase RIO2	Riok2	1	2.3		0	0	0	0	0	0
F6Q269;A0A3B2W707;Q3TA59	F6Q269	JmjC domain-containing protein 8	Jmjd8	2	12.9	0.591226	-0.824239	0.0758767	0.0854558	0.0836333	0.138021	-0.251673
A0A3B2W7L2;Q91VJ4;A0A3B2WD34;Q7TSE6	A0A3B2W7L2	Serine/threonine-protein kinase 38;Serine/threonine-protein kinase 38-like	Stk38;Stk38l	2	13.4	0.608259	1.36304	-8.54961	0.992917	-8.54961	0.268654	0.842092
A0A3B2W864;Q3UW83;A0A338P7K4;A0A338P731	A0A3B2W864		Rps10	11	42.2	0.0561959	-1.43404	-0.357464	-0.65955	0.233745	-0.0474359	-0.22354
A0A3B2WAQ7;Q3UHP6;P59672;A0A3B2W7H4;A0A3B2WCH8;A0A3B2W4B0;A0A3B2W4H6	A0A3B2WAQ7	Ankyrin repeat and SAM domain-containing protein 1A	Anks1;Anks1a	4	6	0.0963119	1.18723	1.45114	0.941579	-7.24499	0.0809982	0.952824
Q9JK23;A0A3B2WB82;A0A3B2W3V4	Q9JK23	Proteasome assembly chaperone 1	Psmg1	5	24.9	0.260676	-0.459998	-0.277236	-0.355772	-0.455745	0.384678	-0.0509537
A0A3B2WBE1;A0A286YCY8;A0A286YDD0;A0A286YD94	A0A3B2WBE1			24	36.8	0.470458	-6.02049	1.93727	1.45597	-6.02049	1.57007	-6.02049
A0A3B2WBH9;A0A3B2WCN9;Q9Z0U1;Q921G9;Q9QXY1	A0A3B2WBH9	Tight junction protein ZO-2	Tjp2	8	8	0.867532	0.0656624	-2.56445	0.641161	0.252893	0.0125776	-0.32256
A0A3B2WBL1;Q5XJF6;P53026;A0A3B2W824;A0A3B2WDD2;A0A3B2W820;A0A3B2WCA5;D6RE43	A0A3B2WBL1	Ribosomal protein;60S ribosomal protein L10a	Rpl10a	10	41.2	0.165177	0.592902	0.239406	0.0979739	0.0668047	-0.215212	0.125897
Q3U0V1;A0A3B2WCD8;A0A3B2W465	Q3U0V1	Far upstream element-binding protein 2	Khsrp	21	36.8	0.823851	-0.315655	-0.138713	0.23367	-0.224648	0.287691	-0.114798
A0A3B2WCL5;Q9CT10	A0A3B2WCL5	Ran-binding protein 3	Ranbp3	9	26.2	0.0705074	-1.15069	-1.18992	-0.356398	-0.473112	0.133194	0.242294
Q62172;A0A3B2WCS4;A0A3B2W7X3	Q62172	RalA-binding protein 1	Ralbp1	3	5.1	0.70663	-0.405123	-0.0560569	-0.663796	0.9144	0.0819237	-4.13832
Q3UN02;A0A3B2WDB3;B0V2Q9	Q3UN02	Lysocardiolipin acyltransferase 1	Lclat1	2	11.4	0.0336706	1.72944	2.11353	2.54376	1.39498	-1.45512	-7.52338
A0A3P9AQ15;Q8CI52	A0A3P9AQ15	GRAM domain-containing protein 1C	Gramd1c	1	2.4	0.977246	-5.89157	-5.89157	1.63026	-5.89157	-5.89157	1.56867
A0A3Q4EBK4;Q6P1B9;O08539;A0A3Q4EBR8	A0A3Q4EBK4	Myc box-dependent-interacting protein 1	Bin1	5	28.8	0.297741	-0.0284842	-0.527831	-0.170451	0.232957	-0.117255	-0.147492
A0A3Q4L326;A0A3Q4EBU5;Q68FL0;G5E8Y0;G3X9J1;P70414	A0A3Q4L326	Sodium/calcium exchanger 1	Slc8a1	1	3.8	0.289739	-0.777705	-0.366053	-0.165653	0.424675	-0.0796623	-0.491164
A0A3Q4EGT0;A0A3Q4EII3;A0A3Q4EC50;Q8JZY2	A0A3Q4EGT0	COMM domain-containing protein 10	Commd10	1	17.7	0.360241	-0.88107	-1.55202	0.107427	-0.236106	0.579725	-0.607348
D3Z7I9;A0A3Q4L2S6;D3Z754;A0A3Q4EG54;A0A3Q4EI24;Q3V156;Q91XL9	D3Z7I9	Oxysterol-binding protein;Oxysterol-binding protein-related protein 1	Osbpl1a	1	12.5	0.76917	0.101283	0.218763	-0.0992458	0.407056	-0.145381	-0.377291
A0A3Q4EH04;A0A3Q4L335;A0A3Q4L393;Q8BL97;A0A3Q4EGP0	A0A3Q4EH04	Serine/arginine-rich splicing factor 7	Srsf7	6	54	0.958333	-0.0632444	0.138092	-0.02599	0.0562786	0.468665	-0.794879
A0A3Q4L374;A0A3Q4EH84;A0A3Q4L347;P60334	A0A3Q4L374	Cysteine dioxygenase type 1	Cdo1	1	7.3	0.220553	-0.7098	-0.369286	-0.131422	0.301634	-0.390745	0.00680057
A0A3Q4EHZ1;Q9DBC3;E0CXC2;A0A3Q4EH87;A0A3Q4EBV9;G3UZ59;D3Z491;A0A3Q4EGE1;A0A3Q4L303;A0A3Q4EIE2	A0A3Q4EHZ1	Cap-specific mRNA (nucleoside-2-O-)-methyltransferase 1	Cmtr1;Gm28043	5	6.4	0.60644	0.442248	0.123044	1.22085	-7.11464	1.57801	-7.11464
A0A494B9R9;A0A494B9Z5;A0A494B8X5;Q3V3N7	A0A494B9R9		Bbs1	1	12.8	0.224348	0.0739316	0.173405	0.492056	0.110278	0.120882	-0.263328
A0A494B8Y8;Q91XB7;A0A494BA88;A0A494B9Y3;A0A494BA71	A0A494B8Y8	Protein YIF1A	Yif1a	3	17	0.599019	0.267816	0.333506	0.375851	0.561472	-3.15891	0.498009
A0A494B923;A0A494BB18	A0A494B923			29	71	0.765213	0.515055	-1.17492	-0.235122	0.134978	-0.0825056	-0.0626432
A0A494B933;A0A494B9R1;A0A494BB30;Q62084	A0A494B933	Protein phosphatase 1 regulatory subunit 14B	Ppp1r14b	2	14.9	0.693294	-0.014418	-0.141913	-0.329143	-0.879289	0.176034	0.407723
A0A494BA39;A0A494B9F0;A0A494B953;A0A494BAG2;A0A494BAX0;Q8CFI0;A0A494BAE4;A0A494B9L5;E9PXB7;G3X9H8;A0A286YCR1	A0A494BA39	E3 ubiquitin-protein ligase NEDD4-like	Nedd4l	6	9.2	0.670011	0.137956	0.126426	-0.868934	0.121183	-0.0110418	-0.120297
D3YU09;A0A494B982;Q9R111	D3YU09	Guanine deaminase	Gda	1	2.9	0.563994	1.63819	0.871045	-7.42757	0.72856	-7.42757	0.419223
A0A494B9A6;Q61468	A0A494B9A6	Mesothelin;Megakaryocyte-potentiating factor;Mesothelin, cleaved form	Msln	5	12.9	0.0321494	-1.28033	-2.22266	-1.09797	0.371022	0.0550126	-0.582376
A0A494B9B9;Q8C6I2	A0A494B9B9	Succinate dehydrogenase assembly factor 2, mitochondrial	Sdhaf2	1	20.5	0.373901	-7.51365	-7.51365	-7.51365	-7.51365	1.57969	-7.51365
A0A494B9H1;Q9EPK6;A0A494B9B2;A0A494B9L8	A0A494B9H1	Nucleotide exchange factor SIL1	Sil1	16	42.2	0.786949	-1.17255	1.29095	-0.59754	-0.124165	0.0742609	0.0421451
A0A494B9K4;Q9QYB5;A0A494B969;A0A494BBK1;A0A494BAX9	A0A494B9K4	Gamma-adducin	Add3	4	7.3	0.496908	0.311863	-1.21438	-0.788133	0.449035	0.0554178	-0.74731
A0A494B9L0;Q5RL57;Q9R0L7;A0A494BBL1	A0A494B9L0	A-kinase anchor protein 8-like	Akap8l	3	8.6	0.428943	-0.195162	-0.234935	2.20186	0.240894	0.251601	-0.671743
A0A494B9Q5;Q8CI33	A0A494B9Q5	CWF19-like protein 1	Cwf19l1	1	4.7	0.385187	-0.508622	-0.170858	-0.101482	0.250582	0.137806	-0.493942
E9Q156;A0A494B9R5;Q9EP82	E9Q156	tRNA (guanine-N(7)-)-methyltransferase non-catalytic subunit Wdr4;tRNA (guanine-N(7)-)-methyltransferase non-catalytic subunit WDR4	Wdr4	1	2.2		0	0	0	0	0	0
A0A494B9X3;E9Q9M1;Q3V1L4;A0A494BBP6;G3X9J6;A0A494BBK9;A0A494BAU4;A0A494BAN2;A0A494BBM7;A0A494BBI8	A0A494B9X3	Cytosolic purine 5-nucleotidase	Nt5c2	17	33.8	0.0308593	0.804239	0.868245	1.15239	-0.630628	-0.174125	0.553656
A0A494B9Y5;Q9WTK5	A0A494B9Y5	Nuclear factor NF-kappa-B p100 subunit;Nuclear factor NF-kappa-B p52 subunit	Nfkb2	1	2.6	0.280509	0.347852	-6.85783	-6.85783	0.339846	0.0991982	-0.592483
E0CZD9;E0CXM9;A0A494B9Y9;Q9DB43;E0CX79;E0CXR3;F6SG70;E0CXA3	E0CZD9	Zinc finger protein-like 1	Zfpl1	6	26.4	0.973645	-1.25626	0.03735	0.603939	-0.205825	0.265602	-0.103427
Q04207;A0A494BA44;Q4U113	Q04207	Transcription factor p65	Rela	4	11.5	0.56986	-2.83902	-0.360487	0.462236	0.325886	-0.165081	-0.226531
A0A494BAP9;A0A494BA53;Q8BGT7	A0A494BAP9	Survival of motor neuron-related-splicing factor 30	Smndc1	1	44.6	0.373901	-10.3519	-10.3519	-10.3519	1.58423	-10.3519	-10.3519
A0A494BA54;Q80UY1	A0A494BA54	UPF0586 protein C9orf41 homolog		1	17.6	0.303922	-11.3377	-0.0593993	-0.196777	-0.399734	0.218394	0.109111
Q3U4I7;A0A494BA58;A0A494BB94	Q3U4I7	Pyridine nucleotide-disulfide oxidoreductase domain-containing protein 2	Pyroxd2	8	24.1	0.0621126	1.25001	3.19209	3.28932	0.44136	-0.0940903	-0.503786
A0A494BA87;Q7TMW6	A0A494BA87	Cytosolic Fe-S cluster assembly factor NARFL	Narfl	2	4	0.381418	-0.571255	0.237466	-1.11695	-0.0832611	0.244492	-0.198589
Q62422;A0A494BA97;A0A494B943	Q62422	Osteoclast-stimulating factor 1	Ostf1	2	12.1	0.16288	-0.31289	-0.26091	-0.793569	-0.428914	0.207465	0.140806
A0A494BAD3;P97742	A0A494BAD3	Carnitine O-palmitoyltransferase 1, liver isoform	Cpt1a	2	7.2	0.150538	-0.606077	-1.10315	-0.876911	-0.774216	-0.0210853	0.515816
A0A494BAG1;O88520	A0A494BAG1	Leucine-rich repeat protein SHOC-2	Shoc2	2	5.6	0.0262367	-9.4539	-9.4539	-0.569195	0.0484216	-0.0063561	-0.043552
A0A494BAG7;Q9CWG9	A0A494BAG7	Biogenesis of lysosome-related organelles complex 1 subunit 2	Bloc1s2	2	36.5	0.299808	-2.8647	-1.85019	-1.17833	-1.05501	-1.58206	1.12743
A0A494BAH3;Q3UPD8;Q80VA5	A0A494BAH3	SH3 domain and tetratricopeptide repeat-containing protein 2	Sh3tc2	1	0.9	0.219876	8.69793	0	6.93819	0	0	0
A0A494BAI5;Q544X6;P22315;F6T2S0;Q91W09;A0A494B9Y8;A0A494BBL4;A0A494BAR8;A0A494BA61	A0A494BAI5	Ferrochelatase;Ferrochelatase, mitochondrial	Fech	10	38.6	0.334124	-0.302041	-0.616569	-0.265409	-0.723946	0.381207	0.127144
A0A494BB58;A0A494BAJ5;A0A494BBF1;Q9WU84	A0A494BB58	Copper chaperone for superoxide dismutase	Ccs	2	9.2	0.128675	-10.392	-2.99966	-10.392	-10.392	0.590271	0.578916
A0A494BAJ6;Q9WUL7	A0A494BAJ6	ADP-ribosylation factor-like protein 3	Arl3	8	61.1	0.817714	-0.208047	0.0393766	0.0501484	-0.179763	-0.0490632	0.202372
F6SLP4;A0A494BAW5;A0A494BAK4;Q9DC16;A0A494BAX4;A0A494B9M5;F6Z6A5	F6SLP4	Endoplasmic reticulum-Golgi intermediate compartment protein 1	Ergic1	8	46.1	0.953844	-0.506928	0.196546	0.140414	0.298766	-0.831282	0.272475
A0A494BB63;D3YVT2;D3Z479;Q91WE1	A0A494BB63	Sorting nexin-15	Snx15	1	6.2	0.335071	0.0807493	-0.557394	-0.16354	0.0472756	-0.0786399	0.028199
E0CYH4;A0A494BB75;Q8C6G8;F7DFQ2	E0CYH4	WD repeat-containing protein 26	Wdr26	3	8.8	0.0949802	-2.27608	-0.822106	-1.07054	-0.0462294	0.526079	-0.757487
A0A494BBA6;Q3UHN9	A0A494BBA6	Bifunctional heparan sulfate N-deacetylase/N-sulfotransferase 1;Heparan sulfate N-deacetylase 1;Heparan sulfate N-sulfotransferase 1	Ndst1	1	15.1	0.0581534	-8.70942	-8.70942	-0.645692	0.499036	-0.221555	-0.455831
A0A494BBB0;O35350;A0A494BAS0;A0A494BB02;A0A494BAC4	A0A494BBB0	Calpain-1 catalytic subunit	Capn1	11	20.3	0.183968	-0.379638	-0.0872619	-0.232561	0.148272	0.0555102	-0.230174
R4H4V1;A0A494BBD3;R4H4Y7;Q9EQC5;A0A494BBM6;A0A494B997	R4H4V1	N-terminal kinase-like protein	Scyl1	11	24.6	0.948248	0.030446	-0.211502	0.0318686	-0.772854	0.916743	-0.924418
A0A494BBD8;P10107	A0A494BBD8	Annexin A1	Anxa1	5	27.8	0.160036	2.02819	1.93565	-0.0994083	-9.65473	0.420736	0.731313
A0A494BBI9;O89032	A0A494BBI9	SH3 and PX domain-containing protein 2A	Sh3pxd2a	3	3.3	0.131487	-1.18557	-1.62089	-0.745683	-0.374862	-0.56527	0.63505
A0A498WGD8;Q8CDN6;A0A494B955;A0A494BBI1;A0A494BB31	A0A498WGD8	Thioredoxin-like protein 1	Txnl1	16	66.1	0.0205236	-0.585334	-0.407223	-0.397003	0.00456524	-0.18071	0.156477
A0A498WGK2;Q8BP47;A0A494BAX5;A0A494BB89;A0A494B927;A0A494BAW6	A0A498WGK2	Asparagine--tRNA ligase, cytoplasmic	Nars	17	45.5	0.288288	-0.667556	-0.541182	-0.501207	-0.586417	-0.303258	0.60747
A0A498WGL8;Q8K330;A0A494B9F4;A0A494BB72	A0A498WGL8	Protein phosphatase Slingshot homolog 3	Ssh3	2	2.9	0.7005	-0.52586	-0.611549	-0.0624422	0.131035	-9.04001	0.928291
A0A4W7N3B2;Q6SKR2	A0A4W7N3B2		N6amt1	2	14.9	0.575443	-10.0626	-10.0626	0.502191	-10.0626	-0.768419	1.27023
A0A571BD95;A0A5F8MP95;Q9ES00;G3UZD6;H7BXC2;G3UZM6	A0A571BD95	Ubiquitin conjugation factor E4 B	Ube4b	7	8	0.4216	-0.956855	-0.183658	0.172138	-0.01269	0.0307975	-0.0186138
A0A571BEG4;A2A839;A2A838;A2A842;A2A841;P48193;A0A1D5RLV1;A2AD32;F7BUB8;F6S4K9	A0A571BEG4	Protein 4.1	Epb4.1;Epb41	3	6.6	0.896628	0.0452986	1.30539	-7.57797	-7.57797	-7.57797	1.57992
A0A571BEI2;Q6PIU9	A0A571BEI2	Uncharacterized protein FLJ45252 homolog		7	20.4	0.882387	-0.381376	-0.965362	0.606794	-1.00445	0.0165015	0.575347
A0A571BEW4;A0A571BES1;Q9JME5;A0A571BEC1	A0A571BEW4	AP-3 complex subunit beta-2	Ap3b2	25	32.6	0.365487	-0.202161	-0.303228	0.0659235	-0.149416	0.0133639	0.123108
A0A571BFA7;Q148V8	A0A571BFA7	Protein FAM83H	Fam83h	2	3.4	0.568619	0.00906377	-0.0812806	-0.49565	0.33591	0.0317742	-0.482858
A0A571BG95;E9PUE7;Q5SSL4;H3BJY3;H3BKV6	A0A571BG95	Active breakpoint cluster region-related protein	Abr	11	13	0.943403	-0.52776	-0.0502153	0.4888	-0.647225	0.166731	0.309153
A0A5F8MPF2;A0A5F8MP98;Q5SSZ5	A0A5F8MPF2	Tensin-3	Tns3	2	1.4	0.195905	-0.639427	-8.80158	-1.4706	0.808508	-0.351694	-1.10489
Q61739;A0A5F8MPB5;F6VSK8	Q61739	Integrin alpha-6;Integrin alpha-6 heavy chain;Integrin alpha-6 light chain	Itga6	3	2.9	0.699471	-7.94529	0.728504	-7.94529	-2.66207	-7.94529	1.50485
A0A5F8MPD6;Q059P4	A0A5F8MPD6		Filip1	1	1.6	0.0265448	-1.33621	-0.82321	-0.502721	0.00609085	0.214166	-0.258881
A0A5F8MPR1;A0A5F8MPE1;Q9WV92;A7YY80;A0A3B2WD96;A0A286YD84;A0A286YCY1	A0A5F8MPR1	Band 4.1-like protein 3;Band 4.1-like protein 3, N-terminally processed	Epb41l3;Epb4.1l3	26	36.1	0.283433	0.274399	1.58394	1.64364	-6.51352	-6.51352	1.5744
Q9EP69;A0A5F8MPK9;A0A1L1SR59	Q9EP69	Phosphatidylinositide phosphatase SAC1	Sacm1l	32	54.7	0.112934	-0.299928	-0.408731	-0.217501	0.064944	0.171959	-0.273399
A0A5F8MPN7;B8ZXI1;Z4YJE9;A0A5F8MPV7;A0A5F8MPK7	A0A5F8MPN7	Queuine tRNA-ribosyltransferase subunit QTRTD1	Qtrtd1	5	18.5	0.969922	-0.180408	-0.0470504	0.234174	-0.329819	0.491732	-0.32512
A0A5F8MPS7;P24638;B7ZCF5;B7ZCF4	A0A5F8MPS7	Lysosomal acid phosphatase	Acp2	3	6.7	0.72002	0.534644	-0.365324	-1.35738	-0.400408	0.229594	0.0974096
D3YUW7;E9QMC1;A0A5F8MPT6;P59242	D3YUW7	Cingulin	Cgn	5	5.7	0.338806	-0.562721	-0.594688	-0.139523	0.289188	-0.821812	0.277766
Q3UTR7;A0A5F8MPW1;P11859	Q3UTR7	Angiotensinogen;Angiotensin-1;Angiotensin-2;Angiotensin-3;Angiotensin-4;Angiotensin 1-9;Angiotensin 1-7;Angiotensin 1-5;Angiotensin 1-4	Agt	4	16.2	0.00119919	-1.92933	-2.55622	-2.18673	-0.103026	-0.171908	0.24032
A0A5F8MPW9;Q3URU2	A0A5F8MPW9	Paternally-expressed gene 3 protein	Peg3	6	5.9	0.0894876	0.416901	0.960548	0.720352	-0.76249	0.0482642	0.461007
A0A5F8MPY0	A0A5F8MPY0			1	22.8	0.729215	0.145262	-0.194565	0.18368	0.169289	-0.0786427	-0.106952
Q5UE59;E9Q7C9;Q7TNF4;Q8CD76;A0A5F8MPZ2;O88447;F6UYN4	Q5UE59	Kinesin light chain 1	Klc1	10	24.4	0.509367	0.628342	0.0389796	0.760859	-1.50461	-0.840769	1.06297
A0A5F8MQD2;Q9CZP0	A0A5F8MQD2	Ufm1-specific protease 1	Ufsp1	1	20.3	0.127681	-10.3614	-10.3614	-10.3614	-10.3614	0.812838	0.313334
A0A5H1ZRL3;Q8C4Y3;F6SWS9	A0A5H1ZRL3	Negative elongation factor B	Nelfb	6	15.4	0.868663	-0.477941	-0.0995438	0.3225	-0.305523	0.215899	0.0418373
A0A5K1VVQ1;E9Q8N1;E9Q8K5;A0A5K1VVQ9;A2ASS6	A0A5K1VVQ1	Titin	Ttn	4	0.2	0.360341	-5.80117	-5.80117	-3.95757	-3.18416	-5.80117	1.52208
Q99KD5;A0A5K1VVS7;A0A0U1RNI4	Q99KD5	Protein unc-45 homolog A	Unc45a	4	7.2	0.565439	0.216676	-0.308219	-0.599746	0.329623	-0.24622	-0.151663
A0A668KLC6;P20357;G3UZE9;G3UZK9	A0A668KLC6	Microtubule-associated protein 2	Map2	17	13.2	0.00539921	-0.910869	-0.590997	-0.598378	-0.026415	0.139944	-0.126139
A0A668KLD3;A0A668KLV9;Q9WTQ5	A0A668KLD3	A-kinase anchor protein 12	Akap12	1	1.1	0.8313	-5.46624	0.222599	0.455207	-5.46624	0.610466	0.536677
A0A6I8MWW6;Q5SS00	A0A6I8MWW6	DBF4-type zinc finger-containing protein 2 homolog	Zdbf2	3	1.5	0.36957	8.42118	1.05584	1.15384	-0.724415	-0.786416	0.85995
A0A6I8MWZ1;A0A6I8MX00;A0A6I8MWX8;Q9QYI3;A0A6I8MWZ9;A0A6I8MWY7;A2A5E1;F7BTP8;A0A6I8MWW2;A0A6I8MX31;A0A6I8MWW0;A0A6I8MWZ5	A0A6I8MWZ1	DnaJ homolog subfamily C member 7	Dnajc7	6	20.3	0.0659838	0.246177	0.864429	0.915862	-0.178203	-0.175176	0.299288
Z4YJU8;A0A6I8MWY5;E9PUQ5;Q921M4;A2AN46;A2AN45;A2AN48	Z4YJU8	Golgin subfamily A member 2	Golga2	14	19.6	0.717487	-0.60029	-0.194376	0.305069	-0.340292	0.149989	0.138234
Q80YW9;A0A6I8MWZ0;Q6P9Q6;Q80YW6	Q80YW9	Peptidyl-prolyl cis-trans isomerase;FK506-binding protein 15	Fkbp15	2	3.8	0.693612	0.645056	-7.83873	-7.83873	-7.83873	1.58076	-7.83873
A0A6I8MX18;Q8CJG1;H3BJ70;Q8CJF8;H3BL59	A0A6I8MX18	Protein argonaute-1	Ago1	10	15.4	0.29553	-0.973176	-0.308086	0.107261	0.0809881	-0.0995267	0.0128098
A0A6I8MX27;P16125;D3Z7F0;A0A0N4SVV8	A0A6I8MX27	L-lactate dehydrogenase B chain;L-lactate dehydrogenase	Ldhb	5	24.9	0.602257	0.865355	-0.212964	-0.121851	-0.537336	0.367855	0.0293116
A0JNY3;Q8BUV3	A0JNY3	Gephyrin;Molybdopterin adenylyltransferase;Molybdopterin molybdenumtransferase	Gphn	11	25.6	0.0653495	-0.959038	-0.950388	-0.255472	-0.328358	0.0886402	0.189275
Q8VHR5;A1L3S7;A0A0U1RNM2	Q8VHR5	Transcriptional repressor p66-beta	Gatad2b	4	7.6	0.278829	-1.11729	-0.299873	-0.118113	0.0827081	0.320524	-0.530714
A2A432;E9PXY1;J3QJX0	A2A432	Cullin-4B	Cul4b	14	17.6	0.887042	-0.369162	-0.230238	0.357717	-0.315254	-0.0607441	0.307453
Q62077;A2A4A6;F6SLL0	Q62077	1-phosphatidylinositol 4,5-bisphosphate phosphodiesterase gamma-1;Phosphoinositide phospholipase C	Plcg1	4	7.9	0.0462861	-7.8255	-0.844628	-0.656536	0.0135453	0.162196	-0.198298
A2A4I8;O70423	A2A4I8	Membrane primary amine oxidase	Aoc3	2	9.4	0.118532	-10.0933	-10.0933	-0.0678422	0.269314	0.0555805	-0.404519
A2A4P4;A2A4P3;Q3THG9	A2A4P4	Alanyl-tRNA editing protein Aarsd1	Gm27029;Aarsd1	7	15.5	0.92726	0.939795	-0.477311	-2.44602	-1.52032	0.186932	0.597461
A2A550;A2A536;Q8BH16;Q9CZV8	A2A550	F-box/LRR-repeat protein 2;F-box/LRR-repeat protein 20	Fbxl20;Fbxl2	1	7.7	2.12303e-05	-10.3232	-10.3232	-10.3232	0.00278976	0.103413	-0.114422
A2A547;P84099	A2A547	Ribosomal protein L19;60S ribosomal protein L19	Rpl19	7	19.6	0.0645462	0.86227	0.467139	0.31162	-0.222091	0.0321089	0.163721
A2A5R0;Q5U452;Q543M9;Q99PW4	A2A5R0	TP53-regulating kinase	Trp53rk;2810408M09Rik;Tp53rk	2	18.1	0.799177	-0.390409	-0.0279621	0.165907	0.281163	-0.369781	0.0156767
A2A5R2;F6YCJ0	A2A5R2	Brefeldin A-inhibited guanine nucleotide-exchange protein 2	Arfgef2	14	12	0.00475553	-0.592031	-0.758499	-0.524342	-0.104656	0.143959	-0.0513386
V9GX87;A2A5R8;Q9DBE7;A2A5S3;Q9Z108	V9GX87	Double-stranded RNA-binding protein Staufen homolog 1	Stau1	2	6	0.452445	-0.0254336	-0.358629	-0.0532015	0.0552569	-0.267728	0.176743
A2A6M1;Q9CZ28	A2A6M1	Vacuolar-sorting protein SNF8	Snf8	4	32.2	0.159879	0.172799	0.982872	1.23844	0.548753	-1.25587	0.161485
A2A6P4	A2A6P4		Fam104a	1	13	0.788641	1.05497	-9.77985	0.702388	-9.77985	0.835275	0.280558
A2A6T4;Q8R035	A2A6T4	Peptidyl-tRNA hydrolase ICT1, mitochondrial	Ict1	2	10.8	0.733141	-9.29775	1.28621	0.944	-9.29775	-9.29775	1.58343
A2A6U3;Q80UG5;A2A6U5;A8Y5D3	A2A6U3	Septin-9	44083	16	37.3	0.011566	0.513948	0.802574	0.829486	-0.228703	0.240737	-0.0513955
A2A7A7;Q8CFX1	A2A7A7	GDH/6PGL endoplasmic bifunctional protein;Glucose 1-dehydrogenase;6-phosphogluconolactonase	H6pd	8	14.2	0.0131199	1.69341	2.19496	1.82197	0.77024	-7.74562	0.367132
A2A7Q5;A6PW84;Q3V1T4	A2A7Q5	Prolyl 3-hydroxylase 1	P3h1;Lepre1	3	6.7	0.393354	-6.22344	2.38228	1.21114	-6.22344	0.66994	0.480895
A2A8E2;Q8BHG2;B7ZC72;B7ZC71;A2A8E4;D6REH4	A2A8E2	UPF0587 protein C1orf123 homolog	0610037L13Rik	7	63	0.697911	0.00501639	-0.447606	0.0680826	-0.298537	-0.134043	0.351232
A2A8L5;F6S1X8;F6Y3V0;A0A1Y7VNR5	A2A8L5	Receptor-type tyrosine-protein phosphatase F	Ptprf	9	6.3	0.745462	-0.27119	0.0905015	-0.0843353	-0.227534	-0.210793	0.35822
B2RX14;A2A8R7;A0A0A0MQJ6	B2RX14	Terminal uridylyltransferase 4	Zcchc11	2	2	0.0249247	-3.41033	-2.33964	-4.67806	0.582176	-0.505537	-0.324642
E9QKA4;A2A8V8;A2A8V9;E9PUK6;Q52KI8;A2A983;F6T4M4	E9QKA4	Serine/arginine repetitive matrix protein 1	Srrm1	3	5	0.0556756	2.3024	1.27379	1.28565	0.280012	-0.446779	0.0732943
A8Y5H9;A2A9F4	A8Y5H9	Keratinocyte differentiation factor 1	Kdf1	1	5.9	0.185375	9.56532	0	8.22414	0	0	0
A2A9I0;O35166	A2A9I0	Golgi SNAP receptor complex member 2	Gosr2	10	57.6	0.0842392	-0.312886	-0.428415	-0.226263	0.165786	0.0443397	-0.239546
A2A9P6;P24788;Q64434	A2A9P6	Cyclin-dependent kinase 11B	Cdk11b	4	8	0.829713	-0.71437	-1.73892	0.687702	0.00813746	0.994114	-8.65124
A2A9Q2;Q8BHG1;A6PWC3;Q3V3G9	A2A9Q2	Nardilysin	Nrd1	22	26	0.252569	0.561633	0.10056	0.0609053	-0.0370861	-0.0995058	0.127007
A2A9W3;Q3UBZ5	A2A9W3	MIF4G domain-containing protein	Mif4gd	1	4.9	0.908812	0.158802	-0.0715121	0.165252	-6.63223	0.32361	0.79781
Q3U2P1;A2AA71;A2AA72	Q3U2P1	Protein transport protein Sec24A	Sec24a	5	6.4	0.78611	-0.307701	-0.360144	0.322006	-0.224109	-0.10315	0.278435
A2AA85;Q6NXN1	A2AA85	SUZ domain-containing protein 1	Szrd1	1	14.4		0	0	0	0	0	0
A2AB97;F6YAT5;F6RPM4;A2AAE1	A2AB97	Uncharacterized protein KIAA1109	4932438A13Rik;Kiaa1109	1	0.9	0.140559	0.607776	1.31008	1.03418	0.73107	-3.96093	0.351531
A2AAN0;O35250;A2AAN3;A2AAN4	A2AAN0	Exocyst complex component 7	Exoc7	10	24.4	0.959708	-0.289934	0.138602	0.0488844	-1.08355	0.49508	0.161869
A2ABY3;Q922E4	A2ABY3	Ethanolamine-phosphate cytidylyltransferase	Pcyt2	6	17.6	0.123043	-0.204462	-0.537874	-0.140296	0.163251	-0.135162	-0.0445015
A2AC16;Q91X52	A2AC16	L-xylulose reductase	Dcxr	2	12.3	0.207791	-0.682065	-0.562412	-1.30612	-0.564118	-0.365753	0.630002
A2ACC7;F8WHN4;A2ACC6;E9Q0J2;Q8BQZ4	A2ACC7	Ral GTPase-activating protein subunit beta	Ralgapb	2	3.3	0.771684	-1.267	-1.18195	0.745687	-1.16112	0.428118	0.271852
A2ACP1;A0A0A0MQL1;A0A0A0MQI5;X1WI14	A2ACP1	Tetratricopeptide repeat protein 39A	Ttc39a	3	6.6	0.847462	-7.18475	-7.18475	2.00363	-7.18475	1.57834	-7.18475
A2ACV6;E1U8D0	A2ACV6	Protein SOGA1;N-terminal form;C-terminal 80 kDa form	Soga1	2	2.2	0.566113	-1.03159	-0.665893	-0.52873	1.12238	-0.313313	-5.78433
Q3UR39;A2AD03;Q9QXG2	Q3UR39	Rab proteins geranylgeranyltransferase component A 1	Chm	1	4.5	0.373901	-6.02171	-6.02171	-6.02171	-6.02171	-6.02171	1.57008
A2ADH1;Q9CQY5	A2ADH1	Magnesium transporter protein 1	Magt1	4	11.7	0.113132	0.237082	0.58894	0.35567	-0.351116	0.287586	-0.00661328
A2ADR8;Q8R3G1	A2ADR8	Nuclear inhibitor of protein phosphatase 1	Ppp1r8	3	15.4	0.46221	0.206828	0.7187	0.605939	-10.1677	0.816853	0.307511
A2ADY9	A2ADY9	Protein DDI1 homolog 2	Ddi2	7	29.8	0.156241	1.53944	0.668551	0.594894	-1.1678	0.730033	-0.15807
A2AE27;Q9DBT5	A2AE27	AMP deaminase 2	Ampd2	24	37.3	0.0374173	-0.576125	-0.437106	-0.339418	-0.248506	0.0855506	0.133747
Q99N80;A2AE94;A2AE95	Q99N80	Synaptotagmin-like protein 1	Sytl1	4	9.3	0.0460218	1.51975	0.738842	1.75879	-0.564741	-0.331756	0.612923
A2AEB5;A2AEB4;A2AEB3;Q9R0Q4	A2AEB5	Mortality factor 4-like protein 2	Morf4l2	3	19.5	0.174922	1.13466	0.495801	1.23865	0.295608	0.825332	-10.5779
A2AEC2;Q9DB24;Q8R0A5;A2AEC1;Q8CCT4	A2AEC2	Transcription elongation factor A protein-like 3	Tceal3;Tceal6	4	31.2	0.0116307	-1.39376	-1.13271	-0.461567	0.0141307	0.0616583	-0.079337
A2AEK1;Q8BIQ5;A2AEJ8;F6ZKC7;A2AEK3	A2AEK1	Cleavage stimulation factor subunit 2	Cstf2	4	11.6	0.755747	-0.108771	0.206228	0.188726	-0.625556	0.453699	-0.0257903
A2AEM2;Q99LI2	A2AEM2	Chloride channel CLIC-like protein 1	Clcc1	3	9.2	0.246131	-0.657101	-0.823182	0.115622	0.16003	0.000860966	-0.180998
Q91VJ5;A2AER8;A2AER9	Q91VJ5	Polyglutamine-binding protein 1	Pqbp1	2	16	0.00679461	9.17016	10.1187	9.5488	0	0	0
A2AEX7;A2AEY1;A2AEX8;A2AEX6;A2AEY2;P97447	A2AEX7	Four and a half LIM domains protein 1	Fhl1	2	11.9	0.8429	-8.71324	0.709244	0.887246	-8.71324	0.620983	0.545667
A2AF34;E9PZF7;A2AF28;A2AF35	A2AF34		Slc25a53	2	12.9	0.942606	-0.180391	0.00359736	0.111354	0.31144	0.00457592	-0.403775
A2AF31;A2AF33;Q8C0W0	A2AF31		Tmsb15b2;Tmsb15b1;Tmsb15l	2	35.6		0	0	0	0	0	0
A2AF67;A2AF47	A2AF67	Dedicator of cytokinesis protein 11	Dock11	1	0.5	0.64105	1.47915	1.06301	-4.72559	-4.72559	-4.72559	1.54814
A2AFF6;O35638;A0A1B0GXA7;D6RHQ7;D6REF2	A2AFF6	Cohesin subunit SA-2	Stag2	8	11.1	0.866245	-0.0340186	0.411246	-0.309718	-0.0236254	0.328811	-0.395426
B9EI38;A2AFI8;Q80XA6	B9EI38	RalBP1-associated Eps domain-containing protein 2	Reps2	3	6.3	0.521932	-6.76764	-6.76764	-0.283665	-6.76764	-6.76764	1.57611
A2AFI9;A2AFJ1;Q60973;F6ZLC6;F6U539	A2AFI9	Histone-binding protein RBBP7	Rbbp7	12	49.2	0.643972	0.124684	-0.211195	-0.302991	0.084863	0.253155	-0.419657
Q9R0M6;A2AFP5;A2AFP4	Q9R0M6	Ras-related protein Rab-9A	Rab9a;Rab9	2	12.9	0.409801	0.133906	0.342016	0.030139	0.147797	0.177062	-0.392999
A2AFQ0;Q7TMY8;F6XP90;A0A668KL97;F6UYC1	A2AFQ0	E3 ubiquitin-protein ligase HUWE1	Huwe1	54	19.9	0.900378	-0.36916	-0.0099278	0.209835	-0.184402	-0.298371	0.386056
A2AG51;A2AG50	A2AG51	MAP7 domain-containing protein 2	Map7d2	1	3.7	0.311206	-0.140062	-0.37251	-0.217229	-0.0745697	0.309804	-0.302518
A2AG68;Q64430	A2AG68	Copper-transporting ATPase 1	Atp7a	4	5.8	0.324892	-1.31796	-0.568155	-0.0766661	-0.194603	0.5561	-0.608459
A2AGQ8;A2AGQ9;A2AGQ5;A2AGQ3;A2AGQ2;A2AGQ7;A2AGR1;A2AGQ6;A2AGQ4;A2AGR0;E9QN47;Q80U28;A0A0R4J1F4;A6PWP8;A6PWP7	A2AGQ8	MAP kinase-activating death domain protein	Madd	16	16.4	0.439225	-0.568501	-1.10531	0.191706	-0.681754	0.348882	0.141458
A2AGS6;Q4QQM4	A2AGS6	Tumor protein p53-inducible protein 11	Trp53i11	2	18.4	0.189368	-11.8192	-11.8192	-1.97448	0.989333	0.020706	-11.8192
A2AH30;A2AH29;A2AH28;A2AH27;Q8BVU5	A2AH30	ADP-ribose pyrophosphatase, mitochondrial	Nudt9	1	10.1	0.000879844	10.4037	10.1268	9.83914	0	0	0
G3UZ34;A2AH85;O08810;G3UXK8	G3UZ34	116 kDa U5 small nuclear ribonucleoprotein component	Eftud2	27	41	0.577469	-0.516844	-0.414729	0.0536912	0.243357	0.414662	-1.0491
Q3YAA9;A2AHT3;Q9QXT8	Q3YAA9	Calsenilin	Kcnip3	1	3.5		0	0	0	0	0	0
A2AHX9;Q9QWX2;Q64373;A2AHX7;A2AHX8	A2AHX9	Bcl-2-like protein 1	Bcl2l1	2	12.3	0.493501	-10.0417	0.425133	-0.554498	0.327974	0.162299	-0.676499
A2AI52;Q80U87	A2AI52	Ubiquitin carboxyl-terminal hydrolase;Ubiquitin carboxyl-terminal hydrolase 8	Usp8	1	2.7	0.116134	-6.18275	-6.18275	-6.18275	-6.18275	0.56886	0.587733
A2AIR2;Q5DTM8;A2AIR1;A2AIR0	A2AIR2	E3 ubiquitin-protein ligase BRE1A	Rnf20	4	11.7	0.131366	1.1136	0.431334	1.51193	-0.416447	0.838757	-1.11334
E9PZY8;A2AIV2	E9PZY8	Protein virilizer homolog	1110037F02Rik;Kiaa1429	3	2.3	0.70832	-5.40757	1.66123	0.507101	-5.40757	1.56212	-5.40757
A2AIV3;F6SX81;Q6IR34	A2AIV3	G-protein-signaling modulator 1	Gpsm1	7	42.4	0.90477	-1.36738	0.253621	0.367654	0.356464	0.0925982	-0.613902
A2AJ23;Q64322;A2AJ20;A2AJ21	A2AJ23	Neural proliferation differentiation and control protein 1	Npdc1	4	16.1	0.298156	-1.371	-0.168893	-0.0798975	0.32027	-0.200823	-0.182161
A2AJ72;Q3TIX6;A0A0A6YVV5;A0A0A6YY39;F7AM43;A2AJ71;A0A0A6YX76	A2AJ72		Fubp3	10	25.3	0.693608	-1.38334	0.136783	0.227008	-0.058041	0.263562	-0.253268
F7APP3;A2AJH3;O70311	F7APP3	Glycylpeptide N-tetradecanoyltransferase;Glycylpeptide N-tetradecanoyltransferase 2	Nmt2	4	13.6	0.702784	0.732997	-1.64465	-1.27306	-0.515132	-0.247988	0.54419
F6WF36;A2AJI1;A8Y5P4;A2AJI0	F6WF36	MAP7 domain-containing protein 1	Map7d1	1	2.9	0.506368	0.728192	-0.127349	0.70754	-6.46279	0.595056	0.563775
A2AJL4;A2AJL3;H3BJ80;B1AY71;D6RHR3;D6RG41	A2AJL4	FGGY carbohydrate kinase domain-containing protein	Fggy	6	20	0.00509221	1.77737	2.26617	2.49548	-0.0898072	-0.175727	0.232698
A2AJP9;A8Y5Q0;A2AJQ0;Q3UV70	A2AJP9	[Pyruvate dehydrogenase [acetyl-transferring]]-phosphatase 1, mitochondrial	Pdp1	1	2.7	0.399494	-8.41362	0.227152	-0.307573	0.104641	-0.33229	0.176959
A2AJW4	A2AJW4	Protein phosphatase 1 regulatory subunit	Ppp1r3d	1	5.4	0.179395	7.53018	0	6.27065	0	0	0
A2AJY7;A2AJY5;A2AJY2;O35206	A2AJY7	Collagen alpha-1(XV) chain;Restin	Col15a1	1	5.4	0.220344	-8.71268	-8.71268	-8.71268	-8.71268	1.21295	-0.557448
B1AYU4;A2AK44;A2AK42;B1AYU7;Q8C5N3	B1AYU4	Pre-mRNA-splicing factor CWC22 homolog	Cwc22;Gm13695;Gm13697	3	5.7	0.305293	-0.367918	-0.241325	0.0274013	0.191646	-0.0764229	-0.136811
E9PYJ6;A2AKG8	E9PYJ6	Focadhesin	Focad	2	2	0.636109	0.788369	-6.33257	-2.48516	0.669196	0.362413	-3.00881
A2AKW0;Q5HZI9;A2AKV9;G3UYJ3	A2AKW0	Solute carrier family 25 member 51	Slc25a51	9	33.7	0.556137	0.621425	-0.80063	0.64429	-0.154284	-0.24927	0.333538
A2AL12;Q8BG05;A2AL13;V9GX38	A2AL12	Heterogeneous nuclear ribonucleoprotein A3	Hnrnpa3	34	65.7	0.734807	-0.038035	-0.080808	-0.0119823	0.0961451	0.125966	-0.2518
A2AL85;Q8BSY0;A2AL83;A2AL79;Q6P8S1;A2AL78;Q3TU40;A2AL81;Q8CBM2;A2AL71;A2AL77;Q9CR06;A2AL74;A2AL76;A2AL75	A2AL85	Aspartyl/asparaginyl beta-hydroxylase	Asph	3	9.9	0.852468	-0.589839	-0.0719284	0.325258	0.154271	0.22311	-0.474146
A2ALA0;P70279	A2ALA0	Surfeit locus protein 6	Surf6	1	4.8		0	0	0	0	0	0
A2ALN0;P48410	A2ALN0	ATP-binding cassette sub-family D member 1	Abcd1	2	6.3	0.0945348	1.60213	2.71448	3.63167	-6.21484	1.57196	-6.21484
A2ALS5;A2ALS4;A2ALS3;A2ALS7	A2ALS5	Rap1 GTPase-activating protein 1	Rap1gap	8	17.2	0.630931	0.257273	-1.00842	-0.311122	-0.780169	-0.0462733	0.535323
Q8BXU5;A2ALV3;Q62420;F6ZL13	Q8BXU5	Endophilin-A1	Sh3gl2	3	23.3	0.928388	-1.09696	-0.560693	1.01917	-0.322726	-0.938062	0.74718
A2AMH5;A2AMH4;Q6X893;A2AMH3;A2AMH8	A2AMH5	Choline transporter-like protein 1	Slc44a1	6	13.4	0.329248	-1.88819	-0.72097	0.114215	-0.409177	0.493358	-0.252863
A2AMW0;F7CAZ6	A2AMW0		Capzb	12	52.7	0.403705	-0.079829	-1.04963	-0.232623	-0.42856	-0.268604	0.512858
Q91VX2;A2AMY5;F6PYV5	Q91VX2	Ubiquitin-associated protein 2	Ubap2	3	3.7	0.8722	-0.380376	0.43575	0.00233161	-0.497673	0.363268	0.00779099
A2AN08;Z4YMA7;F6SSP6;Z4YLP1	A2AN08	E3 ubiquitin-protein ligase UBR4	Ubr4	63	19.7	0.166533	-0.408486	-0.468928	-0.468133	-0.466346	0.00840055	0.345243
B7ZCM0;B7ZCL9;B7ZCL8;A2AN84;P70290	B7ZCM0	55 kDa erythrocyte membrane protein	Mpp1	1	13.5	0.582394	-9.26583	-9.26583	0.730794	-9.26583	0.506993	0.657448
A2ANL1;Q9EPR4	A2ANL1	Solute carrier family 23 member 2	Slc23a2	1	41.5	0.673875	-11.4418	0.244641	0.277228	0.466914	-0.38532	-0.230666
A2ANP2;A2ANP1;Q9D772	A2ANP2	Protein FAM219A	Fam219a	1	8.3	0.0259811	-1.47109	-0.648473	-0.484582	0.141007	0.0135471	-0.171546
J3QMC5;A2ANY6	J3QMC5		Mdn1	3	0.6	0.701987	0.079946	0.712259	-0.338394	0.651073	-0.916995	-0.151918
A2AP32;Q3UIU2	A2AP32	NADH dehydrogenase [ubiquinone] 1 beta subcomplex subunit 6	Ndufb6	3	36.1	0.194932	-0.265683	-0.417163	-0.14807	0.263998	-0.195009	-0.111491
E9PXE6;F8VPR2;A2AQW2;A2APV2;D3Z7A7;Q6ZPF4	E9PXE6	Formin-like protein 2	Fmnl2	3	3.8	0.206293	-2.97061	-2.44992	-7.54973	-7.54973	1.03671	-0.084498
A2AQ07	A2AQ07	Tubulin beta-1 chain	Tubb1	6	12	0.373901	0	8.50739	0	0	0	0
A2AQ19	A2AQ19	RNA polymerase-associated protein RTF1 homolog	Rtf1	1	1.7	0.373901	0	0	7.92718	0	0	0
A2AQ25;E9QAU4;D3Z781	A2AQ25	Sickle tail protein	Skt;Etl4	6	4.1	0.201325	-1.45538	-1.04074	-0.414005	-0.589539	-0.372237	0.644189
A2AQA7;Q8CFQ3	A2AQA7	Intron-binding protein aquarius	Aqr	7	9.1	0.0190312	0.28197	0.497983	0.489188	-0.194446	0.0655857	0.110473
Q8C4G3;Q8C288;A2AQC3;O70228;B2FDH4;A2AQC9	Q8C4G3	Phospholipid-transporting ATPase;Probable phospholipid-transporting ATPase IIA	Atp9a	9	12	0.038831	0.533769	0.514828	0.98216	0.158663	-0.309611	0.106869
Q8C443;A2AQC8;B5B2R5;Q60591	Q8C443	Nuclear factor of activated T-cells, cytoplasmic 2	Nfatc2	1	3.1	0.219315	-7.26745	-7.26745	-0.677428	-7.26745	0.675593	0.481564
A2AQE4	A2AQE4		Cops2	17	58.2	0.793356	-0.962543	-0.56016	0.578834	-0.424866	0.525726	-0.294359
A2AQJ7;A2AQJ5;A2AQJ6;Q8BXN9	A2AQJ7	Transmembrane protein 87A	Tmem87a	2	4.6	0.693026	-7.4294	0.64204	-7.4294	-7.4294	-7.4294	1.57937
Q8BVW0;A2AQJ8;A0A668KLD9	Q8BVW0	Neutral alpha-glucosidase C	Ganc	12	20.2	0.184357	0.941694	1.26757	2.3162	-5.04163	-2.65913	1.49125
A2AQR0;Q64521	A2AQR0	Glycerol-3-phosphate dehydrogenase;Glycerol-3-phosphate dehydrogenase, mitochondrial	Gpd2	46	72.1	0.0228828	-0.445152	-0.434042	-0.351213	0.164806	-0.0156693	-0.168468
A2AQW0;D3YVC4;A0A1L1ST18;D3Z5H1	A2AQW0	Mitogen-activated protein kinase kinase kinase 15	Map3k15	21	25.9	0.0688207	0.311063	0.52253	0.918806	-0.271987	0.155646	0.081205
A2AQY8;Q8BTY1;A2AQY9	A2AQY8	Kynurenine--oxoglutarate transaminase 1	Ccbl1	5	25.1	0.402645	-1.78506	-0.315879	-1.24316	-11.2086	0.445402	0.711833
A2AR02	A2AR02	Peptidyl-prolyl cis-trans isomerase G	Ppig	1	1.9	0.373901	-5.05739	-5.05739	-5.05739	-5.05739	1.55579	-5.05739
A2ARP1	A2ARP1	Inositol hexakisphosphate and diphosphoinositol-pentakisphosphate kinase 1	Ppip5k1	2	2.4	0.462635	-4.17495	0.247785	-4.17495	-4.17495	-0.210697	1.05694
A2AS45;Q68FH0;A2AS44;V9GXG7;A2AS47	A2AS45	Plakophilin-4	Pkp4	3	3.3	0.19007	-5.67333	-0.964284	-5.67333	0.619848	0.529763	-5.67333
A2AS86	A2AS86		Gcg	17	74.6	0.135009	-0.806587	-0.223531	-0.20223	0.173751	-0.225764	0.0241358
A2AS98;P28660;A0A2R8VHC4;Q8K1X4	A2AS98	Nck-associated protein 1	Nckap1	10	14.4	0.541293	-1.086	0.309914	-0.464177	0.419323	-0.275626	-0.257375
A2ASW8;Q9EQZ6	A2ASW8	Rap guanine nucleotide exchange factor 4	Rapgef4	5	9.3	0.0233655	-2.20328	-2.65137	-1.06643	-0.274699	-0.279752	0.432579
A2ASZ8;Z4YLR9;A0A0A6YWC1;F6RC04	A2ASZ8	Calcium-binding mitochondrial carrier protein SCaMC-2	Slc25a25	8	24.5	0.0398775	0.304083	0.58084	0.68208	-0.110241	-0.190387	0.259659
A2ATI9;Q99JX3;A2ATI8;A2ATI6	A2ATI9	Golgi reassembly-stacking protein 2	Gorasp2	11	34.3	0.782732	-0.0959084	-0.116202	0.0435269	-0.0450106	-0.308014	0.290382
A2ATU0	A2ATU0	Probable 2-oxoglutarate dehydrogenase E1 component DHKTD1, mitochondrial	Dhtkd1	2	4.8	0.168458	7.51024	0	6.38648	0	0	0
A2AU62;Q64012;A2AU61;A2AU60	A2AU62	RNA-binding protein Raly	Raly	11	51.3	0.351278	1.0796	-0.216477	0.332936	-0.171087	0.321573	-0.214015
Q3TAI4;A2AUD5;Q9CYZ2;V9GWU5;Q3TUJ9;Q8BKP1;F6VQ81	Q3TAI4	Tumor protein D54	Tpd52l2	8	56.8	0.287115	-0.376908	-0.521942	0.0279581	-0.320454	0.12838	0.145504
A2AUR3;Q60866	A2AUR3	Phosphotriesterase-related protein	Pter	1	7.8	0.0819913	1.54002	1.16703	0.905716	-6.96003	0.577519	0.584662
A2AUR7;Q9D031;Q01730;B1AYQ0	A2AUR7	Ras suppressor protein 1	Rsu1	7	48.1	0.326081	-0.658317	-0.448593	-0.214904	0.416602	0.112505	-0.775673
A2AV19;Q8VBV3	A2AV19	Exosome complex component RRP4	Exosc2	1	10.9	0.328634	-1.07173	-9.37361	-0.209816	0.62916	0.380453	-2.7218
A2AVJ7;Q99PL5	A2AVJ7	Ribosome-binding protein 1	Rrbp1	65	43.6	0.420731	-0.208092	-0.0931309	0.0279504	-0.103712	0.129406	-0.0357551
A2AVQ7;A8Y5T6;Q8CFI5	A2AVQ7	Probable proline--tRNA ligase, mitochondrial	Pars2	1	8	0.944105	-9.79337	0.472728	0.831173	-9.79337	0.307528	0.816631
A2AVR6;Q8VHQ9;F6SS52;E0CYS0;E0CYA0;E0CXP8	A2AVR6	Acyl-coenzyme A thioesterase 11	Acot11	7	21.2	0.020251	-2.44961	-2.46598	-2.24597	-0.815235	0.312349	0.250909
A2AW05;Q08943	A2AW05	FACT complex subunit SSRP1	Ssrp1	6	15.7	0.273906	0.193018	1.0062	0.480425	0.658146	-0.104082	-1.02459
A2AWA9;A2AWA7;A0A3Q4L343;A0A0A6YWT4;A0A0A6YY35	A2AWA9	Rab GTPase-activating protein 1	Rabgap1	4	5.5	0.232267	0.423558	0.287268	0.908692	-0.253925	-0.676341	0.618838
A2AWS5;B7ZDF7;Q3UJF1;B7ZDF5;Q9Z2V6	A2AWS5	Histone deacetylase;Histone deacetylase 5	Hdac5	1	1	0.228899	-0.649193	-6.79591	-6.79591	-6.79591	0.369254	0.764953
A2AWT6;A2AWT7;A2AWT5;P25976;G3UZW9	A2AWT6	Nucleolar transcription factor 1	Ubtf	5	9.2	0.876203	0.213742	-0.361918	0.316293	-0.228338	0.718061	-0.995928
A2BDX3	A2BDX3	Adenylyltransferase and sulfurtransferase MOCS3;Molybdopterin-synthase adenylyltransferase;Molybdopterin-synthase sulfurtransferase	Mocs3	3	11.7	0.0521082	-2.10161	-0.470748	-0.5959	0.0455935	0.137529	-0.204444
A2BE28	A2BE28	Ribosomal biogenesis protein LAS1L	Las1l	1	1.8	0.152947	0.746708	0.783791	0.800383	0.787282	-1.61392	-0.0778462
Q9EQU5;A2BE93;A2BE92	Q9EQU5	Protein SET	Set	8	39.4	0.72157	-0.0575587	-0.260231	0.0466232	-0.439609	0.0839685	0.26632
A2BFB2;A2BFB1;A2BFB0;O08609	A2BFB2	Max-like protein X	Mlx	1	8.4	0.116593	-11.0566	-11.0566	-11.0566	0.633822	0.533922	-11.0566
A2BGI8;Q9D868	A2BGI8	Peptidyl-prolyl cis-trans isomerase;Peptidyl-prolyl cis-trans isomerase H	Ppih	2	14.6	0.140582	-2.32846	0.053006	-2.22129	-0.154349	0.0793212	0.0634218
A2BGN7;Q9D8X0	A2BGN7	Protein MANBAL	Manbal	1	14.1	0.373901	8.32873	0	0	0	0	0
E9QAQ7;A2BH40	E9QAQ7	AT-rich interactive domain-containing protein 1A	Arid1a	4	3.5	0.18658	-0.170178	-0.51483	-0.203717	0.250168	-0.0903332	-0.198678
A2BHN6;Q9DC63	A2BHN6	F-box only protein 3	Fbxo3	5	24.4	0.117808	-1.82916	-4.65929	-0.256968	0.203552	-0.725635	0.314684
A2CES4;Q9CQI7	A2CES4	U2 small nuclear ribonucleoprotein B	Snrpb2	5	46.9	0.66604	0.891752	-1.61843	0.698659	0.714958	-0.764189	-0.377482
A2RSX9;E9Q3G5;E9QAY5	A2RSX9		Arfip1	12	50.7		0	0	0	0	0	0
A2RT62;A0A494B9I8	A2RT62	F-box/LRR-repeat protein 16	Fbxl16	3	9	0.503216	0.836287	0.879139	-1.03438	-0.915497	0.436308	0.159245
Q91YZ8;A3KFU5;A3KFU8;Q6PHQ9;V9GXG3	Q91YZ8	Polyadenylate-binding protein	Pabpc4	26	48	0.711964	-0.793248	0.00313288	0.097247	-0.893501	0.0806261	0.489766
A3KG93;Q6ZQ88;G8JL40;F6ZC60;F6Z4I3	A3KG93	Lysine-specific histone demethylase 1A	Kdm1a	6	11.9	0.0420353	0.547925	0.375341	0.786672	0.0859532	0.209803	-0.35461
A3KGB4	A3KGB4	TBC1 domain family member 8B	Tbc1d8b	13	18	0.283408	-0.327422	-0.165259	0.0207797	-0.0191632	-0.116879	0.125671
A3KGL9;F6W687;P09602;B7ZCQ3	A3KGL9	Non-histone chromosomal protein HMG-17	Hmgn2	2	42.7	0.881767	-0.266649	0.0563492	0.290617	-0.114104	0.391848	-0.388411
A3KGU7;A3KGU9;A3KGU5;E9Q447;A3KGU4;A0A5F8MQC3	A3KGU7		Sptan1	119	61.3	0.0431662	-0.456608	-0.399206	-0.0991702	0.0342136	-0.0475137	0.0120666
A3KMP2;D6RH59	A3KMP2	Tetratricopeptide repeat protein 38	Ttc38	17	55.1	0.297458	-0.290592	0.102782	-0.51156	0.0304468	-0.080956	0.0471763
G3UZ30;A5A4Y9	G3UZ30		Ppp1r11	3	44.2	0.863366	0.178476	0.176884	0.108164	-2.55783	-0.682123	1.14204
A6H5Z3;E0CY34	A6H5Z3	Exocyst complex component 6B	Exoc6b	6	9.6	0.835227	0.193611	-0.344905	-0.277314	-1.71715	0.465147	0.395495
A6H630	A6H630	Protein-glutamate O-methyltransferase	Armt1	6	23.9	0.222964	0.407683	1.56162	0.983904	-1.58432	-1.00859	1.11735
A6H8H2;E9Q449	A6H8H2	DENN domain-containing protein 4C	Dennd4c	22	17.6	0.0256713	-0.876763	-1.06674	-0.71595	-0.314785	-0.0579413	0.304973
A6MDD2;Q60673;A0A087WQ67;A0A087WPU7;A0A087WQF2	A6MDD2	Receptor-type tyrosine-protein phosphatase-like N	Ptprn	18	31.5	0.0542841	-0.389803	-0.209331	-0.149362	-0.0394451	0.111254	-0.0788616
A6PW47;Q99K74;F6XX22;A6PW46	A6PW47	Mediator of RNA polymerase II transcription subunit 24	Med24	2	1.7	0.221334	0.773393	0.686241	1.29913	-1.14904	-1.36614	1.1118
A6X8Z3;Q5SF07	A6X8Z3	Insulin-like growth factor 2 mRNA-binding protein 2	Igf2bp2	1	2.3		0	0	0	0	0	0
A7E1Z1	A7E1Z1	Transmembrane protein 215	Tmem215	1	10.2		0	0	0	0	0	0
A7ISP9;F8WJ93;Q3UMY5;A0A0R4J0H0;A0A0R4J1G7;A0A3Q4EHV9	A7ISP9	Echinoderm microtubule-associated protein-like 4	Eml4	3	5	0.30638	-7.84324	-7.84324	-1.05483	-7.84324	-0.610631	1.22696
D6RCX8;A7VK13;Q91V57	D6RCX8	N-chimaerin	Chn1	1	14.9	0.00825786	9.63585	8.75616	8.86382	0	0	0
A8DUK4;E9Q223;P02088;P02089	A8DUK4	Hemoglobin subunit beta-1	Hbbt1;Hbb-bs;Hbb-b1	17	84.4	0.102334	-0.581887	-0.553544	-0.830506	0.0402663	0.350671	-0.521715
A9C471;Q9QUK4	A9C471	Baculoviral IAP repeat-containing protein 1b	Naip2	1	1.9	0.132497	-6.0301	-0.996324	-1.80807	-0.14165	0.739037	-1.23631
B0QZN5;P63044	B0QZN5	Vesicle-associated membrane protein 2	Vamp2	8	50.3	0.0581116	0.204939	0.373157	0.610913	0.153656	-0.119877	-0.0478911
H3BJY1;H3BJ78;H3BKF4;H3BIZ8;B0QZP8;O55101	H3BJY1	Synaptogyrin-2	Syngr2;Gm20708	1	21.7	0.98302	0.66248	-10.8462	0.578184	-10.8462	-10.8462	1.58444
B0QZX9;Q8BHC4	B0QZX9	Dephospho-CoA kinase domain-containing protein	Dcakd	2	22.9	0.594945	-0.376493	0.344923	-0.944387	0.256842	-0.390096	0.0594394
B0R091;P61022	B0R091	Calcineurin B homologous protein 1	Chp1	3	24.1	0.435276	-8.01858	1.18524	2.5449	-8.01858	-8.01858	1.58125
B0R0C1;Q8CFC2;F7CGS5;F6SWU2	B0R0C1	Myelin transcription factor 1	Myt1	3	4.9	0.94262	0.66313	0.138859	-2.59192	0.527635	0.639068	-9.81008
B0V2P5;Q8BPN8;F6RYL8;B0V2P6	B0V2P5	DmX-like protein 2	Dmxl2	9	3.7	0.50779	-1.44847	-0.216107	0.0428572	-0.21404	-0.724523	0.61606
B1AQF4;Q9D7X3;H3BKL8;Q3V2Y9;H3BKD1	B1AQF4	Dual specificity protein phosphatase 3	Dusp3	7	52.4	0.998197	-0.206471	-0.284592	0.390124	-0.0862711	-0.566421	0.467546
B1AQR8;G3X9T7;O08573	B1AQR8	Galectin;Galectin-9	Lgals9	3	9.4	0.260376	0.734456	1.17358	0.560242	-9.35187	0.0739035	0.960444
B1AQY9;B1AQZ0;Q8CHH9;B7ZC46;Q9R1T4;E0CYM4	B1AQY9	Septin-8	44082	7	26.9	0.933109	-0.243444	0.0207754	0.255224	0.0609827	0.343622	-0.53976
Q3TET1;Q3UI47;B1AQZ2;P28741;F6V6Z9	Q3TET1	Kinesin-like protein;Kinesin-like protein KIF3A	Kif3a	3	5.6	0.824118	-0.608427	-1.1548	0.228625	-7.19274	-7.19274	1.57837
Z4YKM2;B2RWE3;B1AR13	Z4YKM2	CDGSH iron-sulfur domain-containing protein 3, mitochondrial	Cisd3	3	29.6	0.512753	-1.00024	0.0619547	-0.586302	-0.256107	0.709443	-0.922802
B1ASC2;Q99LH1	B1ASC2	Nucleolar GTP-binding protein 2	Gnl2	1	19	0.268545	-1.02658	-0.379348	-0.113949	0.213267	0.23914	-0.598587
B1ASP2;P52332	B1ASP2	Tyrosine-protein kinase;Tyrosine-protein kinase JAK1	Jak1	1	1		0	0	0	0	0	0
B1ASW5;Q5NCF2;B1ASW6	B1ASW5	Trafficking protein particle complex subunit 1	Trappc1	2	13.3	0.13698	-8.22007	-8.22007	-8.22007	0.88315	-8.22007	0.204451
B1AT03;Q3UC82;Q80ZH7;K4DI59;P97386;Q3TJN5	B1AT03	DNA ligase;DNA ligase 3	Lig3	3	3.4	0.529456	-0.0444871	0.103081	0.118544	0.0924619	0.0474129	-0.151359
B1AT82;Q9D0M1;B1AT83;B1AT84	B1AT82	Phosphoribosyl pyrophosphate synthase-associated protein 1	Prpsap1	14	48.6	0.0641682	-0.168934	-0.408789	-0.211193	-0.150477	0.0734721	0.0659877
M0QW74;B1ATD5;B1ATD4;R4GML8;Q8K296	M0QW74	Myotubularin-related protein 3	Mtmr3	2	2.9	0.243299	-0.801956	-0.540106	-0.191135	-0.282171	0.466364	-0.329115
B1AV77;B1ATI0;P47740;A0A140LJF9	B1AV77	Aldehyde dehydrogenase;Fatty aldehyde dehydrogenase	Aldh3a2	24	57.1	0.144133	-0.19301	-0.219266	-0.157211	0.138717	0.037078	-0.195879
B1ATL6;P47809	B1ATL6	Dual specificity mitogen-activated protein kinase kinase 4	Map2k4	2	18.9	0.716923	0.488367	-0.378186	0.0600141	0.0354319	-0.025933	-0.0102052
Q80Y81;B1ATP7;B1ATP9	Q80Y81	Zinc phosphodiesterase ELAC protein 2	Elac2	3	7.3	0.630043	0.763775	-7.56766	-7.56766	-7.56766	1.06469	-0.1472
B1ATS5;E9Q559;Q64518;B1ATS4	B1ATS5	Calcium-transporting ATPase;Sarcoplasmic/endoplasmic reticulum calcium ATPase 3	Atp2a3	44	45.4	0.304008	0.150838	-0.00893146	0.167278	0.0810873	-0.149112	0.0571101
B1AU03	B1AU03		Clec10a	1	7.8	0.145591	-11.79	-0.250686	-11.79	-0.286952	-0.68151	0.638635
B1AU25;Q9Z0X1	B1AU25	Apoptosis-inducing factor 1, mitochondrial	Aifm1	15	32.7	0.704128	0.43475	-0.593959	-0.526907	-0.249774	0.100827	0.119799
B1AU74;Q9CWP6	B1AU74	Motile sperm domain-containing protein 2	Mospd2	10	21	0.605084	0.148469	-0.157474	0.342961	-0.402418	0.154067	0.177228
B1AU76;B1AU75;Q99MD9	B1AU76	Nuclear autoantigenic sperm protein	Nasp	5	20.1	0.825833	-0.0316115	-0.156327	-0.161783	-1.39116	0.178931	0.57211
B1AUB6;Q3TYK3;E9PUH7	B1AUB6	Nuclear factor 1	Nfia;Nfix	1	7.1	0.919671	1.78148	-5.45948	-5.45948	-5.45948	1.56294	-5.45948
B1AUN3;Q3UKV0;B1AUN2	B1AUN3		Eif2b3	11	37.2	0.162671	-0.149517	-0.0822961	-0.403648	-0.0504956	-0.10306	0.141877
F6THK7;B1AUW8;B1AUW9;Q8BR10;B1AUW6;Q62406;F7CUT1;F6TQF4	F6THK7	Interleukin-1 receptor-associated kinase 1	Irak1	2	5.2	0.00756335	-0.343028	-0.639105	-0.575152	0.0814824	0.0268829	-0.115462
Q61191;B1AUX2;F6SJS2	Q61191	Host cell factor 1;HCF N-terminal chain 1;HCF N-terminal chain 2;HCF N-terminal chain 3;HCF N-terminal chain 4;HCF N-terminal chain 5;HCF N-terminal chain 6;HCF C-terminal chain 1;HCF C-terminal chain 2;HCF C-terminal chain 3;HCF C-terminal chain 4;HCF C-terminal chain 5;HCF C-terminal chain 6	Hcfc1	11	9.3	0.998253	-0.148481	-0.103186	0.224037	-0.324471	0.357504	-0.119978
B1AUY7;Q9QY36;B1AUY8;B1AUY9;B1AUZ1;Q3V4D5;Q3UX61	B1AUY7	N-alpha-acetyltransferase 10	Naa10	5	28.8	0.493548	-1.03047	0.982026	0.85313	-1.27059	0.15489	0.557948
B1AV66;Q8BR70	B1AV66	Protein YIPF;Protein YIPF6	Yipf6	2	7.6	0.161169	-0.586235	-0.944644	-0.0267514	0.178204	0.0465671	-0.258906
B1AVI2;Q9D614;Q9D0I4	B1AVI2	Syntaxin-17	Stx17	1	6.6		0	0	0	0	0	0
B1AVZ0	B1AVZ0	Uracil phosphoribosyltransferase homolog	Uprt	4	20	0.699689	-0.288976	-0.315201	-0.0190114	-1.15068	0.0443065	0.602551
B1AWE0;Q6PFA2;B1AWE1;B1AWD8;B1AWD9;O08585	B1AWE0	Clathrin light chain A	Clta	7	30.6	0.907	-0.505841	0.218462	0.107614	-0.055475	0.114387	-0.0661143
B1AWL4;B1AWL5;B1AWL2	B1AWL4		Zfp462	1	1.1	0.373901	-5.56554	-5.56554	-5.56554	-5.56554	1.56451	-5.56554
B1AX78;Q2TPA8	B1AX78	Hydroxysteroid dehydrogenase-like protein 2	Hsdl2	4	19.7	0.826726	-0.128431	0.339468	-0.106186	-0.263435	0.257377	-0.0415742
Q8BUN9;B1AXF2;F6RT95	Q8BUN9		Slc24a2	2	2.9	0.397258	0.318637	-9.7898	-1.73977	0.381653	0.473871	-1.69743
B1AXF3;Q14BI1	B1AXF3		Slc24a2	2	4.2	0.155551	-6.95291	-6.95291	0.0421789	0.281801	-0.500217	0.107404
B1AXI9;J3QMP9;Q62036	B1AXI9	Centrosomal protein of 131 kDa	Cep131	1	1	0.522324	0.559258	-5.76535	-5.76535	-5.76535	0.826549	0.272833
B1AXN9;P18654;E9PWV3;F6Q8A4;F6RQA2;Q505N6;P18653;B1AXP0;G3UZI3;E9QK39;Q9WUT3;A2CEE6;Q7TPS0;A2CEE5;E9PUP0;A2CEE7;B1AXN5;B1B0X1;A0A338P701;A2CEE8;B1AXN8;B2GVN8;F6UG16	B1AXN9	Ribosomal protein S6 kinase alpha-3	Rps6ka3	11	19.9	0.652798	0.118656	-0.278081	-0.122747	-0.21052	0.224734	-0.0480953
B1AY10	B1AY10	Transcriptional repressor NF-X1	Nfx1	2	3.3	0.751334	-0.461028	0.356765	0.50166	0.730132	-0.1328	-1.22045
E9PV45;B1AY13	E9PV45	Ubiquitin carboxyl-terminal hydrolase;Ubiquitin carboxyl-terminal hydrolase 24	Usp24	2	1.6	0.542799	-7.88832	0.31209	-0.482298	0.778906	-0.229412	-1.21361
B1AZ15;B1AZ14;Q3UMF0;B1AZ26	B1AZ15	Cordon-bleu protein-like 1	Cobll1	11	14.5	0.101154	-1.24157	-1.12359	-0.278796	-0.421239	0.36693	-0.0534764
B1AZ42;P0C0A3	B1AZ42	Charged multivesicular body protein 6	Chmp6	1	16.7	0.529632	0.0301486	0.124212	0.1109	0.16218	-0.280379	0.0808607
D3YWD3;B1AZA5	D3YWD3	Transmembrane protein 245	Tmem245	2	2.8	0.929286	-8.57304	0.4141	0.545846	-0.975397	1.07364	-1.37085
B1AZI6	B1AZI6	THO complex subunit 2	Thoc2	4	2.8	0.720681	-0.0347946	0.604537	0.0691266	0.197652	0.750168	-2.54641
I1E4X0;F6YMR0;E9PUF2;B7ZNS2;B1AZP2;H3BKJ0;H3BJD4;H3BJW9	I1E4X0	Disks large-associated protein 4	Dlgap4	2	13.1	0.788208	-10.407	0.424995	0.353761	-0.0317681	-0.107333	0.128922
Q80TZ3;B1B0B7;B1B0B8	Q80TZ3	Putative tyrosine-protein phosphatase auxilin	Dnajc6	2	2.8	0.211416	-8.67306	-0.331766	-0.227333	-0.0696136	0.310167	-0.308903
B1B1A8;Q6PDN3	B1B1A8	Myosin light chain kinase, smooth muscle;Myosin light chain kinase, smooth muscle, deglutamylated form	Mylk	1	0.4	0.973734	0.183755	-0.415591	0.176325	-0.186672	-0.021358	0.184045
B2KF50	B2KF50		Uhrf1bp1	2	2.4	0.373198	-0.29342	0.319615	5.18218	0.919304	0.0810503	-4.29308
Q505B7;B2KGA7;A8Y5E9	Q505B7	Protein archease	Zbtb8os	5	47	0.20088	0.462603	0.371284	0.149783	-0.513179	0.164433	0.237071
B2KGF0;Q8VEE0;M0QWJ2;A0A087WQM3;M0QWQ0	B2KGF0	Ribulose-phosphate 3-epimerase	Rpe	3	32.8	0.128029	0.045959	0.121529	0.249473	0.0672708	-0.0740865	0.00334865
B2KGR2;O89112	B2KGR2	LanC-like protein 1	Lancl1	1	6.9	0.393214	-9.72184	-9.72184	0.230993	-9.72184	0.662689	0.501603
B2M1R6;H3BKD0;H3BKI8;H3BLP7;H3BJS9;Q8BT23;A0A286YE41;H3BJ43	B2M1R6		Hnrnpk	33	68.2	0.483833	-0.027122	-0.192484	-0.0210769	0.0303162	0.121887	-0.167139
B2M1R7;A0A2R8VI25;A0A2R8W6L5;A0A2R8VHG2;A0A2R8W6H3	B2M1R7		Pcbp2	12	63.4	0.989004	-0.00191019	0.327408	-0.434584	-0.0822556	0.0203228	0.0582942
B2RPU8;D3Z5B1;Q9D1L0	B2RPU8	Coiled-coil-helix-coiled-coil-helix domain-containing protein 2	Zbed5;Chchd2	2	4.9	0.0190431	-1.11565	-0.463035	-0.626762	-0.163352	0.162329	-0.0174756
E9QAI5;B2RQC6;G3UWN2;E9QAT6;F6S3Z3	E9QAI5	CAD protein;Glutamine-dependent carbamoyl-phosphate synthase;Aspartate carbamoyltransferase;Dihydroorotase	Cad	73	49.5	0.487864	-0.0232548	-0.0333861	-0.0666845	-0.040625	0.0985798	-0.0633377
B2RQR5;Q8BPQ7;D3Z7V4;D3YUT7	B2RQR5	Small G protein signaling modulator 1	Sgsm1	16	21	0.00373867	-1.49601	-1.04161	-0.771492	-0.112748	-0.0462109	0.146262
B2RQS1;Q9ERG2	B2RQS1	Striatin-3	Strn3	8	20.2	0.266898	-0.458087	-0.713796	-0.00839369	-0.430721	0.211086	0.138224
K3W4L0;B2RRE2;E9QAX2;Q9JMH9;E9Q405;A0A1C7ZN10;E9QA74	K3W4L0	Unconventional myosin-XVIIIa	Myo18a	18	12.9	0.233011	-1.35354	-1.09483	-0.635802	-0.81625	0.754814	-0.425328
B2RRI2;F7CVW0;Q689Z5	B2RRI2	Protein strawberry notch homolog 1	Sbno1	1	1	0.993363	-4.22924	-4.22924	1.51503	-4.22924	1.53275	-4.22924
B2RS76	B2RS76		Cpb1	19	66.5	0.0770004	1.713	2.34692	0.788793	-0.470607	-0.297101	0.550362
E0CYI9;E9PWI6;B2RSU7;Q8CHG3;F6UT01	E0CYI9	GRIP and coiled-coil domain-containing protein 2	Gcc2	13	10.5	0.713445	-0.271083	-0.124358	0.00954579	-0.482625	-0.16459	0.477309
B2RU69;P70412	B2RU69	CUB and zona pellucida-like domain-containing protein 1	Cuzd1	3	6.3	0.0347436	9.88755	10.7642	9.1512	0	0	0
E9QLQ9;B2RUG9;Q61315	E9QLQ9	Adenomatous polyposis coli protein	Apc	1	0.6	0.0605388	1.25526	1.45578	2.41247	-0.415037	-0.415037	0.584963
B2RUJ5	B2RUJ5	Amyloid beta A4 precursor protein-binding family A member 1	Apba1	2	3.1	0.748074	-0.240421	0.067204	-0.22061	0.417436	0.146351	-0.842487
B2RUS7;A0A1B0GT25;A0A1B0GSG2;A0A1B0GRD7;E9PUE8;P70170	B2RUS7		Abcc8	40	34.7	0.393737	-0.285238	-0.170345	0.0873309	0.0398024	0.0568016	-0.1018
B2RXC1	B2RXC1	Trafficking protein particle complex subunit 11	Trappc11	3	4.9	0.904062	-7.5654	-0.641708	1.03372	-7.5654	0.811338	0.310203
B2RXC2;Q8R071	B2RXC2		Itpkb	11	13.6	0.416778	-0.381034	-1.71577	0.163764	-0.472797	-0.0880149	0.420743
B2RXQ2;B2RXW8;S4R1D4	B2RXQ2		Ppfia1	5	6.6	0.177539	-1.86037	-1.3543	-1.10647	-1.14007	0.785582	-0.281956
B2RXR6;E9QNQ2;J3QK13;J3QK37;J3QNJ4	B2RXR6	Serine/threonine-protein phosphatase 6 regulatory ankyrin repeat subunit B	Ankrd44	16	22.3	0.0707091	-0.582962	-1.27267	-0.88162	-0.407652	-0.13033	0.414166
B2RXS4	B2RXS4	Plexin-B2	Plxnb2	22	17.7	0.247746	-0.417686	-0.00365699	-0.42834	-0.246055	0.224026	-0.0162308
B2RXT3;E9Q7L0	B2RXT3		Ogdhl	53	60.1	0.436335	0.0792037	-0.0835201	0.260068	-0.0562035	0.00743734	0.0468958
B2RY56;S4R2B0;S4R2J1;S4R2A4	B2RY56	RNA-binding protein 25	Rbm25	7	14.7	0.516307	0.171405	-0.0356195	0.819893	-0.706628	0.721572	-0.437776
Q570Y9;B2ZRS5;A0A2I3BRE1	Q570Y9	DEP domain-containing mTOR-interacting protein	Deptor	5	13.9	0.598435	0.525575	0.359168	0.12723	-3.2938	0.31359	0.727036
B7FAT9;J3JS84;I7HPW4;Q8K3J9	B7FAT9	G-protein coupled receptor family C group 5 member C	Gprc5c	1	14.7		0	0	0	0	0	0
B7FAV1;B7FAU9;Q8BTM8;F6XC15;A0A668KLG7;J3JS91	B7FAV1	Filamin-A	Flna	22	10.8	0.100549	0.674404	1.02506	0.21188	0.311727	-0.179036	-0.191798
B7ZC19;Q8BXQ2	B7ZC19	GPI transamidase component PIG-T	Pigt	1	3.4	0.373901	0	0	6.66459	0	0	0
B7ZC90	B7ZC90		Crocc	1	38.4	0.373901	-9.61682	-9.61682	-9.61682	-9.61682	1.58374	-9.61682
B7ZCU2;B7ZCU5;B7ZCU4;B7ZCU3;B7ZCU0;J3QNK8;Q8CBW3;A0A087WRS3;A0A087WPP8;Q6AXH6;Q6AXD2;P62484	B7ZCU2	Abl interactor 1;Abl interactor 2	Abi1;Abi2	2	8.9	0.783794	-9.34061	-0.297744	0.606684	-9.34061	-0.167312	1.07585
B7ZMP1	B7ZMP1	Probable Xaa-Pro aminopeptidase 3	Xpnpep3	5	11.3	0.00867934	-9.29335	-9.29335	-1.17417	-0.314904	0.0994111	0.169616
B7ZN55;Q9JHE3	B7ZN55	Neutral ceramidase;Neutral ceramidase soluble form	Asah2	2	5.2	0.204239	-8.89567	-8.89567	-8.89567	-0.406086	-8.89567	1.16558
B7ZNF6;E9QKH8;O35927;A0A2I3BQV6	B7ZNF6	Catenin delta-2	Ctnnd2	4	4.6	0.229226	0.418293	0.539392	2.02967	-0.499001	0.0603976	0.321525
B7ZNL2;Q78ZA7;A0A140LJB5;A0A140LJ37;A0A140LI78	B7ZNL2	Nucleosome assembly protein 1-like 4	Nap1l4	18	61.1	0.306158	-0.267796	-0.298726	-0.0497476	-0.208961	-0.0896721	0.257136
B7ZNU9;Q61235	B7ZNU9	Beta-2-syntrophin	Sntb2	2	4.1	0.90079	-0.969238	-0.0156932	0.467205	0.286392	-0.507519	0.106995
B7ZP47;Q65Z40	B7ZP47	Wings apart-like protein homolog	Wapal	1	2.2	0.373901	6.69502	0	0	0	0	0
B9EHX4;Q62388	B9EHX4	Serine-protein kinase ATM	Atm	4	3.3	0.127427	-0.991188	-0.573499	-0.201624	0.189245	0.156984	-0.424921
B9EKI3;D6RJK7	B9EKI3	TATA element modulatory factor	Tmf1	2	1.8	0.373901	-5.54697	-5.54697	-5.54697	1.56424	-5.54697	-5.54697
B9W0B0;P47939	B9W0B0	Regulated endocrine-specific protein 18;Regulated endocrine-specific protein 18;Triskadecapeptide	Resp18	1	9.2	0.0204202	0.984913	1.12685	1.58991	0.144687	-0.708631	0.359081
C0HK80;C0HK79	C0HK80			4	21.7	0.354574	-0.0903794	-0.370422	0.00870163	-0.17377	0.0922494	0.0668754
C0HKD9;C0HKD8	C0HKD9			2	5.9	0.624382	-1.1177	-0.373441	-0.404903	-8.80059	1.11224	-0.258515
C0HKE9;C0HKE8;C0HKE7;C0HKE6;C0HKE5;C0HKE4;C0HKE3;C0HKE2;C0HKE1;Q8CGP6;Q8CGP7;Q8CGP5;Q8BFU2;A0A0N4SV66;Q8R1M2;Q8CGP4	C0HKE9	Histone H2A type 1-H;Histone H2A type 1-K;Histone H2A type 1-F;Histone H2A type 3;Histone H2A.J;Histone H2A	Hist1h2ah;Hist1h2ak;Hist1h2af;Hist3h2a;H2afj;Hist1h2aa	10	66.2	0.483074	0.422977	0.128049	0.0892351	0.27076	0.244996	-0.716748
D0VYV6	D0VYV6		Epb4.1l3	26	37.4	0.248862	-0.440004	-0.31439	0.068069	-0.104015	0.077935	0.0201342
D3Z4M2;D3YTM0;D3Z0Z2;Q924Z4	D3Z4M2	Ceramide synthase 2	Cers2	1	12.3	0.555263	-0.123582	0.294574	0.288604	0.320837	-0.511056	0.0693403
D3YTP8;Q9CY46;Q9QXA5	D3YTP8	U6 snRNA-associated Sm-like protein LSm4	Lsm4	1	12.5	0.967546	-12.3106	0.994629	-0.14312	0.254899	-12.3106	0.853238
D3YTR6;Q8R0G7	D3YTR6	Protein spinster homolog 1	Spns1	1	6.1	0.373901	-6.74394	-6.74394	-6.74394	-6.74394	1.57596	-6.74394
D3YWT0;D3Z569;D3YTS1;Q9R0P6	D3YWT0	Signal peptidase complex catalytic subunit SEC11;Signal peptidase complex catalytic subunit SEC11A	Sec11a	5	32.4	0.986024	-0.432846	0.108375	0.23089	0.081572	0.0163621	-0.10404
D3Z287;Q8CCK9;D3YTU3;Q8CD15	D3Z287	Bifunctional lysine-specific demethylase and histidyl-hydroxylase MINA	Mina	1	24.7	0.300826	-10.3401	-10.3401	-0.362589	-10.3401	0.974196	0.0491873
D3YTX1;D3Z4D3;Q91V88	D3YTX1	Nephronectin	Npnt	1	3.3	0.373901	-6.79467	-6.79467	-6.79467	-6.79467	-6.79467	1.57627
D3YU00;Q9EPQ7	D3YU00	StAR-related lipid transfer protein 5	Stard5	2	17.5	0.46907	-1.78639	-1.54786	-1.22437	-1.32661	-10.2419	1.37877
D6RCU3;D3YU01;Q8BUL6	D6RCU3	Pleckstrin homology domain-containing family A member 1	Plekha1	1	4.1	0.373901	-7.00155	-7.00155	-7.00155	-7.00155	-7.00155	1.57744
Q8K2T1;D3YU12;G5E8S7	Q8K2T1	NmrA-like family domain-containing protein 1	Nmral1	9	47.6	0.904999	0.217224	-0.0737402	-0.0974393	-0.0718992	-0.224204	0.254047
E9QP59;D3YU56;Q9WU40	E9QP59	Inner nuclear membrane protein Man1	Lemd3	4	5.7	0.687878	-0.00374168	0.043541	0.424103	0.61014	-0.419736	-0.461896
D3YU58;Q9WVM3	D3YU58	Anaphase-promoting complex subunit 7	Anapc7	1	2.4	0.000108892	0.917026	0.885685	0.852536	-0.143291	0.107305	0.0247943
D3YYH3;D3YUE8;D3Z223;P15327	D3YYH3	Phosphoglycerate mutase;Bisphosphoglycerate mutase	Bpgm	2	30.4	0.868192	0.245522	-0.589748	-0.710981	-10.4051	1.58425	-10.4051
G3UYM8;F6VR53;D3YUF3;D3YUF4;G3UXP9;E9Q863;E9PY13;E9PY12;G3UX72;E9PXE1;E9QPM7;E9PXE2;Q64096	G3UYM8	Guanine nucleotide exchange factor DBS	Mcf2l	1	1.7	0.800327	0.580675	-10.0017	-0.244911	1.21498	-10.0017	-0.561388
D3YUK4;Q9DCS9	D3YUK4	NADH dehydrogenase [ubiquinone] 1 beta subcomplex subunit 10	Ndufb10	8	61.1	0.00108391	-0.813663	-0.636067	-0.532883	-0.0430604	0.0693619	-0.0289202
E9Q9A0;F6V2U0;D3YUL8;D3Z230;Q3UEQ1;D3YUD3;Q9EPW0;F6R4N2;A0A0R4J0Q2;E9QAD0;A0A0A6YXS5	E9Q9A0	Type I inositol 3,4-bisphosphate 4-phosphatase	Inpp4a	15	21.6	0.784625	-0.443282	0.367505	0.288915	-0.799857	0.399893	0.145591
D3YUM1;Q91YT0;D3Z1U9;A0A494BAS8;D3Z0K1;D3YXX5;D6RG60;A0A494BA02	D3YUM1	NADH dehydrogenase [ubiquinone] flavoprotein 1, mitochondrial	Ndufv1	28	77.8	0.271312	0.0679404	0.168445	0.23172	0.136875	0.0906559	-0.259073
Q9WVG6;D3YUP1;D6RFA7	Q9WVG6	Histone-arginine methyltransferase CARM1	Carm1	2	3.8	0.257575	-8.08047	-8.08047	-0.37156	-8.08047	0.626595	0.538427
D3YUP9;Q9R1V6;D3YUQ0;F7BXL9;F6SK63;F6XRZ6;F6TDF4;F7AYY9;F6VJ78;F7BZ55;F7DAP1;F7CDH3;F6XIT3;F6PZ09;S4R1S5	D3YUP9	Disintegrin and metalloproteinase domain-containing protein 22	Adam22	6	10.9	0.0865044	-2.32698	-0.726427	-0.326007	-0.268836	0.259171	-0.0391619
D6RJ58;D3YUR9;Q8VDN4	D6RJ58	Coiled-coil domain-containing protein 92	Ccdc92	1	21.9	0.492312	-10.3679	-10.3679	0.51782	-10.3679	0.521015	0.645498
D3YUS5;E9PW37	D3YUS5		Rasal2	1	1	0.129576	-4.10433	-4.10433	-4.10433	-4.10433	0.792915	0.274158
D3YUW8;D3YUX1;Q0VGT3;Q8BZH4	D3YUW8	Pogo transposable element with ZNF domain	Pogz	2	2.4	0.0389558	0.723245	1.40839	1.65932	-0.522208	-0.164505	0.497188
D3Z0J8;D3YUX5;Q8BJL0	D3Z0J8	SWI/SNF-related matrix-associated actin-dependent regulator of chromatin subfamily A-like protein 1	Smarcal1	1	21.4	0.310937	-8.76935	-8.76935	-0.10904	0.741019	0.407465	-8.76935
D3YVE8	D3YVE8	Solute carrier family 35 member G2	Slc35g2	7	20.1	0.675184	-0.101593	-0.0333695	0.337529	0.0321639	-0.214608	0.157917
D3Z3E8;E9PW39;D3YVL0;P23249	D3Z3E8	Putative helicase MOV-10	Mov10	6	7.5	0.0779534	1.27086	0.959534	0.729925	-1.07307	-0.284022	0.768412
O55102;D3YVM8;D3Z4L7	O55102	Biogenesis of lysosome-related organelles complex 1 subunit 1	Bloc1s1	2	21.6	0.373901	-8.19386	-8.19386	-8.19386	-8.19386	-8.19386	1.58167
D3YVS7;Q8K353	D3YVS7	Cysteine-rich and transmembrane domain-containing protein 1	Cystm1	1	13.1	0.424688	-13.6796	-0.844727	-1.31732	1.30111	-13.6796	-0.900399
D3YVU0;P62069;Q9D9M2	D3YVU0	Ubiquitin carboxyl-terminal hydrolase 46;Ubiquitin carboxyl-terminal hydrolase 12	Usp46;Usp12	1	5.3		0	0	0	0	0	0
D3YVU1;Q99LG0;D3Z6E6;D6RHQ6	D3YVU1	Ubiquitinyl hydrolase 1;Ubiquitin carboxyl-terminal hydrolase 16	Usp16	2	4	0.445291	0.114309	-7.83008	0.0153569	-0.221124	0.140871	0.0559352
D3YVW2;Q8BXA1;F6RUD1	D3YVW2	Golgi integral membrane protein 4	Golim4	12	23.9	0.017913	0.526496	0.408465	0.76182	-0.124725	-0.0603047	0.168334
D3Z4Q6;D3YVY4;D3Z266;F6WUX1;Q60928;D3YWW2;D3YWW4;D3YY79	D3Z4Q6	Gamma-glutamyltranspeptidase 1;Gamma-glutamyltranspeptidase 1 heavy chain;Gamma-glutamyltranspeptidase 1 light chain	Ggt1	2	10.2	0.172983	9.16445	10.3536	0	0	0	0
D3YVZ9;P58059	D3YVZ9	28S ribosomal protein S21, mitochondrial	Mrps21	1	31.8	0.529299	-11.0598	-11.0598	0.605642	-11.0598	0.454853	0.703888
D3YW24;D3YW30;Q80SX0;Q99JV5	D3YW24	StAR-related lipid transfer protein 4	Stard4	1	19.8	0.717204	0.735052	-9.04596	-9.04596	-9.04596	-9.04596	1.58314
D6RFN5;D3YW25;O70131	D6RFN5	Ninjurin-1	Ninj1	1	18.2	0.0969592	-0.681684	-1.03116	-0.968247	-0.288453	0.501332	-0.385149
D3YWD8;Q2VWQ2	D3YWD8	Protein kinase C-binding protein NELL1	Nell1	8	14.8	0.688913	0.252961	-0.310665	-0.391815	-0.416654	0.197058	0.143369
Q7TQI3;D3YWF6;D3Z7K0	Q7TQI3	Ubiquitin thioesterase OTUB1	Otub1	15	68.3	0.685975	-0.108873	-0.152536	0.0206868	-0.0783899	-0.268878	0.290331
D6RGM8;D3YWH4;D3Z6X7;Q9DBU0	D6RGM8	Transmembrane 9 superfamily member 1	Tm9sf1	2	6	0.369712	-0.320345	0.763051	0.742392	0.160131	0.445907	-0.942194
D3YWI4;E9Q1I6;F8WHT5;G3UVW1;P19258	D3YWI4	Protein Mpv17	Mpv17	1	14.8	0.00416839	9.84382	10.7312	10.5066	0	0	0
D3YWK1;Q80W47	D3YWK1	WD repeat domain phosphoinositide-interacting protein 2	Wipi2	2	12.5	0.926165	-6.97104	-6.97104	1.77886	1.57728	-6.97104	-6.97104
E9QMU3;D3YWN7;O88735;A0A1L1SVB6;A0A1L1SR93;A0A1L1SUN4	E9QMU3	Ensconsin	Map7	10	20.5	0.00204704	-1.90678	-1.8031	-1.04436	-0.125524	0.15798	-0.0475099
D3YWS7;F6SJM7;Q8R2K1;F6X9P4;A0A1B0GTA0	D3YWS7	Fucose mutarotase	Fuom	5	68.7	6.45074e-07	-14.4333	-14.4333	-14.4333	0.0265034	-0.0532397	0.0252979
D3YWT1;D3Z3N4	D3YWT1		Hnrnph3	7	36.9	0.519367	0.284899	0.0749784	0.279292	-0.634062	0.49587	-0.0808977
D3YWX2;E9Q803;F6YTL8;Q9R0I7	D3YWX2	YLP motif-containing protein 1	Ylpm1	2	1.6	0.85889	-6.2975	-6.2975	1.18194	-6.2975	1.57268	-6.2975
D3Z7P2;D3Z3Z2;D3YX08;D3Z0I8;Q3UBX0	D3Z7P2	Transmembrane protein 109	Tmem109	1	16.4	0.373901	-11.298	-11.298	-11.298	-11.298	1.58458	-11.298
D3YX28;D3YX27;Q9JIY5;F6XUR8;F6TCV0;S4R1B3	D3YX28	Serine protease HTRA2, mitochondrial	Htra2	3	16.1	0.947702	0.0296826	0.498651	-1.05565	0.375623	0.391345	-1.35482
D3YZN4;D3YXB7;Q3ULF4;G3UX97;D3Z342	D3YZN4	Paraplegin	Spg7	2	8	0.331778	2.25537	0.854178	0.36662	-7.28669	-7.28669	1.57879
D3YXF5	D3YXF5		C7	2	2.8	0.0301919	9.13987	8.15748	7.72813	0	0	0
D3YXJ5	D3YXJ5		Fam84b	2	13.5	0.937924	-9.59881	-0.754492	1.13679	-9.59881	0.381654	0.76203
D3YXK2;S4R1M2;S4R2Q5	D3YXK2	Scaffold attachment factor B1	Safb	7	12.5	0.716251	-0.869882	0.304983	0.877565	0.61516	0.256879	-1.87102
D3YXP6;Q9D1G2	D3YXP6	Phosphomevalonate kinase	Pmvk	1	12	0.373901	0	8.68168	0	0	0	0
D3YXZ3;Q91YS4;O88448;D3Z5Y7	D3YXZ3	Kinesin light chain 2	Klc2	14	31.1	0.724626	-0.545408	-0.0583631	0.0739984	-0.728004	-0.0635674	0.525434
D3YY07;Q9CWU2	D3YY07	Palmitoyltransferase;Palmitoyltransferase ZDHHC13	Zdhhc13	1	2.9	0.065673	0.948996	1.18434	1.48033	0.136452	-2.76548	0.810433
F6T9K1;D3YY09;Q9D6N5;D3YYC2;G3UXH5	F6T9K1	Dr1-associated corepressor	Drap1	4	33	0.478006	-2.06031	-0.50196	0.395811	-0.110322	-0.0141131	0.115504
D3YY50;Q9D8X1;F8WHX2	D3YY50	Copper homeostasis protein cutC homolog	Cutc	5	34.3	0.061878	-4.7742	-1.14973	-1.84314	-0.977365	0.495027	0.114696
D3YYA0;E9PU93;Q91X20	D3YYA0	Set1/Ash2 histone methyltransferase complex subunit ASH2	Ash2l	1	5.2	0.373901	-6.62405	-6.62405	-6.62405	-6.62405	1.57518	-6.62405
D3YYD5;D3Z645;Q9QZ88;D3YW98	D3YYD5	Vacuolar protein sorting-associated protein 29	Vps29	4	34.7	0.898513	-0.181829	0.191484	0.193303	-2.25982	0.368106	0.585487
D3YYE1;D3Z7M9;O35381;F6UFG6;Q64G17	D3YYE1	Acidic leucine-rich nuclear phosphoprotein 32 family member A	Anp32a	13	54	0.579037	-0.0126547	-0.0695959	-0.0480456	-0.111543	-0.0209778	0.122789
D6RIL0;D6RI94;D3Z3R4;F6THL5;D3YYF2;E9Q7L3;D3Z1W6;E9Q7L2;D3Z1N4;E9Q4Y5;F8VQD1;Q8BSQ9	D6RIL0	Protein polybromo-1	Pbrm1	2	3.5	0.90425	-0.320428	0.142676	0.218572	0.0416314	0.290378	-0.419348
D3Z0A8;D3YYG8;D3Z398;D3Z252;Q3U125;Q9CYH2;D3YWL4;D3Z143	D3Z0A8	Redox-regulatory protein FAM213A	Fam213a	4	40.8	0.92644	0.350721	0.42874	-1.10173	0.234775	-0.130467	-0.136472
D3Z3Z8;D3YYI3;P60898	D3Z3Z8	DNA-directed RNA polymerase subunit;DNA-directed RNA polymerase II subunit RPB9	Polr2i	1	27.7	0.850143	-0.0681671	-10.0612	0.704449	-10.0612	0.608336	0.560289
D3YYK0;Q8K4F5	D3YYK0	Alpha/beta hydrolase domain-containing protein 11	Abhd11	1	5.7	0.775293	-9.47478	0.376718	0.299293	0.662062	-0.565274	-0.430839
D3YYK7;Q9DCT4;Q9CY21;D3Z1S2;A0A0J9YVD6;D3YWZ3;F6VT90	D3YYK7	Probable 18S rRNA (guanine-N(7))-methyltransferase	Wbscr22	2	7.3	0.923185	-10.0596	0.615611	0.7613	0.728735	-10.0596	0.424253
D3YYK8;E9Q6X0;Q8R001;Q3TG90	D3YYK8	Microtubule-associated protein RP/EB family member 2	Mapre2	12	48.8	0.00535736	2.20847	2.29654	1.60581	-0.015168	-0.0653345	0.0768803
D3YYM6;D3Z1S8;Q91V55;P97461	D3YYM6	40S ribosomal protein S5;40S ribosomal protein S5, N-terminally processed	Rps5	11	54.9	0.170195	0.467549	0.242771	0.15208	-0.317046	0.0319777	0.232508
Q9D753;D3YYN3;F6SGT4	Q9D753	Exosome complex component RRP43	Exosc8	3	12.3	0.340264	-1.57814	1.78597	1.53696	-9.51478	1.06862	-0.150074
E9Q3B9;D3YYS6;O35678;Q3UFN1	E9Q3B9	Monoglyceride lipase	Mgll	4	11.6	0.222365	0.744063	0.334509	0.953652	-2.05958	0.347891	0.572808
D3YYT0;P15116	D3YYT0	Cadherin-2	Cdh2	5	9.1	0.067683	-1.12224	-0.885855	-0.95653	-0.717707	0.307465	0.20715
D3YYT1;Q922P9	D3YYT1	Putative oxidoreductase GLYR1	Glyr1	4	10	0.957873	-0.174667	-0.0251313	0.274176	-0.967882	0.929179	-0.774596
D3Z6S3;D3YZR1;D3YYU6;Q9JHE7	D3Z6S3	Protein TSSC4	Tssc4	3	17.9	0.0798349	-0.662002	-11.4177	-1.20487	-0.724197	0.360618	0.151457
D3Z2L5;D3YYW5;D3Z1U1;Q9JJU9	D3Z2L5	Beta-crystallin B3;Beta-crystallin B3, N-terminally processed	Crybb3	1	21.5	0.00115348	11.4237	12.0112	11.651	0	0	0
D3Z7G3;D3YYX8;D3Z2E9;Q9D882;F8WHN9	D3Z7G3	Uncharacterized protein C10orf35 homolog	2010107G23Rik	3	38.4	0.431725	-1.90209	-0.764333	0.307297	-0.531407	-0.0813324	0.446718
D3YZ08;O35144	D3YZ08	Telomeric repeat-binding factor 2	Terf2	1	3.9	0.790929	-0.173127	0.0395293	0.355879	0.256714	0.263936	-0.726196
D3YZ09;Q9CY66	D3YZ09	H/ACA ribonucleoprotein complex subunit 1	Gar1	1	4.5	0.511547	-9.788	-9.788	0.566194	0.640328	0.526255	-9.788
D3YZ19;D3YZ20;Q6PI63;O08740	D3YZ19	DNA-directed RNA polymerase II subunit RPB11	Polr2j	1	34.5	0.982138	-0.192898	-0.10003	0.27302	0.224229	0.303298	-0.742059
D6RDE9;E9Q0K0;E9Q7H7;E9Q9L4;E9PWM4;D3YZ54;Q9QXE0	D6RDE9	2-hydroxyacyl-CoA lyase 1	Hacl1	1	27	0.822289	-10.1761	-0.024375	0.729374	0.306943	-0.0563217	-0.319759
D3YZ62;D3Z4J3;Q99104;F6TDE5;F6Z2S4;B8JK05;E9Q1F5;G5E8G6;G3X9Y9;P21271;A0A1L1SUF0;D3Z135	D3YZ62	Unconventional myosin-Va	Myo5a	24	18.2	0.954241	-0.141038	-0.19263	0.259247	-0.0794	-0.0831292	0.149963
D3YZ98;E9QLS6;Q6PF93;E9Q824	D3YZ98	Phosphatidylinositol 3-kinase;Phosphatidylinositol 3-kinase catalytic subunit type 3	Pik3c3	4	7.8	0.248643	-1.28284	-0.210408	-0.0186805	-0.132245	0.00183528	0.119445
E9Q4Q2;D3YZC9;D3YZD0;Q64213;D3YVH4;F8WHF9;D6RDB7	E9Q4Q2	Splicing factor 1	Sf1	11	25.4	0.493621	-0.221921	-0.0143726	-0.844582	0.489304	-0.0126624	-0.725062
D3YZN8;D3YVI2	D3YZN8		Unc45a	3	13.9	0.133422	-10.6767	-0.396954	-0.369832	0.0921492	0.0427214	-0.145625
D3YZP9;F7B4D5;F6SXB0	D3YZP9	Coiled-coil domain-containing protein 6	Ccdc6	4	14.5	0.546169	-1.16089	-2.37507	-0.258387	-10.7848	1.30137	-0.902902
D3YZW7;Q8C0J2	D3YZW7	Autophagy-related protein 16-1	Atg16l1	2	18.8	0.104123	1.03172	1.14694	1.34912	-0.74024	-2.02828	1.1085
D3YZZ5;E9Q7G1	D3YZZ5		Tmed7	10	54.5	0.951531	-0.104096	-0.043229	0.165232	0.15185	-0.316002	0.118644
D3Z016;P0C7N9	D3Z016	Proteasome assembly chaperone 4	Psmg4	1	18.3	0.373901	-8.40567	-8.40567	-8.40567	-8.40567	-8.40567	1.58212
D3Z032;E9Q1L7	D3Z032		Dnajc28	1	5.1		0	0	0	0	0	0
D3Z067;O88848	D3Z067	ADP-ribosylation factor-like protein 6	Arl6	1	8.2	0.568465	-7.42941	-7.42941	0.58937	-7.42941	1.09865	-0.229952
F6QU68;D3Z069;Q8K1N2	F6QU68	Pleckstrin homology-like domain family B member 2	Phldb2	2	3.4	0.924194	0.397046	-0.538345	-0.285625	0.898131	-7.66272	0.178128
F6XC54;D3Z074;E9PXV7;E9PV41;O08808	F6XC54	Protein diaphanous homolog 1	Diap1;Diaph1	10	9.3	0.778277	-0.711933	-0.894812	0.574317	-0.919851	0.0632785	0.51258
D3Z2Q2;D3Z079;Q8K400;F6WXQ4	D3Z2Q2	Syntaxin-binding protein 5	Stxbp5	9	13.7	0.734414	-0.455742	-0.445903	0.316018	-0.0725335	-0.575359	0.462486
O88545;D3Z0F5;F6QK86	O88545	COP9 signalosome complex subunit 6	Cops6	10	50.6	0.801785	0.0154786	-0.351836	0.160022	-0.0905544	0.132334	-0.0517391
D3Z0H7;G3X8P6;Q99MD6	D3Z0H7	Thioredoxin reductase 3	Txnrd3	1	2.8	0.373901	-4.82172	-4.82172	-4.82172	-4.82172	-4.82172	1.55055
D3Z0K7;Q6PEV3	D3Z0K7	WAS/WASL-interacting protein family member 2	Wipf2	1	12.6	0.468789	0.471651	0.592996	-0.225982	-0.256119	0.558041	-0.534509
D3Z0K9;D3Z7W0;Q9D7P6	D3Z0K9	Iron-sulfur cluster assembly enzyme ISCU, mitochondrial	Iscu	2	19.1	0.424508	-10.0057	1.45282	2.28062	-10.0057	-10.0057	1.58403
Q3TYJ3;D3Z0M6;O88485	Q3TYJ3	Cytoplasmic dynein 1 intermediate chain 1	Dync1i1	2	4.7	0.609514	1.32393	-6.04526	1.40344	-6.04526	1.57032	-6.04526
Q62189;D3Z0S6;D6RI83	Q62189	U1 small nuclear ribonucleoprotein A	Snrpa	5	19.5	0.555263	-0.289968	-0.0221695	-0.0708713	0.0881856	0.217452	-0.369056
D3Z0Z6;D3Z136;Q8BHI7	D3Z0Z6	Elongation of very long chain fatty acids protein;Elongation of very long chain fatty acids protein 5	Elovl5	1	18.3	0.230656	-12.3438	-12.3438	0.219404	-0.673134	0.343658	0.142593
D3Z100;F6ZXW2;E9PYD1	D3Z100		Fam98c	2	19.7	0.401454	-10.3307	-0.914698	-0.745164	-10.3307	-0.300749	1.12921
D3Z108;E9QN77;Q9JMG3;D3Z5X7;A0A571BDL1	D3Z108	Transmembrane and ubiquitin-like domain-containing protein 1	Tmub1	2	10.3	0.45172	0.298	0.698082	0.521733	-11.2622	0.67013	0.494033
D3Z118;P97411;D3Z376;S4R217;D3Z119;F7BG11;A0A087WSM1;Q3TY65;F6UY19;D3Z020	D3Z118	Islet cell autoantigen 1	Ica1	7	19.4	0.660784	0.239265	-0.146526	0.600038	-1.33693	-0.16368	0.77517
D3Z132;Q5U4D9	D3Z132	THO complex subunit 6 homolog	Thoc6	1	4.2	0.963145	-8.88138	0.105896	0.851781	1.0448	-0.0972784	-8.88138
D3Z191;Q80X71;D3Z6E0;D3Z0M2	D3Z191	Transmembrane protein 106B	Tmem106b	3	20.5	0.198467	-10.9388	-10.9388	-0.239523	-1.0337	0.782849	-0.338216
D3Z1C5;P70662	D3Z1C5	LIM domain-binding protein 1	Ldb1	2	5.6	0.274977	-0.2532	0.652888	0.62525	-0.139953	0.204572	-0.089103
D3Z1F7;Q9DBN4	D3Z1F7	Putative monooxygenase p33MONOX	4833439L19Rik;P33monox	4	15.8	0.544895	-1.25844	0.535205	-1.56974	0.310068	0.159714	-0.636732
D3Z1H8;D3Z1H9;Q9JL62	D3Z1H8	Glycolipid transfer protein	Gltp	4	35.2	0.413903	-0.722387	-0.669241	0.14549	-0.0915818	-0.458809	0.415672
Q80XR8;J3QK07;D3Z1I2;E9PVA6;Q9JLQ2;F7BIK4;F6WV69;F6U8T2;D3Z409;F6SLJ2	Q80XR8	ARF GTPase-activating protein GIT2	Git2	4	8.7	0.508977	0.590424	-0.239	1.15193	-5.9726	1.07472	-0.18811
D3Z1T8;D3Z767;Q9D6K7	D3Z1T8	Tetratricopeptide repeat protein 33	Ttc33	1	13.8	0.77879	-10.5007	0.672709	-0.0241635	-0.141192	0.153483	-0.0277055
D3Z220;P97821	D3Z220	Dipeptidyl peptidase 1;Dipeptidyl peptidase 1 exclusion domain chain;Dipeptidyl peptidase 1 heavy chain;Dipeptidyl peptidase 1 light chain	Ctsc	1	4.7	0.373901	-7.78691	-7.78691	-7.78691	-7.78691	-7.78691	1.5806
D3Z2C4	D3Z2C4		Pklr	3	73.6	0.778273	-10.1458	0.945139	-10.1458	-10.1458	-10.1458	1.58411
D3Z2E3;F6R6F1;E9Q632;O54916;F6YT69	D3Z2E3	RalBP1-associated Eps domain-containing protein 1	Reps1	4	7	0.0989318	-0.545346	-0.929916	-0.769082	-0.324295	-0.252663	0.44569
D3Z2F5;Q6Q783	D3Z2F5	Histone-lysine N-methyltransferase SUV420H2	Suv420h2	1	7.3	0.828741	-9.25509	0.919544	0.722743	0.768031	0.373419	-9.25509
E9Q8Z4;E9Q8Z9;D3Z2H2;E9Q901;E9Q904;G3X9V2;E9Q8Z6;E9Q8Z8;P30999;E9Q986;D3Z7H6;E9Q907;E9Q905;D3Z2H7	E9Q8Z4	Catenin delta-1	Ctnnd1	25	39.3	0.0671629	-0.474287	-0.254109	-0.317033	-0.0503364	0.199886	-0.175141
D3Z2H9;E9Q5J9;A0A0R4J1P2;P21107;D3YVR0	D3Z2H9	Tropomyosin alpha-3 chain	Tpm3-rs7;Tpm3	26	66.9	0.301553	0.118437	0.150871	0.135603	-0.133613	-0.114594	0.220097
Q9D710;D3Z2J6;D3YYX0	Q9D710	Thioredoxin-related transmembrane protein 2	Tmx2	5	25.1	0.152486	-0.172171	-0.309954	-0.47513	0.193917	0.0668327	-0.306287
D3Z2K2;Q9CR88	D3Z2K2	28S ribosomal protein S14, mitochondrial	Mrps14	1	10.7		0	0	0	0	0	0
D3Z2M0;G3UXB4;Q3U308	D3Z2M0	Cytoplasmic tRNA 2-thiolation protein 2	Ctu2	1	4.4		0	0	0	0	0	0
D3Z2Z1;F8WIA1;Q922J3;D3Z3M7;F6RCU2;Q8C0S5;F6RAY2	D3Z2Z1	CAP-Gly domain-containing linker protein 1	Clip1	10	9.1	0.0882071	-1.93558	-1.38451	-0.564617	-0.702207	0.449338	0.0285057
D3Z325;Q921Z5;D3Z205;D3Z0Q1;D3YWJ5;D3Z312;J3QNA5;J3QM73	D3Z325	Tumor necrosis factor alpha-induced protein 8	Tnfaip8	3	25	0.00640103	-3.21457	-3.10724	-3.31321	-0.489028	-0.0223763	0.38171
D3Z368;Q91YS8	D3Z368	Calcium/calmodulin-dependent protein kinase type 1	Camk1	1	6.2	0.592366	0.471998	0.489172	0.27031	-8.30791	0.0364931	0.979094
D3Z3A0;Q9DCL8	D3Z3A0	Protein phosphatase inhibitor 2	Ppp1r2	2	19	0.647101	0.453643	-9.00721	-9.00721	-9.00721	-9.00721	1.58309
D3Z3B8;H7BWY4;E9Q9H0;Q811D0;F6UDT8;S4R2T8;D3YUZ8;E9Q2L2;A0A571BEK3;A0A571BEZ4;A0A338P6J0;Q91XM9;D3YWU0	D3Z3B8	Disks large homolog 1	Dlg1	8	14.4	0.0290332	-0.413038	-1.16601	-0.888355	-0.26764	0.174614	0.0574996
D3Z3F8;Q8R1X6;D3Z2D6;D3Z1M5	D3Z3F8	Spartin	Spg20	9	25.8	0.175923	-0.678432	-0.450178	-0.112002	-0.100842	0.294413	-0.249607
G3UZ67;D3Z3J6;G3UYE5;F6Y616;Q8VE62	G3UZ67	Polyadenylate-binding protein-interacting protein 1	Paip1	1	6.3	0.0560283	-0.369871	-0.518101	-1.62645	-0.0348789	0.14969	-0.128858
E9PV98;D3Z3L3	E9PV98		Trim5;Trim12c	1	6	0.373901	-5.71483	-5.71483	-5.71483	-5.71483	1.56653	-5.71483
D3Z450	D3Z450		Serpina3i	1	3.2	0.116365	0	8.33608	8.26415	0	0	0
G5E895;D3Z494;S4R2G9	G5E895		Akr1b10	8	37.3	0.818099	1.06746	-0.674773	-0.647745	-0.0157702	0.0977659	-0.0881067
D3Z497;Q9WTZ1	D3Z497	RING-box protein 2	Gm7075;Rnf7	2	18.8	0.0518215	-12.2846	-12.2846	-1.28484	-0.0554292	0.593493	-0.919216
Q9CQY6;D3Z4C9;D3Z4D6	Q9CQY6	Ubiquinol-cytochrome-c reductase complex assembly factor 2	Uqcc2	4	33.1	0.153313	-0.409795	-0.255922	-0.348246	0.135412	-0.378046	0.17902
D3Z4D1;O88824	D3Z4D1	Protein JTB	Jtb	1	13.7	0.729583	-0.496023	0.094142	0.0447374	0.12015	0.224266	-0.424747
D3Z4D2;Q8BR30;Q8R4C2;D6RET4;D3Z7T9	D3Z4D2	RUN and FYVE domain-containing protein 2	Rufy2	4	10.4	0.993101	0.00848429	0.0324121	-0.0195651	0.136321	-8.06442	0.923846
D3Z6H3;D3Z4E5;Q9WUB4;F6XWI6	D3Z6H3	Dynactin subunit 6	Dctn6	2	15.1	0.924811	-0.103851	0.322209	-0.165525	-0.363498	-0.322544	0.509
D3Z4H6;P52912;D3YY02;Q8CII5;G5E8L2;Q80ZW7;A0A0N4SVR8;A0A0N4SUX1;D6RGU1;A0A0U1RPB0;A0A0U1RP00	D3Z4H6	Nucleolysin TIA-1	Tia1;Tial1	5	11.9	0.000132878	8.25763	7.92569	8.20445	0	0	0
Q9D1H7;D3Z4J5;D3Z7S0	Q9D1H7	Golgi to ER traffic protein 4 homolog	Get4	3	12.2	0.380665	-9.933	-9.933	0.545135	-0.49892	0.433482	-0.0863925
D3Z4N4;J3QJZ9;P09535	D3Z4N4	Insulin-like growth factor II;Insulin-like growth factor II;Preptin	Igf2	1	8.7	0.317204	1.43755	1.17181	-0.308687	-9.77124	0.981934	0.0338555
D3Z4R1;F6XQ35	D3Z4R1	Probable ATP-dependent DNA helicase HFM1	Hfm1	2	2.2	0.305657	-1.526	-1.48311	-1.91013	-0.810793	1.0974	-1.78468
D3Z4S3	D3Z4S3	Putative peptidyl-tRNA hydrolase PTRHD1	Ptrhd1	3	30.7	0.437731	-1.73882	-0.221747	-0.354569	0.103455	-1.63268	0.680925
Q9R020;D3Z4U0;E9PUD0	Q9R020	Zinc finger Ran-binding domain-containing protein 2	Zranb2	2	5.8	0.676841	1.09814	-9.701	1.00498	0.572105	0.59656	-9.701
G3UYZ9;D3Z4U5;G3UXP3;G3UXP1;G3UY22;D3Z555;Q8BVL9	G3UYZ9	Janus kinase and microtubule-interacting protein 1	Jakmip1	2	4.6	0.70526	-0.161332	-0.0204877	0.423133	0.116547	0.203823	-0.388135
Q922V4;D3Z4V1;F8WI31	Q922V4	Pleiotropic regulator 1	Plrg1	6	21.1	0.624029	-0.217207	0.409424	0.238525	0.0687162	0.372503	-0.606869
D3Z568;Q9CQH3;F6Y6V5;D3YX99;D3Z6W9	D3Z568	NADH dehydrogenase [ubiquinone] 1 beta subcomplex subunit 5, mitochondrial	Ndufb5	5	42	0.904511	0.570079	-0.412745	-0.178934	-0.0182061	0.460968	-0.652731
D3Z596;D3YWU5;D3Z595	D3Z596		Ins2	3	57		0	0	0	0	0	0
D3Z5H3;Q9D8V7;D6RFV4;A0A494BAT3	D3Z5H3	Signal peptidase complex catalytic subunit SEC11C	Sec11c	8	36.9	0.0319316	-0.669665	-0.27866	-0.248744	-0.0486253	0.0693071	-0.0233721
D3Z5I1;Q3UPF5;G3X9X5	D3Z5I1	Zinc finger CCCH-type antiviral protein 1	Zc3hav1	9	15	0.322855	0.275769	-0.0142294	0.743237	0.10713	0.304132	-0.539015
F6RNF9;D3Z5I9;Q9CXK9	F6RNF9	RNA-binding protein 33	Rbm33	2	7.3	0.936633	-0.684097	0.41741	-0.055197	0.476314	0.0494063	-0.800936
D3Z5K6;G3X8S1;Q9CQV7	D3Z5K6	Mitochondrial import inner membrane translocase subunit TIM14	Dnajc19	1	12.7	0.34278	-9.58727	-9.58727	-0.0433212	0.887971	-9.58727	0.199284
D3Z5N5;Q9Z1T6	D3Z5N5	1-phosphatidylinositol 3-phosphate 5-kinase	Pikfyve	1	0.7	0.26757	0.912387	0.703741	0.604045	-5.44002	0.824558	0.270197
D3Z600;O09012	D3Z600	Peroxisomal targeting signal 1 receptor	Pex5	1	3.6	0.0177055	-1.10957	-0.984572	-6.98337	0.134011	-0.20472	0.0495647
D3Z624;E0CZ22	D3Z624		Mroh1	2	2.3	0.376637	1.57419	1.99174	-5.98371	1.06046	-0.154238	-5.98371
D3Z632;Q64362	D3Z632	AKT-interacting protein	Aktip	1	8.9	0.893331	0.510116	-0.107589	-0.18099	-8.97752	0.325686	0.803025
E9Q7S0;F7BQW7;D3Z656;Q8CHC4;F6VSS8;A0A338P6C7;F7CD11;D3Z1M7;A0A338P6V7;F6XIX0	E9Q7S0	Synaptojanin-1	Synj1	6	6.3	0.463709	-0.240332	0.667042	0.533012	-1.1734	0.250219	0.451263
D3Z6I8;E9Q7Q3	D3Z6I8		Tpm3	25	59.5	0.27185	0.726222	0.591207	0.628555	-0.527061	-1.21766	0.907701
D3Z6K8;F7B9R2;P70392	D3Z6K8	Ras-specific guanine nucleotide-releasing factor 2	Rasgrf2	2	2.7	0.30959	0.186029	0.359139	0.254891	0.326733	0.0981836	-0.566175
D3Z6P0;F6S5U2;F6Q519	D3Z6P0	Protein disulfide-isomerase A2	Pdia2	28	58.3	0.0194864	3.8337	3.92017	2.61981	-0.194418	-0.602998	0.553548
E9QAT0;D3Z6U8;E9QNF5;Q6AXB7;P35922;E9QAS9;E9QAS8	E9QAT0	Fragile X mental retardation protein 1 homolog	Fmr1	7	15.3	0.796889	-0.233277	-0.149991	0.134824	-0.572903	0.267895	0.168241
D3Z6W2;Q06180	D3Z6W2	Tyrosine-protein phosphatase non-receptor type;Tyrosine-protein phosphatase non-receptor type 2	Ptpn2	1	2.5	0.732655	-5.79075	-5.79075	0.780627	-5.79075	1.56748	-5.79075
D3Z6W5;Q9JJR8	D3Z6W5	Transmembrane protein 9B	Tmem9b	2	33.9	0.357982	-2.36308	0.0415104	-0.377322	0.490781	-0.496859	-0.174383
D3Z780;Q61749;A0A0J9YUY0;A0A0J9YTQ7;F7CPG6	D3Z780	Translation initiation factor eIF-2B subunit delta	Eif2b4	9	26.7	0.496978	0.166871	0.194342	0.207213	-0.656542	0.146936	0.331576
D3Z783;P31750;D3YXX3;D3YYP9;D3Z5X2;D3Z490	D3Z783	RAC-alpha serine/threonine-protein kinase	Akt1	9	27	0.0520522	-1.52111	-0.585396	-0.784915	-0.250331	-0.19189	0.360464
D3Z7S8;D3Z793;Q80ZM7;D6RIQ7;D3Z7C2;Q05C74	D3Z7S8	Transcription initiation factor IIA subunit 2	Gtf2a2	3	69	0.931476	-0.182573	-0.644416	0.488112	-0.315703	0.407272	-0.200308
H7BWX9;D3Z794;P61957;G3UZX6;G3UZA7	H7BWX9	Small ubiquitin-related modifier 2;Small ubiquitin-related modifier	Sumo2;Sumo3	2	49.1	0.824147	0.314005	-0.157723	-0.0867228	0.0300485	0.0655607	-0.100883
D3Z7C0;Q9Z2Q5	D3Z7C0	39S ribosomal protein L40, mitochondrial	Mrpl40	2	26.5	0.627987	0.158681	0.60713	-0.125963	0.376808	0.39175	-1.36012
D3Z7D5;Q02788	D3Z7D5	Collagen alpha-2(VI) chain	Col6a2	2	1.8	0.803448	0.868259	0.835016	-6.51112	-6.51112	0.659832	0.494813
D3Z7E5;Q2NL51	D3Z7E5	Glycogen synthase kinase-3 alpha	Gsk3a	1	2.9	0.903537	-7.60126	-7.60126	1.31533	-7.60126	-7.60126	1.58
D3Z7M5;Q9CPT5	D3Z7M5	Nucleolar protein 16	Nop16	1	6.1	0.45255	-9.46412	-9.46412	0.22028	1.10262	-0.232536	-9.46412
D3Z7P0;Q8K3W0;E9Q0U3;A0A0J9YV56;E9Q8Q1	D3Z7P0	BRCA1-A complex subunit BRE	Bre	6	17.4	0.0906232	-0.471828	-0.331379	-0.129487	-0.0632961	-0.126414	0.172256
D3Z7P3;D3Z7P4;F6U529;F7B327	D3Z7P3	Glutaminase kidney isoform, mitochondrial	Gls	19	38.1	0.40287	-0.274266	-0.0646992	0.0528127	0.0222018	0.0312486	-0.0549981
D3Z7Q2	D3Z7Q2		Smim20	2	37.7	0.539434	-0.401302	-0.14687	0.169426	0.00810316	-0.0149629	0.00674386
G3UXX5;D3Z7Q8;P52432;D3Z3D6;G3UX92	G3UXX5	DNA-directed RNA polymerases I and III subunit RPAC1	Polr1c	3	24.1	0.0793492	1.71882	1.44497	0.801686	-10.2398	0.461163	0.698238
D3Z7S9;Q8BVL3	D3Z7S9	Sorting nexin-17	Snx17	1	10.1	0.906209	0.583057	0.825511	-6.32962	-6.32962	0.803728	0.312619
D3Z7U4;D3YY81	D3Z7U4		Mecp2	7	47.1	0.954984	-0.496373	1.27849	-10.5266	0.513633	-0.274939	-0.422996
D3Z7X0;D3Z2B3;F6RGT6	D3Z7X0		Acad12	13	31.5	0.281629	-0.142345	-0.0185899	-0.099771	0.103556	-0.0930005	-0.017401
D4AFX7;G3X922;A0A1L1STR9	D4AFX7		Dnajc13	14	10.3	0.410564	-0.467643	-0.757348	-0.158402	-1.1323	0.30579	0.387051
D5MCW4;Q9CQ89	D5MCW4	Protein CutA	Cuta	3	46.1	0.235019	0.620263	0.371117	0.152362	0.390633	-0.595811	0.0389404
D6RDC6;E9PWV7;Q923K4	D6RDC6	tRNA modification GTPase GTPBP3, mitochondrial	Gtpbp3	1	6.1	0.0967388	-8.28457	-8.28457	-0.139531	-0.339995	0.0527729	0.229833
D6RG49;Q80XP8	D6RG49	Protein FAM76B	Fam76b	1	4.7	0.741431	-6.95248	-6.95248	1.0184	-6.95248	1.06281	-0.147319
D6RG95;E9Q5K9	D6RG95	YTH domain-containing protein 1	Ythdc1	1	2.2	0.29029	-0.287607	-9.63117	-0.297507	0.471874	0.136414	-0.960381
D6RHR9;Q8C4C9;Q9QYI4	D6RHR9	DnaJ homolog subfamily B member 12	Dnajb12	2	16.7	0.117555	0.376143	0.456444	1.18067	0.215637	-0.245021	-0.00726111
D6RI20;Q9CR20	D6RI20	Immediate early response 3-interacting protein 1	Hdhd2;Ier3ip1	1	13.2	0.26712	1.21781	0.560309	0.594023	-10.0084	0.849005	0.260351
D6RI34;D6RJI8;Q8R3D1	D6RI34	TBC1 domain family member 13	Tbc1d13	1	41.5	0.549374	0.239119	-0.437768	-0.684242	-0.256047	-0.251614	0.403447
D9J2V6;P41778	D9J2V6	Pre-B-cell leukemia transcription factor 1	Pbx1	1	7.4		0	0	0	0	0	0
E0CX38;E0CY48	E0CX38		Ttc39b	4	38.5		0	0	0	0	0	0
E0CZ04;E0CX39;Q923B0;H3BKQ5	E0CZ04	Gamma-glutamylaminecyclotransferase	Ggact	4	51.4	0.206609	0.536862	0.255717	0.47122	0.51523	-0.378751	-0.318911
E0CZ99;E0CX61;Q8VD33	E0CZ99	Small glutamine-rich tetratricopeptide repeat-containing protein beta	Sgtb	1	7.4	0.373901	-6.9831	-6.9831	-6.9831	-6.9831	-6.9831	1.57734
E0CX80;P70274	E0CX80	Selenoprotein P	Sepp1	1	12.4	0.209597	0.177684	0.194881	0.346883	-0.00640303	-0.312298	0.261917
E0CXB9;Q61301;Q8BS72;A0A0N4SUZ7	E0CXB9	Catenin alpha-2	Ctnna2	10	14.6	0.482403	-0.0661567	-0.0258549	0.552878	0.131266	-0.127629	-0.0153572
E0CXR5;F7AVU1;Q8K2Y9	E0CXR5	Cerebral cavernous malformations protein 2 homolog	Ccm2	1	11.5	0.733981	-6.25373	0.52685	-0.404272	-6.25373	1.04696	-0.119168
F6TS96;E0CXS2;Q3TY99;J3KMT7;E0CXS9;E0CY14;F8WIE2;E0CXU1;Q08122;E9PV07;Q3UN01;Q62440;Q62441;Q5SQA2;E9Q2Q6;F6ZBY9;Q5SQA4;Q5SQA3;Q9WVB2	F6TS96	Transducin-like enhancer protein 3;Transducin-like enhancer protein 1;Transducin-like enhancer protein 4;Transducin-like enhancer protein 2	Tle3;Tle2;Tle1;Tle4	2	3.7	0.402647	-8.74347	-0.85849	0.225293	0.53393	0.185754	-1.26979
E0CXW2;E9PUK2;Q80V03;E0CXE8	E0CXW2	Uncharacterized aarF domain-containing protein kinase 5	Adck5	4	11.1	0.407776	4.64559	-1.38275	-1.29213	1.11622	-0.706007	-2.18965
E0CXZ1;J3QM95;F8WGT4;Q8BYN5	E0CXZ1	FSD1-like protein	Fsd1l	2	8.1	0.373901	0	6.54892	0	0	0	0
E0CY07;Q9CR64	E0CY07	Protein kish;Protein kish-A	Tmem167;Tmem167a	2	32.1	0.816643	-1.12497	-0.0126405	0.40315	-0.553587	0.0460608	0.363153
E0CY96;G3X8S8	E0CY96		Tsen15	1	14.1	0.000130502	-11.8968	-11.8968	-11.8968	0.185749	-0.11299	-0.0924584
F8WHW3;E0CYE6;Q3TWL2;E0CZF6;E0CZ18	F8WHW3	Type 1 phosphatidylinositol 4,5-bisphosphate 4-phosphatase	Tmem55b	3	15.9	0.397287	0.516711	-10.3674	-10.3674	0.61367	-0.764093	-0.182737
E0CYH0;Q9ER69;A0A3B2W4D2;F7CCI4	E0CYH0	Pre-mRNA-splicing regulator WTAP	Wtap	3	14.6	0.193787	-2.18884	-9.40263	-2.49744	0.126166	0.931405	-9.40263
E0CYI3;F7CTF8;E0CYB9;Q6PCP5;F7BC60;F7B1A4;F6VAL0	E0CYI3	Mitochondrial fission factor	Mff	4	45.3	0.976053	-0.024467	0.326982	-0.476422	0.886824	-0.556868	-1.08582
E0CYK6;Q3SXD3	E0CYK6	HD domain-containing protein 2	Hddc2	1	11	0.127303	-0.832662	-1.12605	-0.678346	-0.00392561	0.485641	-0.730943
E0CYP1;E0CYX9;Q3TC33	E0CYP1	Coiled-coil domain-containing protein 127	Ccdc127	2	20.5	0.444866	-10.3515	-0.833542	-0.116137	-10.3515	0.864727	0.236633
E9Q6Q2;E9QMI9;E9QJQ9;E0CYT1;E9QMI8;E9QM73;E0CZE3;Q3UH66;F6SRP4;A0A0R4J1Z1	E9Q6Q2	Serine/threonine-protein kinase WNK2	Wnk2	3	2.5	0.116258	-3.41691	-3.41691	-3.41691	-3.41691	0.513535	0.564454
E0CYV0;F7D432;E9PWE0;P23506;F6V9F1;F6TXE3	E0CYV0	Protein-L-isoaspartate O-methyltransferase;Protein-L-isoaspartate(D-aspartate) O-methyltransferase	Pcmt1	12	55.6	0.347244	-0.569159	-0.195195	-0.201123	-0.48914	0.380247	-0.0203613
E0CYW0;O35684	E0CYW0	Neuroserpin	Serpini1	2	28	0.119395	-9.84124	-9.84124	-9.84124	-9.84124	0.709917	0.446997
E0CZ01;Q3UR50;F2Z3U9;A0A338P6J2;A0A338P6C3	E0CZ01	von Willebrand factor A domain-containing protein 5B2	Vwa5b2	31	39	0.0726028	-0.209538	-0.644434	-0.160376	0.0516593	-0.0388254	-0.014359
F8VQ42;E0CZ72;P28740	F8VQ42	Kinesin-like protein;Kinesin-like protein KIF2A	Kif2a	2	2.8	0.615885	-0.78125	-7.24005	0.438438	-7.24005	0.805387	0.317039
E0CZ81;Q8CIV8	E0CZ81	Tubulin-specific chaperone E	Tbce	3	18.7	0.515532	-7.92382	-7.92382	-0.338895	-7.92382	1.581	-7.92382
E0CZE0;Q8VBW6	E0CZE0	NEDD8-activating enzyme E1 regulatory subunit	Nae1	14	42.4	0.760901	0.0115998	-0.215788	0.0446532	-0.200607	-0.050544	0.219393
F6U6U5;E9PU87;Q6P4S6;F6U8X4;F6S7W6	F6U6U5	Serine/threonine-protein kinase SIK3	Sik3	5	4	0.345339	-0.573348	-2.59825	-1.87653	1.09152	-0.878308	-1.62145
E9PUC4;Q6NSW3;A0A0R4J1Y6	E9PUC4	A-kinase anchor protein SPHKAP	Sphkap	44	42.6	0.00279475	-1.01172	-1.21015	-0.685812	-0.0242709	-0.111055	0.125349
E9PUD2;Q8K1M6;A0A2U3TZ67	E9PUD2	Dynamin-1-like protein	Dnm1l	24	45.9	0.100331	0.198275	0.144362	0.363303	-0.113411	0.173442	-0.0772632
E9PUF4;E9Q640;Q6NZN0;A0A0R4J214;E9PYZ7	E9PUF4	RNA-binding protein 26	Rbm26	2	2.7	0.352719	-0.190171	-0.342129	-0.139716	0.136224	0.214117	-0.432491
E9PUF7;Q61210;A0A0U1RPP2;A0A0U1RPN7;D3YVJ9;A0A0U1RPH2;F6ZN61	E9PUF7	Rho guanine nucleotide exchange factor 1	Arhgef1	6	7.8	0.327089	0.45555	0.0662655	0.461705	0.428985	0.051354	-0.695544
E9PUJ3;Q3UZV7	E9PUJ3	UPF0577 protein KIAA1324-like homolog	9330182L06Rik	3	7.1	0.0956837	1.51293	1.02015	0.414603	-0.793751	0.113578	0.423577
Q3UYU2;E9PUQ7;Q8BNV1;F6ZHN3	Q3UYU2	tRNA (uracil-5-)-methyltransferase homolog A	Trmt2a	2	4.6	0.0788048	1.65685	1.92132	1.13891	-7.05016	-0.881186	1.29251
E9Q1M6;E9PUR0;F7C545;A0A1W2P6X1;E9QKG6;A0A0G2JDZ9;E9Q804;Q99NH0;F7DD37;F6YYD3;F7DE17	E9Q1M6		Ankhd1	5	3.1	0.541896	-2.39277	-1.43102	0.473217	-1.43571	-0.0338676	0.725555
E9PUR6;P06537;E9PYV1;E9Q310;E9Q8A6;D6RIL1;D3Z473;A3KN90	E9PUR6	Glucocorticoid receptor	Nr3c1	5	12.6	0.251563	-1.29237	-0.950103	-0.798892	-1.0244	-0.342811	0.782308
E9PUZ5;Q62083	E9PUZ5	PRKCA-binding protein	Pick1	7	22.1	0.0769527	-2.17441	-2.95519	-0.307136	0.168763	0.227463	-0.504036
E9PV38	E9PV38	Carboxylic ester hydrolase	Ces2g	3	8.6	0.923654	-7.44098	1.08495	0.157613	-7.44098	0.430611	0.719351
E9PV44;O35143	E9PV44	ATPase inhibitor, mitochondrial	Atpif1	7	59.5	0.230312	1.12809	-0.0742702	1.57841	0.854534	-0.178475	-1.69812
E9PVA8	E9PVA8		Gcn1l1	51	27.9	0.0383918	0.394812	0.308542	0.675312	-0.183732	0.0334002	0.132454
Q6NZJ6;E9PVC5;E9Q9E1;E9PVC6;A0A0J9YUS5;E9Q770;A0A0J9YUC1;A0A0J9YVC1;D3YWM1;D3Z439;A0A0J9YU44;D3YWY7;A0A0J9YTV0;A0A0J9YUL1;A0A338P758;D3YWC6;D6RCH1	Q6NZJ6	Eukaryotic translation initiation factor 4 gamma 1	Eif4g1	36	28.4	0.735249	-0.115727	0.0943546	0.0943013	-0.049647	0.0615462	-0.0141445
E9PVK9;E9PXS5;F6Z247;E9PZH6;E9Q4Y9;E9Q020;E9Q5D5;Q924H7	E9PVK9	WW domain-containing adapter protein with coiled-coil	Wac	2	31.9	0.904485	-9.50512	-0.14666	0.739978	-9.50512	1.58364	-9.50512
E9PVU0;E9Q175;E9Q174;V9GXM4;V9GX76;E9Q3L1;Q64331	E9PVU0	Unconventional myosin-VI	Myo6	50	48.9	0.516785	0.233188	-0.145043	0.264373	-0.206342	-0.0618056	0.232911
E9PVZ8;E9QAH1;Q9CTU9	E9PVZ8		Golgb1	82	34.8	0.398213	-0.231402	-0.0478941	0.00683637	0.027908	0.0847164	-0.120313
E9PW03;Q9WTK3	E9PW03	Glycosylphosphatidylinositol anchor attachment 1 protein	Gpaa1	1	2.3	0.373901	-7.99779	-7.99779	-7.99779	-7.99779	-7.99779	1.58119
E9PW20;Q9CY57;D3YZA1;D3Z7T7	E9PW20	Chromatin target of PRMT1 protein	Chtop	3	20.7	0.468585	-0.646686	-0.453018	0.182448	0.31184	0.00151667	-0.40038
E9Q4G7;E9PWB2;Q8BK63;H7BXB1;E9Q3W1;E9Q2U6;F6YBC9	E9Q4G7	Casein kinase I isoform alpha	Csnk1a1	8	32.7	0.490079	-0.951259	-0.109323	-0.819379	0.870421	-0.678886	-0.869975
E9PWC8;E9PZR3;E9QAN2;Q61183;E9PVN7;E9QAY4;A0A0R4J244;E9Q5Z1;F7AB38;F7CXD5;F6VTN8;Q8BY05;A1L349;Q9WVP6;Q6PCL9	E9PWC8	Poly(A) polymerase alpha	Papola	4	7.5	0.200081	0.397847	0.277371	0.307032	-0.551379	0.124852	0.295413
E9PWK1;Q9D379;F6YTS6;D3Z4M3	E9PWK1	Epoxide hydrolase 1	Ephx1	9	29.7	0.272966	0.68212	0.188753	0.803206	-1.21048	-0.084672	0.700329
E9PWR7;F8VPT6;P97366	E9PWR7	Ecotropic viral integration site 5 protein	Evi5	1	1.8		0	0	0	0	0	0
E9PWW9	E9PWW9		Rsf1	2	2.1	0.653558	0.132604	-0.243995	0.684145	-0.231266	0.662408	-0.822681
E9PX24;Q3UN90	E9PX24	LYR motif-containing protein 9	Lyrm9	1	14.4	0.0351638	-0.915431	-0.387819	-0.376955	0.0403156	-0.178375	0.12163
E9PX53;E9QPR5;Q8K2V1;E0CXK8;F6TLH3;F6V294;E0CYV2	E9PX53	Serine/threonine-protein phosphatase 4 regulatory subunit 1	Ppp4r1	5	9	0.0558168	-0.672932	-0.339216	-0.157242	-0.0378385	-0.0622943	0.09511
E9PXA4;Q9DB82;P61600	E9PXA4	N-alpha-acetyltransferase 20	Naa20	1	9.9		0	0	0	0	0	0
Q91W90;E9PXX7;A0A0R4J1Y7	Q91W90	Thioredoxin domain-containing protein 5	Txndc5	16	52.5	0.105474	-0.223358	-0.108024	-0.0758459	0.0520886	-0.0958854	0.0391909
F8VPX1;E9PXY8;Q6A4J8;G3UWR8	F8VPX1	Ubiquitin carboxyl-terminal hydrolase;Ubiquitin carboxyl-terminal hydrolase 7	Usp7	18	29.6	0.969031	0.165425	-0.153674	-0.0754729	0.558021	-0.449795	-0.329877
E9Q9V3;E9PY55;E9Q701;F8VQL9;Q9WU42	E9Q9V3	Nuclear receptor corepressor 2	Ncor2	1	0.8	0.456171	0.0898318	0.445887	0.974668	0.889513	-2.9149	0.0212724
E9PY58;Q8CCN6;Q60649	E9PY58	Caseinolytic peptidase B protein homolog	Clpb	3	8.1	0.781981	-0.157248	0.354018	-0.758188	0.421022	-0.166612	-0.37671
E9PYD9;E9Q543;E9PXL5;P35846;E9PXB5	E9PYD9	Folate receptor alpha	Folr1	4	38.7	0.0156849	-11.231	-11.231	-11.231	0.335554	-0.986616	0.302732
E9PYG9;F6TVP2;Q60710	E9PYG9	Deoxynucleoside triphosphate triphosphohydrolase SAMHD1	Samhd1	11	28.5	0.403003	0.134768	0.0643672	0.315829	-0.347436	-0.00724261	0.285731
E9PYI8;Q9JMA1	E9PYI8	Ubiquitin carboxyl-terminal hydrolase;Ubiquitin carboxyl-terminal hydrolase 14	Usp14	13	37.1	0.281193	-0.408286	-0.6207	-0.735777	-0.782026	-0.098838	0.570138
E9PYK3	E9PYK3		Parp4	5	3.6	0.835111	-0.594326	0.259991	0.644126	-6.84086	-0.0275604	1.00734
E9PYN1;Q8R5M8;A0A668KLV1;E0CY16	E9PYN1	Cell adhesion molecule 1	Cadm1	2	10.5	0.723698	-7.20658	-7.20658	2.40225	-7.20658	1.57844	-7.20658
P97393;E9PYT0;A0A1W2P6H9	P97393	Rho GTPase-activating protein 5	Arhgap5	3	2.7	0.578579	-7.34069	-0.51029	0.522351	0.197024	0.382156	-0.861499
E9PYT3;Q91YH5;A0A494BAX8;A0A494BAU1;A0A494BAW9;A0A494B9P1	E9PYT3	Atlastin-3	Atl3	13	41.4	0.27597	0.217123	0.0381485	0.348596	-0.00658861	0.231881	-0.268484
E9PZ00;Q8BFQ1;K3W4L3;J3QPG5;Q61207	E9PZ00	Prosaposin	Psap	24	64.4	0.016512	-0.736999	-0.825449	-0.499139	-0.124595	-0.12959	0.22484
E9PZ87;F6TFC9	E9PZ87		Pappa2	8	7.2	0.236322	-2.61738	-0.981398	-1.40843	0.105045	-2.52817	0.808272
E9PZ91;O89106;F6SV10;E9PVU9;E9Q3M6	E9PZ91	Bis(5-adenosyl)-triphosphatase	Fhit	5	33.3	0.0513238	-0.939732	-0.705257	-1.89324	-0.148436	-0.361893	0.400133
E9PZ92;Q3TPX4	E9PZ92	Exocyst complex component 5	Exoc5	4	9.2	0.674092	-2.10003	1.1426	0.493727	-0.93519	0.160902	0.442588
E9PZC3;Q923D2;E9PZC4;A0A0U1RPU7	E9PZC3	Flavin reductase (NADPH)	Blvrb	6	35.6	0.855294	0.197721	0.0928642	-0.217487	-0.294527	0.116357	0.138377
E9PZF0;Q01768;Q5NC80;Q5NC79	E9PZF0	Nucleoside diphosphate kinase;Nucleoside diphosphate kinase B	Gm20390;Nme2;Nme1	17	82.8	0.0728352	-0.443709	-0.312243	-0.444849	-0.178966	-0.114088	0.254229
E9Q5H2;E9PZF5;P97822;E9Q0X5	E9Q5H2	Acidic leucine-rich nuclear phosphoprotein 32 family member E	Anp32e	6	57.9	0.361564	-0.497741	-0.00649437	-0.0692254	-0.105048	-0.0913001	0.1783
E9PZI9;Q05D16;E9QMY1;Q80VX2;O54901	E9PZI9	OX-2 membrane glycoprotein	Cd200	1	9.3	0.302825	-11.634	0.00872323	-0.218445	-0.188111	0.0492988	0.120994
E9PZJ8;A0A1W2P6I6	E9PZJ8	Activating signal cointegrator 1 complex subunit 3	Ascc3	11	7	0.403796	-0.301572	0.423203	0.98699	-0.776723	0.430304	0.0959801
E9PZM4;A0A0G2JEZ3;G3V014;A0A1B0GS03;Q8C7Q2;A0A1B0GR76;P40201;Q09XV5;Q8BYH8;A2AJK6	E9PZM4	Chromodomain-helicase-DNA-binding protein 2;Chromodomain-helicase-DNA-binding protein 1;Chromodomain-helicase-DNA-binding protein 8;Chromodomain-helicase-DNA-binding protein 9;Chromodomain-helicase-DNA-binding protein 7	Chd2;Chd1;Chd8;Chd9;Chd7	2	1	0.0838366	1.63368	1.54246	1.65935	-3.26008	1.48091	-3.26008
F7BX42;E9PZM8;Q99J85;H3BLN6;F8VQB8	F7BX42	Neuronal pentraxin receptor	Nptxr;Npcd	4	13.8	0.966915	-0.28325	-1.50862	0.798097	0.282569	-9.4304	0.833652
E9PZP8	E9PZP8		Herc1	4	1.4	0.755878	1.58967	-5.22584	0.0071272	0.98161	-5.22584	-0.00200626
E9PZS8;Q61387	E9PZS8	Cytochrome c oxidase subunit 7A-related protein, mitochondrial	Cox7a2l	1	23.9	8.6325e-06	11.9543	12.1147	12.0982	0	0	0
Q8C5L3;E9Q027;E9Q8D5	Q8C5L3	CCR4-NOT transcription complex subunit 2	Cnot2	2	8.5	0.946895	-0.103047	0.51527	-0.825452	-0.427086	-0.405319	0.586086
E9Q0A3;Q68FM7	E9Q0A3		Arhgef11	1	2	0.795242	-0.30666	-4.92012	1.5922	0.826857	-4.92012	0.254781
E9Q0G1;Q9CQJ6	E9Q0G1	Density-regulated protein	Denr	5	35.7	0.806786	-0.978666	0.148928	0.201504	0.193889	0.353695	-0.790041
F8WGN6;E9Q0J5;Q9QXL2;F8VQE2;E9Q0A4;Q9QXL1;A0A2R8VKM5;A0A2R8VJN0;E9QMU1;J3QNW9;B7ZNG0;Q7M6Z4	F8WGN6	Kinesin-like protein;Kinesin-like protein KIF21A	Kif21a	24	22.5	0.992037	0.202654	-0.307444	0.0659894	-0.493093	0.138304	0.249614
E9Q0Z7;E9Q265;Q8R0F3	E9Q0Z7	Sulfatase-modifying factor 1	Sumf1	1	6.2	0.741541	-8.3813	-8.3813	0.820895	-8.3813	-8.3813	1.58208
E9Q137	E9Q137		Tex264	2	7.8	0.625077	0.362775	0.477459	-0.415391	-0.248859	0.447951	-0.332177
E9Q179;Q8C5Q4;D3YV30;D3YUN1	E9Q179	G-rich sequence factor 1	Grsf1	3	16.3	0.96274	-0.473537	0.378381	-0.0851645	-0.262577	-0.324002	0.451595
E9Q199;Q8R2Y9	E9Q199	SOSS complex subunit B1	Nabp2	1	9.6		0	0	0	0	0	0
E9Q1A0;G3X9L9;Q80YT7;Q3UR03	E9Q1A0	Myomegalin	Pde4dip	5	2.7	0.620042	-0.722973	0.345375	1.1164	-0.98302	0.94798	-0.823905
E9Q1G8;E9Q9F5;O55131;S4R2P6;Q9DA97	E9Q1G8	Septin-7	44081	18	45.3	0.00566643	0.331167	0.499348	0.571956	0.02667	0.0401623	-0.0692818
E9Q1K3;F8WHZ9;F8WGR0;Q9QYC0;D3Z0T1;F6RDR0;A0A0J9YVI4;F6V4G5	E9Q1K3	Alpha-adducin	Add1	8	17.7	0.477449	-0.28424	0.410499	0.955177	-1.2908	0.641358	0.0447148
E9Q1L5;Q8BUH8	E9Q1L5	Sentrin-specific protease 7	Senp7	1	2.1	0.766262	-6.45374	0.0457521	0.426844	0.691219	0.458323	-6.45374
E9Q1P8	E9Q1P8	Interferon regulatory factor 2-binding protein 2	Irf2bp2	7	17.2	0.429168	-0.000519138	0.169125	0.511869	-0.511717	0.349777	0.0345663
E9Q1S3;Q01405	E9Q1S3	Protein transport protein Sec23A	Sec23a	32	58.6	0.87868	-0.0779957	0.0465833	0.00361876	-0.0736116	0.0266806	0.0441537
E9Q1W0;E9Q1T1;E9Q1V9;A0A0G2JGS4;Q6PHZ2;Q8CCM0;E9QAJ4;D6RDQ8;E9PXV3;F6RWZ9	E9Q1W0	Calcium/calmodulin-dependent protein kinase type II subunit delta	Camk2d	12	36.5	0.278265	-0.630177	-0.769527	0.000619226	0.0335104	0.334314	-0.482528
E9Q1U8;Q64127	E9Q1U8	Transcription intermediary factor 1-alpha	Trim24	2	2	0.175034	-3.84886	-3.84886	-3.84886	1.01519	-0.136971	-3.84886
F6TCT7;E9Q1V3;O35435;F6ZQJ5;D3YZY5	F6TCT7	Dihydroorotate dehydrogenase (quinone), mitochondrial	Dhodh	2	21.6	0.334187	1.86276	-8.28854	2.55684	-8.28854	1.58188	-8.28854
E9Q1Y3;E9Q414	E9Q1Y3	Apolipoprotein B-100;Apolipoprotein B-48	Apob	5	1.5	0.600696	-0.348392	-0.0328083	-0.627455	0.73613	-0.596941	-0.571012
Q3TAW3;E9Q296;Q8C178;Q9EPL9	Q3TAW3	Acyl-coenzyme A oxidase;Peroxisomal acyl-coenzyme A oxidase 3	Acox3	1	2.1	0.114564	0.432036	0.560894	0.584223	0.420067	-0.730358	0.0830516
E9Q2A6;Q3UDE9;Q9QVP9;F7CCX1	E9Q2A6	Protein-tyrosine kinase 2-beta	Ptk2b	3	7.1	0.190609	0.377873	0.60453	1.1051	-0.355385	-0.81318	0.721778
F7C134;E9Q9Y2;Q8CHB6;E9Q2B2;Q5RIM6;Q60974	F7C134	Nuclear receptor corepressor 1	Ncor1	1	1.2	0.0382412	0.250443	0.581139	0.772811	0.0411823	0.0288533	-0.0727219
E9Q2E4;Q6GQX8;A0A0J9YUS1	E9Q2E4		Gm15800	3	0.8	0.306063	0.0667276	0.151128	0.647568	0.186024	-0.414561	0.153323
Q8K4W8;E9Q2I1;P51791	Q8K4W8	Chloride channel protein;H(+)/Cl(-) exchange transporter 3	Clcn3	1	3.2	0.373901	-4.54465	-4.54465	-4.54465	-4.54465	-4.54465	1.54315
E9Q2S9;Q9CR29	E9Q2S9	Coiled-coil domain-containing protein 43	Ccdc43	1	6.3	0.373901	-5.6977	-5.6977	-5.6977	1.56631	-5.6977	-5.6977
E9Q317;O55128;D3YY73;D3Z2N9;D3YY55	E9Q317	Histone deacetylase complex subunit SAP18	Gm10094;Sap18	4	25	0.0680702	2.06099	0.968364	1.35781	0.809588	-1.01692	-0.409049
E9Q3E2;Q8CC35	E9Q3E2	Synaptopodin	Synpo	3	4.5	0.695641	-0.169473	0.105547	0.613081	-0.833847	0.744542	-0.38925
E9Q3L2;A0A140T8I9;A0A338P7D3	E9Q3L2		Pi4ka	9	6.8	0.323104	0.557202	0.190967	0.0465223	-0.162496	-0.265153	0.349832
E9Q3Q6;Q61490;E9Q4G8;F6QH25;Q5MPX5	E9Q3Q6	CD166 antigen	Alcam	20	38.8	0.0194343	-0.674175	-0.30826	-0.268621	0.0102922	-0.0228368	0.0122757
E9Q3T8;Q3U0M1	E9Q3T8	Trafficking protein particle complex subunit 9	Trappc9	2	2.9	0.929146	-3.71583	0.609807	0.763914	-3.71583	1.50984	-3.71583
E9Q3U1;P62257	E9Q3U1	Ubiquitin-conjugating enzyme E2 H	Ube2h	2	19.7	0.0700037	-0.583151	-0.612312	-10.2865	0.158423	-0.0661044	-0.106685
E9Q3X0;Q9EQK5;D3Z2N7	E9Q3X0	Major vault protein	Mvp	48	72.6	0.154785	0.144357	0.274799	0.145424	-0.160426	-0.04858	0.186946
E9Q3Y4;A0A0A6YXL6;Q9ESE1;A0A0A6YXX3;A0A1D5RM41;Q8BSM6	E9Q3Y4	Lipopolysaccharide-responsive and beige-like anchor protein	Lrba	31	14.1	0.98308	-0.110582	-0.0288639	0.145749	-0.475321	-0.0816667	0.417626
E9Q411	E9Q411		Nbas	34	25.5	0.657985	-0.336881	0.247549	0.489652	-0.493271	0.46459	-0.136597
E9Q421;Q8BXX3;Q8BL63;Q9CXY9	E9Q421	GPI-anchor transamidase	Pigk	1	3.3	0.142711	-8.26381	-8.26381	-8.26381	0.145797	0.918695	-8.26381
E9Q450;E9Q448;Q8BP43;S4R2U0;CON__Q3SX28;A2AIM4;A2AIM5	E9Q450		Tpm1	19	54.6	0.699851	1.4747	0.862121	-8.37136	-8.37136	-8.37136	1.58206
Q6P2K6;E9Q481;A0A1Y7VJG9	Q6P2K6	Serine/threonine-protein phosphatase 4 regulatory subunit 3A	Smek1	6	8.9	0.491565	0.493707	-0.167784	1.13746	-0.615204	-1.79107	1.04139
H3BJL4;E9Q4D0;F6XJP7;A0A0U1RNZ6	H3BJL4		Pcsk6	2	3.6	0.0885077	-2.31495	-7.63931	-0.203875	-0.369633	0.224016	0.0813938
E9Q4N9;E9Q4N8;F8WH10;F8WH81;Q00731	E9Q4N9	Vascular endothelial growth factor A	Vegfa	1	4.1	0.815512	0.431541	-10.1422	0.212314	0.709526	-10.1422	0.447684
E9Q4P1	E9Q4P1		Wdfy1	2	4.9	0.116367	9.35426	0	9.42662	0	0	0
Q8BH74;E9Q4V9;A0A1W2P7R1	Q8BH74	Nuclear pore complex protein Nup107	Nup107	2	4.6	0.648145	0.0255258	0.707826	-0.187917	0.217884	0.453324	-1.09609
E9Q4X2;G3UXP5;F6YNY8	E9Q4X2		Uggt2	9	9.4	0.0744218	1.98624	0.745106	1.8675	0.669983	-8.07341	0.490809
E9Q4Y1;E9Q5Z6;Q3UQ40;A0A1D5RMB0	E9Q4Y1		Adh6a	4	18.2	0.35845	-11.7547	-2.06629	-11.7547	1.4662	-11.7547	-2.07844
E9Q509;G3X925;P53657	E9Q509	Pyruvate kinase;Pyruvate kinase PKLR	Pklr	14	38.1	0.0657424	-1.09135	-0.695706	-0.759774	-0.458339	-0.0565026	0.39021
E9Q512;H3BJG4;Q8BVJ9;H3BJH8;H3BJU5	E9Q512		Trip11	36	29	0.0897355	2.11928	1.9348	0.35545	-0.133865	0.433292	-0.437717
E9Q557;E9PZW0	E9Q557	Desmoplakin	Dsp	16	7	0.18326	0.463814	0.285675	1.29169	0.432913	-0.355459	-0.203531
E9Q565;Q3UIJ9	E9Q565	Myocardial zonula adherens protein	Myzap	1	3		0	0	0	0	0	0
E9QNH6;E9Q580;Q7TQD7;P46735;D3YV80	E9QNH6	Unconventional myosin-Ib	Myo1b	10	15.7	0.290717	-0.720605	-0.587377	-0.184811	-0.470361	-0.233524	0.513654
E9Q585;E9Q1Q0;E9PX68	E9Q585		Slc4a1ap	2	4.6	0.111647	-0.372948	-0.32654	-1.06734	-0.359269	0.240073	0.0557344
E9Q586;D3YX34	E9Q586		Dctn1	42	46.8	0.181409	-0.828662	-0.697267	-0.275881	-0.403625	-0.196664	0.455731
E9Q616	E9Q616		Ahnak	4	5.9	0.171374	0.307973	1.85209	0.971029	0.674503	-0.477403	-0.544384
E9Q6A6;Q8C6K9	E9Q6A6	Collagen alpha-6(VI) chain	Col6a6	11	7.3	0.00142494	-9.60528	-9.60528	-9.60528	-0.423635	0.180775	0.16474
E9Q6B6;E9Q6E0;J3QNR6;K3W4S4;Q9ESN9	E9Q6B6	C-Jun-amino-terminal kinase-interacting protein 3	Mapk8ip3	3	2.7	0.00257009	8.82447	8.05553	8.59416	0	0	0
Q3UIX4;F6RDI8;E9Q6E5;D3Z4B0;F6TN80;D6RE22;A0A0G2JEG1	Q3UIX4		Srsf11	3	8.2	0.252981	-0.826536	-1.64137	-0.454991	-0.488115	0.721626	-0.648362
E9Q6J5	E9Q6J5		Bod1l	4	3.3	0.406245	-3.02281	-3.33491	-2.81845	1.53333	-3.5146	-5.79852
E9Q6M7;Q3TTW5;Q80U78;F6YD01	E9Q6M7	Pumilio homolog 1	Pum1	3	3.3	0.124185	2.77536	2.56069	-0.0956124	-0.167533	-0.0196837	0.167599
E9Q6Q4;Q3TU36;E9Q912;A0A0G2JGC8;A0A0G2JF70	E9Q6Q4		Rap1gds1	6	19.5	0.72083	-0.694812	-1.27586	0.225544	-9.08061	-0.400791	1.16396
E9Q6R7;A0A1W2P7C0;Q61636;A0A1W2P8G5;A0A1W2P8A5	E9Q6R7		Utrn	24	11.5	0.172238	-0.618025	-0.681994	-0.396578	-0.401239	0.457443	-0.201434
E9Q6U4;Q3UWL8;E9Q4Q8;E9Q8R1;Q6P0X1	E9Q6U4	Prefoldin subunit 4	Pfdn4	3	21.5	0.160059	1.74059	-0.380778	1.88598	0.0224627	0.254715	-0.33787
F6T5L3;E9Q717;Q5M8S1;Q9CVD2	F6T5L3	Ataxin-3	Atxn3	1	4.2		0	0	0	0	0	0
G3X9Y5;E9Q735;Q8VDS1;E9Q442	G3X9Y5	Ubiquitin conjugation factor E4 A	Ube4a	2	2.1	0.59604	1.15755	-6.87698	1.33124	-6.87698	-0.321938	1.13192
Q3U3A7;E9Q794;Q3UII8;Q924K8;H3BLE1	Q3U3A7	Metastasis-associated protein MTA3	Mta3	6	18.9	0.0196277	-2.42851	-8.25645	-8.25645	0.518247	-0.0472644	-0.736926
E9Q7B0;Q60715	E9Q7B0	Prolyl 4-hydroxylase subunit alpha-1	P4ha1	2	5.5	0.391111	0.391215	0.88567	0.656374	-8.71139	-0.0292201	1.01269
E9Q7E2	E9Q7E2		Arid2	2	1.4	0.460732	-0.54286	0.731832	0.739302	0.527007	-0.865806	0.0148178
E9Q7G0;A0A1B0GSW3;A0A1B0GT61;A0A1B0GT38;A0A1B0GSH2	E9Q7G0		Numa1	52	35.9	0.988739	-0.426745	0.0399099	0.280966	0.122248	0.474311	-0.937005
E9Q7K1	E9Q7K1		Guk1	10	76.8	0.373901	-8.84044	-8.84044	-8.84044	-8.84044	-8.84044	1.58286
E9Q7L5;F6U238	E9Q7L5		Maml2	1	2.7		0	0	0	0	0	0
F6R2G3;E9Q7Q0;Q8JZM8	F6R2G3	Mucin-4;Mucin-4 alpha chain;Mucin-4 beta chain	Muc4	2	1.5	0.166291	7.8442	6.72276	9.76907	0	0	0
F7AAP4;E9Q828;Q6Q477	F7AAP4	Calcium-transporting ATPase	Atp2b4	15	16.4	0.000774005	-10.9627	-1.75318	-2.83348	0.0793357	0.0148578	-0.0998705
V9GXT3;V9GX91;E9Q842;V9GWV3	V9GXT3		Nav2	4	2.9	0.261594	-5.06251	2.56779	2.01471	-1.02829	-0.510486	0.854174
E9Q852;E9Q9C3;Q9QZQ1;E9PYX7;F7C3I9;A0A668KLE6	E9Q852	Afadin	Mllt4	7	5.4	0.759609	-0.553311	-0.369773	0.396894	-0.0853372	0.300421	-0.275905
E9Q855;Q3UXS0;O35609	E9Q855	Secretory carrier-associated membrane protein 3	Scamp3	7	34.3	0.528515	-0.65949	-0.127918	0.0745748	0.263773	-0.491516	0.121821
E9Q8D0	E9Q8D0		Dnajc21	1	2.4		0	0	0	0	0	0
E9Q8I7;E9PZN0;E9Q3K1	E9Q8I7		Nfxl1	17	28.2	0.60003	-0.191637	0.11577	0.417735	-0.209948	0.285555	-0.12571
E9Q8N5;Q08EB6;Q08EB5;Q8BRT1;F7DCH5;A0A1L1ST22;A0A1L1SRY3;Q8BSE7;A0A0N4SUT7	E9Q8N5	CLIP-associating protein 2	Clasp2	14	16.4	0.342883	0.805856	0.124842	0.505002	-1.41047	0.631321	0.104104
Q99JY4;E9Q8R5;E9Q7A5	Q99JY4	TraB domain-containing protein	Trabd	7	28.5	0.436118	-0.501156	0.0360987	-0.0616545	0.101354	0.0932562	-0.216845
E9Q8T1;A0A140LIJ2;A0A140LJ29;A0A140LIQ6;E9QL08;E9Q9Z4;A0A1L1SS37;A0A140LHH8;Q9JJG0;A0A140LIQ1;A0A668KLD4;A0A140LJA0;A0A140LI86	E9Q8T1	Transforming acidic coiled-coil-containing protein 2	Tacc2	4	1.8	0.243364	1.67055	1.01473	1.08295	1.57127	-6.14157	-6.14157
Q8BK08;E9Q933;Z4YN74	Q8BK08	Transmembrane protein 11, mitochondrial	Tmem11	2	12.6	0.789659	-0.3861	-0.0393891	0.0896965	0.437101	-0.69751	0.0419199
E9Q9C7;E9Q9C4;E9Q9C0;E9Q9C1	E9Q9C7		Ablim1	1	3	0.751351	-7.03804	-0.543853	0.678734	0.316297	0.805095	-7.03804
E9Q9C5;P63082	E9Q9C5	V-type proton ATPase 16 kDa proteolipid subunit	Atp6v0c	3	35.3	0.418983	-0.424771	-0.0471422	-0.313865	0.377323	-0.0362423	-0.462199
E9Q9H2;E9Q9H3;P54103	E9Q9H2	DnaJ homolog subfamily C member 2;DnaJ homolog subfamily C member 2, N-terminally processed	Dnajc2	3	6.2	0.207634	-0.732472	-0.601561	0.0633207	-0.105573	-0.0923089	0.179567
E9Q9J4;Q6ZQB6	E9Q9J4	Inositol hexakisphosphate and diphosphoinositol-pentakisphosphate kinase 2	Ppip5k2	3	4.1	0.899533	-0.682256	-6.303	1.47518	-6.303	1.05793	-0.143385
Q8VCQ8;E9QA16;F6RGN9;F6ZAW1;F6QLP8;F6T2Z7;S4R1T7;E9Q0M9;D3Z6I7;E9QA15;E9Q9F3	Q8VCQ8		Cald1	5	8.1	0.916802	-0.0306812	0.178882	-0.28775	0.456203	-0.402358	-0.198505
E9QA46;Q9QXY9;D3Z6X3;D3Z6X4	E9QA46	Peroxisomal biogenesis factor 3	Pex3	2	5	0.411753	5.16503	-9.30542	-9.30542	1.00101	-9.30542	-0.00431166
E9QAA8	E9QAA8		Gm4841	2	10.1	0.0148796	9.02157	9.50763	8.20147	0	0	0
Q6DIC0;H3BLH0;F2Z4A9;E9QAB8;H3BJK2;H3BKJ3;H3BKN5;A0A140LHF4;A0A140LHP6;H3BK47;A0A140LID0;A0A140LIM0;A0A140LI14;Q9D007;A0A140LIQ9;A0A140LHE2;H3BLI4;H3BJI1;A0A140LHZ8;A0A140LIV3;A0A140LJK1;H3BJM2;A0A140LHL7;A0A140LHJ8	Q6DIC0	Probable global transcription activator SNF2L2	Smarca2	5	3.8	0.910411	-0.828629	0.174487	0.282058	0.279952	0.123016	-0.521109
E9QAD4;Q7TQK5	E9QAD4	Coiled-coil domain-containing protein 93	Ccdc93	5	9.1	0.415523	0.2132	0.503544	0.911733	0.0497086	-2.93973	0.875474
E9QAE3	E9QAE3		Btaf1	3	2.3	0.439758	1.40158	-4.49044	2.1299	-4.49044	-4.49044	1.54153
E9QAF9;Q0VGY8	E9QAF9	Protein TANC1	Tanc1	1	0.8	0.0370231	-1.49949	-0.624364	-0.558296	0.100613	0.165924	-0.31135
E9QAG2;Q9D4J7	E9QAG2	PHD finger protein 6	Phf6	1	5	0.911193	-6.545	-6.545	1.33185	-6.545	1.57463	-6.545
E9QAJ9;Q3UIA2	E9QAJ9	Rho GTPase-activating protein 17	Arhgap17	2	4.5	0.097981	0.5561	1.7875	1.7094	-7.05172	0.50775	0.651344
E9QAQ5;Q9WV60	E9QAQ5	Glycogen synthase kinase-3 beta	Gsk3b	1	5.5	0.798564	-0.259291	0.146339	0.261089	0.317144	-0.0517211	-0.341256
E9QAS4;E9QAS5;Q6PDQ2;F6WR45	E9QAS4	Chromodomain-helicase-DNA-binding protein 4	Chd4	23	17.5	0.937171	-0.212332	-0.0126621	0.278507	0.279619	0.355308	-0.98032
Q7TNC9;Q3TZT4;E9QAS7	Q7TNC9		Inpp5a	1	2.7	0.814335	1.05035	-6.39184	-6.39184	-6.39184	1.57346	-6.39184
E9QAT4;F7BPW6	E9QAT4		Sec16a	34	24.1	0.331459	-0.562367	-0.305148	0.0656592	-0.279145	0.169626	0.0719739
Q68FL6;E9QB02;F6W0G8	Q68FL6	Methionine--tRNA ligase, cytoplasmic	Mars	25	38.8	0.56493	-0.2769	-0.33325	0.0366053	-0.402782	-0.143245	0.420209
E9QJT5;P56376;Q8BMV3	E9QJT5	Acylphosphatase;Acylphosphatase-1	Acyp1	4	29.9	0.119222	-1.54229	-0.919402	-0.866729	-0.561914	-0.300286	0.595032
E9QJV4;Q8K2Z2;D6RDR5;A0A1Y7VM45	E9QJV4	Pre-mRNA-processing factor 39	Prpf39	2	6.2	0.118581	-7.16183	-7.16183	-7.16183	0.463746	-7.16183	0.69055
Q9QXJ2;E9QJX9;Q9WVL2	Q9QXJ2	Signal transducer and activator of transcription;Signal transducer and activator of transcription 2	Stat2	2	4.7	0.547234	-0.633299	-0.27601	-0.480141	-1.31284	-0.295549	0.834073
E9QJY0;P18581	E9QJY0	Cationic amino acid transporter 2	Slc7a2	9	15.1	0.00827481	1.12332	1.45702	1.66947	0.284187	0.230128	-0.714687
E9QKK4;Q8K3I9	E9QKK4	Glucocorticoid-induced transcript 1 protein	Glcci1	1	3.2	0.449582	-4.48306	-4.48306	0.18252	-4.48306	1.08741	-0.268183
E9QKZ2;Q91YE6;E0CXB2;E0CY46;F6UT58	E9QKZ2	Importin-9	Ipo9	7	11.8	0.695573	-0.363754	-0.61338	0.315406	-0.639426	0.144021	0.325445
E9QL65	E9QL65		Cog3	11	18.4	0.305154	-0.869919	-0.241997	-0.0911008	-0.494278	0.125778	0.261816
Q91YX5;E9QL80;D3YVK0	Q91YX5	Acyl-CoA:lysophosphatidylglycerol acyltransferase 1	Lpgat1	3	12.4	0.0163362	-0.884547	-1.67182	-1.68963	0.215531	-0.441862	0.141021
E9QLB2;Q3UFF7	E9QLB2	Lysophospholipase-like protein 1	Lyplal1	11	72	0.0077746	-3.59103	-3.59164	-1.30106	-0.408186	0.167709	0.167559
Q566J8;E9QLB8;A0A0R4J1X1	Q566J8	AarF domain-containing protein kinase 4	Adck4	3	8.6	0.112894	-8.53179	-8.53179	-0.0573706	0.0169671	0.223325	-0.284988
E9QLL2;Q8BZ98;F2Z460;E0CXZ8	E9QLL2	Dynamin-3	Dnm3	10	12.6	0.105563	-1.82144	-1.95533	-2.26762	-1.55264	0.65832	0.112194
E9QLQ3;Q61409	E9QLQ3	cGMP-inhibited 3,5-cyclic phosphodiesterase B	Pde3b	12	18.5	0.408272	-0.270512	-0.400333	0.0135386	-0.345021	0.287625	-0.0114805
E9QLT0;Z4YKI7	E9QLT0	Hydroxypyruvate isomerase	Hyi	5	33	0.147675	10.4604	0	9.61088	0	0	0
E9QM77;O70305;F7B6X4;F6U2C2;F6V8M6	E9QM77	Ataxin-2	Atxn2	4	4.4	0.461252	-7.39184	-7.39184	0.420159	-7.39184	0.755482	0.38499
E9QMB7;Q8CES0	E9QMB7	N-alpha-acetyltransferase 30	Naa30	2	9.3	0.0216029	-1.01437	-0.800959	-0.643703	0.0959897	0.197059	-0.349525
E9QMK9;Q8BH86	E9QMK9	UPF0317 protein C14orf159 homolog, mitochondrial	9030617O03Rik	2	7.3	0.65344	-0.0695634	-7.34659	0.0845638	-7.34659	1.02444	-0.0593603
Q05512;E9QMP6;F6ZS70;Q3T9A3;E9Q9N6;A0A0R4J0B1;A0A0R4J227;E9PYX3;F6ZEX4;E9Q2J6;F7CVZ7;F7A3Q3;F7CRG8;E9Q8H5;E9Q2G8;F6UY70;A0A0A6YY78;E9PZ55	Q05512	Serine/threonine-protein kinase MARK2	Mark2	6	12.2	0.330908	0.18053	-0.0882602	0.537587	-0.136647	-0.00854582	0.13261
Q4KML4;E9QMV2;A0A1W2P7X0	Q4KML4	Costars family protein ABRACL	Abracl	4	76.5	0.113274	-0.485164	-0.180328	-0.480246	-0.0496732	-0.236482	0.244927
E9QMX7;Q640N3	E9QMX7	Rho GTPase-activating protein 30	Arhgap30	1	0.9	0.994337	-10.6578	-10.6578	1.59977	-10.6578	1.58437	-10.6578
E9QN31;Q922K7	E9QN31	Probable 28S rRNA (cytosine-C(5))-methyltransferase	Nop2	1	2	0.373901	8.88128	0	0	0	0	0
Q8CIM3;E9QN44;A0A087WR78	Q8CIM3	D-2-hydroxyglutarate dehydrogenase, mitochondrial	D2hgdh	7	20.7	0.0160591	5.27244	4.31664	4.32723	1.57828	-7.1733	-7.1733
E9QN99;A0A087WPF8;A0A087WSR2;A0A087WRJ2;A0A1L1SUX1;A0A087WP24;A0A1L1SRH5	E9QN99		Abhd14b	11	61.9	0.0148633	-0.872797	-1.01994	-0.942691	-0.279924	-0.0629846	0.285797
E9QNN1;A0A087WPL5;O70133;Q3UR42;A0A0R4J2C3;A0A087WRT3	E9QNN1	ATP-dependent RNA helicase A	Dhx9	46	42.7	0.194243	0.131613	0.318396	0.353126	0.0814408	0.229962	-0.378717
E9QNX9;Q60751	E9QNX9	Tyrosine-protein kinase receptor;Insulin-like growth factor 1 receptor;Insulin-like growth factor 1 receptor alpha chain;Insulin-like growth factor 1 receptor beta chain	Igf1r	4	4.4	0.68236	-0.317126	0.734271	0.328108	0.886988	-0.0211401	-2.59741
E9QNY8;Q9JLC8	E9QNY8	Sacsin	Sacs	1	0.2	0.289194	2.21608	-0.43472	0.971049	0.109211	0.522472	-1.0441
E9QP46;Q6ZWQ0;Q6DFZ2;F6W8R9;F7BX34;D3YVK9;D3Z412	E9QP46	Nesprin-2	Syne2	10	1.8	0.166053	-0.325913	-0.807178	-0.860417	-0.655156	0.393662	0.0721329
G5E8R3;E9QPD7;Q05920;A0A286YCC5;A0A494B912;A0A494B951	G5E8R3	Pyruvate carboxylase;Pyruvate carboxylase, mitochondrial	Pcx;Pc	68	71.1	0.106478	-0.017042	-0.190631	-0.206751	-0.0481347	0.0439145	0.00274819
E9QPI5;Q6A026	E9QPI5	Sister chromatid cohesion protein PDS5 homolog A	Pds5a	7	5.6	0.80835	0.0229673	0.651667	-0.379823	0.265322	0.635539	-2.03163
Q9CXZ1;E9QPX3;A0A338P7A0	Q9CXZ1	NADH dehydrogenase [ubiquinone] iron-sulfur protein 4, mitochondrial	Ndufs4	9	46.9	0.881424	-0.0358141	-0.208651	0.294488	-0.208536	0.23431	-0.0615393
E9QQ10;Q70FJ1;A0A571BE77;A0A140T8S1;H3BLL7	E9QQ10	A-kinase anchor protein 9	Akap9	16	6.1	0.4943	-0.151676	0.0220203	-0.109215	-0.150922	-0.0148651	0.150009
F2Z3X3;Q8R3V6	F2Z3X3	CUE domain-containing protein 1	Cuedc1	1	7.3	0.282752	-9.56263	-0.408202	0.0833817	-0.158632	0.0609219	0.0854162
F2Z400;Q3TRL2;F2Z3X6;Q9Z2A0	F2Z400	3-phosphoinositide-dependent protein kinase 1	Pdpk1	1	3.5	0.251751	-8.63922	-0.184454	-0.180402	-0.263208	0.21164	0.0125879
F2Z470;Q01237	F2Z470	3-hydroxy-3-methylglutaryl coenzyme A reductase;3-hydroxy-3-methylglutaryl-coenzyme A reductase	Hmgcr	2	3.4	0.716552	-1.21562	0.373753	-0.120007	0.417331	-0.335134	-0.197873
F2Z471	F2Z471		Vdac1	18	73.6	0.068684	1.32891	0.350383	1.55572	-0.16307	0.043314	0.106213
F2Z4B3;O35207	F2Z4B3	Cyclin-dependent kinase 2-associated protein 1	Cdk2ap1	1	14.9	0.939747	-8.6022	0.622531	0.718941	-8.6022	0.984966	0.0259643
F6Q8N5;Q3ULL6	F6Q8N5		Upf3b	3	8.5	0.0111328	1.02705	1.03728	0.880837	-0.749093	0.162736	0.362458
F6RDS0;F6QC57;Q5U430	F6RDS0	E3 ubiquitin-protein ligase UBR3	Ubr3	2	6.4	0.30558	-7.45744	-0.434993	-0.139612	-0.567179	-0.317013	0.606286
F6QCP8;P09470	F6QCP8	Angiotensin-converting enzyme;Angiotensin-converting enzyme, soluble form	Ace	2	2.8	0.445725	0.591696	-0.373813	1.33509	0.685405	0.462401	-6.15699
F6QKK2;Q8VEH3	F6QKK2	ADP-ribosylation factor-like protein 8A	Arl8a	8	50.3	0.0538087	2.57674	1.22565	2.62919	1.18424	-0.460467	-10.2687
F6RJ39;Q9JIX8;Q52KR6;B8JJ92;B8JJ91;B8JJ90;B8JJ89;F6Q8C0	F6RJ39	Apoptotic chromatin condensation inducer in the nucleus	Acin1	9	9.7	0.201036	0.135058	0.463858	0.884055	-0.196432	0.456002	-0.404385
F6RJV6;Q9JJK2	F6RJV6	LanC-like protein 2	Lancl2	7	26.1	0.605631	-0.70727	-0.524078	-0.0426828	-1.25404	-0.367936	0.852668
F6RK81;Q9CQE7;F6UIS1	F6RK81	Endoplasmic reticulum-Golgi intermediate compartment protein 3	Ergic3	3	17.9	0.107202	0.571212	0.515129	0.70369	0.356915	-0.944538	0.262697
F6RN19;Q8CIV2	F6RN19	Membralin	Tmem259	1	3.2	0.952214	-6.04457	-6.04457	1.44069	1.57032	-6.04457	-6.04457
F6S5I0;F6RND9;Q5SWZ5;P97434;F6XZM9	F6S5I0	Myosin phosphatase Rho-interacting protein	Mprip	4	7	0.196907	-0.147494	-1.22552	-1.03772	0.498094	-0.29979	-0.367205
F6RPJ9;Q9JHR7	F6RPJ9	Insulin-degrading enzyme	Ide	26	37.2	0.00240281	-1.71982	-1.62006	-1.33029	-0.280524	0.0619688	0.179917
Q5M6W8;F6RR02;Q5M6W7;Q91YJ5	Q5M6W8	Translation initiation factor IF-2, mitochondrial	Mtif2	2	13.3	0.288768	-0.243784	0.792341	1.97598	-0.914787	0.00106792	0.554675
F6RXJ8;Q922X9	F6RXJ8	Protein arginine N-methyltransferase 7	Prmt7	1	4.4	0.621545	-8.99592	0.808882	-8.99592	-8.99592	0.766585	0.374959
F6SB18;Q8CGC6	F6SB18	RNA-binding protein 28	Rbm28	1	12.8	0.00112824	-10.465	-10.465	-10.465	0.116549	0.20436	-0.388949
F6SLH0;Q9CY62	F6SLH0	E3 ubiquitin-protein ligase RNF181	Rnf181	1	15.6	0.611421	0.790508	-10.1929	-10.1929	-10.1929	0.733751	0.418124
F6SQH7;Q91VA6	F6SQH7	Polymerase delta-interacting protein 2	Poldip2	5	28.9	0.65937	0.704984	-2.26383	-2.58928	0.715225	-9.22266	0.439982
Q8C0Z1;F6SQM4;D3Z6P3	Q8C0Z1	Protein ITFG3	Itfg3	7	22.7	0.0181656	-1.07317	-0.538939	-0.903721	0.143066	0.112288	-0.295466
F6SZ47;P28028;Q99N57;F6TUC4	F6SZ47	Serine/threonine-protein kinase B-raf	Braf	7	12.4	0.341383	-0.810616	-0.278619	-0.222631	-0.761909	0.147279	0.381621
F6TCF9;Q60739	F6TCF9	BAG family molecular chaperone regulator 1	Bag1	5	17.5	0.840337	-0.124778	-1.41884	1.13725	-1.55903	-0.734601	1.04239
F6TFN2;F6VG99;E9PYF4;E9PYI7;A0A5F8MPW2	F6TFN2		Lmo7	8	10.3	0.800249	-0.228977	-0.49065	0.278845	-0.865694	0.209262	0.373087
Q8BX90;F6TLV3;E0CXY0	Q8BX90	Fibronectin type-III domain-containing protein 3A	Fndc3a	19	30	0.560604	-0.578947	-0.317269	0.19546	-0.126254	0.354828	-0.313012
F6TQL3;Q6NZB0;A2ALF0;A2ALF3;F6QIL6;D3Z4I5;F7CXJ2	F6TQL3	DnaJ homolog subfamily C member 8	Dnajc8	4	25.4	0.685762	-1.06156	0.0862784	0.132813	0.251949	0.256185	-0.701649
F6TUA2;Q7TN73	F6TUA2	CAS1 domain-containing protein 1	Casd1	1	12.1	0.677316	-9.84722	0.00355566	0.198055	-9.84722	0.32757	0.802414
F6U775	F6U775		Opa1	10	44.6	0.973689	0.486947	0.603494	-8.22576	0.858248	0.243455	-8.22576
F6UP77;F7CUP3;Q8JZV7	F6UP77	Putative N-acetylglucosamine-6-phosphate deacetylase	Amdhd2	8	31.8	0.620345	-1.25692	-0.779208	0.398255	-1.13851	-0.0274	0.645778
Q9R0Q3;F6V6T4;Q8BPI2	Q9R0Q3	Transmembrane emp24 domain-containing protein 2	Tmed2	8	33.3	0.193242	-0.336164	-0.477235	-0.11175	0.272294	-0.171139	-0.145395
F6VF29;Q91VL0;G5E8U9;O54940	F6VF29	BCL2/adenovirus E1B 19 kDa protein-interacting protein 2	Bnip2	1	15.1	0.213583	0.146647	-11.5692	-1.14788	-0.0152635	0.126405	-0.121936
F6VRP8	F6VRP8		Lgals3bp	4	33.1	0.0594855	1.47971	1.19255	1.26591	0.929409	-12.1502	0.131306
F6X469;Q71FD5	F6X469	E3 ubiquitin-protein ligase ZNRF2	Znrf2	1	10.6	0.458213	-8.86701	-8.86701	4.15246	-8.86701	1.5829	-8.86701
F6X4N5;Q8BVI5;F7CJY7;B7ZCB8;B7ZCB9	F6X4N5	Syntaxin-16	Stx16	5	24.5	0.153587	0.170889	0.448435	0.912195	-0.448834	0.192643	0.169296
F6XC25;Q8BRN9	F6XC25	Coiled-coil and C2 domain-containing protein 1B	Cc2d1b	2	4.3	0.771978	-0.26964	-7.69234	0.244234	-7.69234	1.5803	-7.69234
F6XLV1	F6XLV1		E030010N08Rik	2	1.5	0.373901	0	0	6.21207	0	0	0
F6XRE6;Q9JHF5	F6XRE6	V-type proton ATPase subunit a	Tcirg1	1	15.2	0.298987	-0.186751	-0.651038	-1.15901	0.564295	-0.0835218	-0.791896
F6XWD4;Q3UMT1	F6XWD4	Protein phosphatase 1 regulatory subunit 12C	Ppp1r12c	2	3.8	0.194909	-6.32784	-6.32784	0.216393	-0.167557	-0.0105242	0.159525
F6YJB6;V9GXJ1;Q8R4X3	F6YJB6	RNA-binding protein 12	Gm28036;Rbm12	1	1.8	0.56182	-0.504271	-9.45569	0.168555	0.822911	0.298193	-9.45569
F6YVP7;P62270;A0A1Y7VKY1;S4R1N6;A0A3Q4EGP3	F6YVP7	40S ribosomal protein S18	Gm10260;Rps18	12	52.6	0.168196	0.376562	0.289871	0.0376093	0.0945808	-0.225063	0.106599
F6ZFT1;F8WJ64;Q9CR21	F6ZFT1	Acyl carrier protein;Acyl carrier protein, mitochondrial	Ndufab1	3	26	0.606186	-0.441508	-0.219471	0.171891	-0.235877	-0.128463	0.305709
F6ZGI7;Q9Z224	F6ZGI7	Molybdopterin synthase sulfur carrier subunit	Mocs2	1	12.5	0.378311	1.43822	0.833932	0.710749	-9.65399	-9.65399	1.58377
Q9D6Y9;F6ZHD8;G3UW30	Q9D6Y9	1,4-alpha-glucan-branching enzyme	Gbe1	17	35.2	0.025002	-0.550281	-0.801144	-0.869632	-0.280703	-0.0198193	0.251512
F6ZL86;Q61712	F6ZL86	DnaJ homolog subfamily C member 1	Dnajc1	2	5.3	0.456023	0.134728	0.144504	0.431651	-0.277993	0.499022	-0.392122
F6ZQA3	F6ZQA3		Numa1	12	21.9	0.819921	0.191496	-7.75864	0.461326	0.569899	0.595468	-7.75864
F7A043;Q9QZD4	F7A043	DNA repair endonuclease XPF	Ercc4	1	1.7	0.321291	1.87728	2.75966	-8.24698	-8.24698	-8.24698	1.58179
F7ACR9	F7ACR9		Macf1	53	15.8	0.830473	-0.229638	-0.0279539	0.401414	-0.629737	0.230928	0.238929
Q6ZWZ6;F7AEH4;A0A1W2P7A1;P63323	Q6ZWZ6	40S ribosomal protein S12	Rps12	13	81.8	0.534973	-0.137846	0.0514146	-0.0966038	-0.127216	0.0280603	0.0905328
F7AI87	F7AI87		Psmd4	3	21.1	0.376496	-9.95469	0.0730483	-9.95469	-9.95469	0.135071	0.926641
F7AME8;Q6ZWX0	F7AME8	Protein Asterix	Wdr83os	1	10.1	0.287794	-0.183696	-0.215516	0.0332506	0.023282	0.0798248	-0.109605
F7AMS7;Q5SXG1;Q5SXG3;G3X9G2;Q9JM52;J3QM71	F7AMS7	Misshapen-like kinase 1	Mink1	2	1.7	0.108515	-0.828138	-0.35434	-6.27238	-0.246921	-0.170384	0.343351
F7ARZ1;Q3TI14;Q8VE22;A7M7Q8;Q5SXC9	F7ARZ1	28S ribosomal protein S23, mitochondrial	Mrps23	3	32.5	0.449734	-2.11157	0.160315	-0.754144	0.19779	0.575897	-1.46412
F7B209;Q80UP5	F7B209	Ankyrin repeat domain-containing protein 13A	Ankrd13a	1	2.6	0.087685	-0.432671	-9.43617	-0.638803	0.0636273	0.101962	-0.181676
F7B5Z3;Q05CH9;Q5XPI3	F7B5Z3	E3 ubiquitin-protein ligase RNF123	Rnf123	1	3.8	0.373901	-6.96261	-6.96261	-6.96261	-6.96261	1.57723	-6.96261
F7BGR7;Q8C7Q4;B0LM42;F6TBN8;A0A494B9W4;A0A494BAP6;Q5CZX8;S4R1A6;A0A494B9C0;A0A494BB78	F7BGR7	RNA-binding protein 4	Gm21992;Rbm4	11	36.9	0.834097	-0.741423	-0.812483	0.529275	-1.34552	1.0017	-0.727082
F7BJK1;Q8CFX3	F7BJK1		Pcdh1	4	6.5	0.70304	-1.64646	-0.705493	0.0746565	-7.39427	-1.2606	1.36552
F7C846;P47802;D3Z3F4;G3UXX9	F7C846	Metaxin-1	Mtx1	8	21.3	0.826863	-2.27799	0.225258	0.443963	0.305118	-0.282627	-0.0856073
F7C9F6	F7C9F6		Arnt	1	5.6	0.718134	-1.32789	-9.53583	0.432677	-9.53583	1.58367	-9.53583
F7CB97	F7CB97		Clip1	6	6.3		0	0	0	0	0	0
F7CBP1;G3XA17;Q62448;F7CHS2;F7DAB1;F6TW20	F7CBP1	Eukaryotic translation initiation factor 4 gamma 2	Eif4g2	16	26.4	0.474997	-0.456205	-0.56334	0.123138	-0.562496	0.326695	0.0959025
G5E919;F7CDT0;P61082;F6WMC0	G5E919	NEDD8-conjugating enzyme Ubc12	Ube2m	5	70.9	0.116055	1.52132	0.801017	0.726105	-0.0892865	-1.40707	0.75098
F7CGC9;Q91ZF0	F7CGC9	DnaJ homolog subfamily C member 24	Dnajc24	2	32.8	0.110207	-10.6924	-0.707451	-0.503896	0.225946	0.206962	-0.564476
F7CUQ1;Q91WX5;O08734;A0A494BB74	F7CUQ1	Bcl-2 homologous antagonist/killer	Bak1	2	14.4	0.191029	-10.7582	-0.405234	-0.532744	0.197394	-0.835304	0.370622
F7D3N3;Q8BGT8;F6U6Z2;Q8K0S0;E0CXJ1	F7D3N3	Phytanoyl-CoA hydroxylase-interacting protein-like;Phytanoyl-CoA hydroxylase-interacting protein	Phyhipl;Phyhip	4	11.2	0.36736	0.841175	0.25411	0.258295	-1.43862	0.182105	0.581633
F7D3P0;Q9CWD8	F7D3P0	Iron-sulfur protein NUBPL	Nubpl	1	11.6	0.734779	-7.82368	1.34468	0.861561	1.58071	-7.82368	-7.82368
F7DEU6;P50096;E0CYE2;E0CXK0;F6XXH9	F7DEU6	Inosine-5-monophosphate dehydrogenase;Inosine-5-monophosphate dehydrogenase 1	Impdh1	19	48.3	0.2211	-0.694196	-0.473011	-0.4133	-0.390226	-0.273515	0.495377
F8VPK0;A0A286YCU6;A0A286YD75	F8VPK0		Ttc37	19	23	0.657713	-0.345601	-0.000632536	-0.107296	-0.555672	0.415802	-0.0208974
Q61194;F8VPL2;A0A0U1RNT0	Q61194	Phosphatidylinositol 4-phosphate 3-kinase C2 domain-containing subunit alpha	Pik3c2a	9	7.8	0.186031	0.312781	0.678644	0.961817	-1.41529	0.448767	0.333643
F8VPN4;A0A0G2JGI9;F6XXE6;E0CYU6;E0CX86;F7CSZ6	F8VPN4		Agl	34	35.1	0.19944	-0.228281	-0.194466	-0.566684	-0.280281	-0.0507273	0.276341
F8VPP8	F8VPP8		Zc3h7b	1	1.4	0.702368	-6.65051	1.08259	0.930191	-6.65051	0.407489	0.73437
F8VPU2;E9Q805	F8VPU2	FERM, RhoGEF and pleckstrin domain-containing protein 1	Farp1	8	13.5	0.216031	-1.74762	-0.970958	-0.0726685	-0.704642	0.397316	0.096734
F8VQ05;A0A0J9YU33;A0A0J9YTS1;A0A0J9YUH4	F8VQ05		Fryl	2	1	0.744486	-0.148058	-2.12878	0.454535	0.437545	0.409638	-1.65585
Q8R418;F8VQ54;A0A1Y7VJD6	Q8R418	Endoribonuclease Dicer	Dicer1	2	1.1	0.147377	0.603098	0.928564	0.143393	-0.520236	0.051316	0.340884
F8VQ93;Q8VDD9	F8VQ93	PH-interacting protein	Phip	1	1	0.121925	0	7.04505	6.69668	0	0	0
F8VQ95;Q6Y685;A0A1B0GSC1;A0A1B0GRH3;A0A1B0GRF4;A0A1B0GR30	F8VQ95	Transforming acidic coiled-coil-containing protein 1	Tacc1	8	13.3	0.496808	-0.143236	-3.29915	0.0996173	0.621209	-0.77486	-0.188709
F8VQA4;P97467;E9Q704;F6T0D3;F7D4K4;F6TGI4	F8VQA4	Peptidyl-glycine alpha-amidating monooxygenase;Peptidylglycine alpha-hydroxylating monooxygenase;Peptidyl-alpha-hydroxyglycine alpha-amidating lyase	Pam	29	45.6	0.00968811	-0.777802	-1.01733	-0.61235	-0.23792	0.0610173	0.149041
F8VQC1;E9Q740	F8VQC1	Signal recognition particle subunit SRP72	Srp72	32	60.7	0.693356	-0.207998	-0.180248	0.168858	-0.16983	0.0788966	0.0770275
F8VQE9;Q8VHH5;A0A1D5RMG4;A0A0G2JER6;A0A0G2JDW1	F8VQE9	Arf-GAP with GTPase, ANK repeat and PH domain-containing protein 3	Agap3	6	9.1	0.600947	-0.146455	-0.500902	-0.31286	0.736976	-0.837345	-0.370249
F8VQJ3;P02468;F6SFQ3	F8VQJ3	Laminin subunit gamma-1	Lamc1	9	7.3	0.0637289	-1.79263	-1.17216	-0.418592	-0.427754	0.00886337	0.322412
F8VQK5;P59808	F8VQK5	SAM and SH3 domain-containing protein 1	Sash1	1	1.1		0	0	0	0	0	0
F8VQM5	F8VQM5		Sis	3	2.3	0.39575	-6.09797	-0.683846	-6.09797	1.36778	-6.09797	-1.30519
F8VQN6;Q8R4H2	F8VQN6	Rho guanine nucleotide exchange factor 12	Arhgef12	7	5.8	0.831947	0.0277247	-0.538993	-0.133802	-2.4226	1.03808	-0.39596
F8WGD9;Q9D1E8	F8WGD9	1-acyl-sn-glycerol-3-phosphate acyltransferase epsilon	Agpat5	2	9.3	0.279455	-1.46196	-1.27959	-0.0236146	0.603216	-0.613251	-0.273729
F8WGM5;Q64324;A0A140LJH9;A0A140LJ60	F8WGM5	Syntaxin-binding protein 2	Stxbp2	13	38.2	0.0442143	0.21882	0.532631	0.674203	0.146612	-0.129026	-0.0312314
F8WGT1;Q68FL4;H3BKT5;F8WI65;E9PX77;A0A0N4SUY4;H3BL31;D3YYM7;D3YX97	F8WGT1	Adenosylhomocysteinase;Putative adenosylhomocysteinase 3	Ahcyl2	23	44.4	0.00215818	-0.780102	-0.664119	-0.533418	-0.117978	0.0236541	0.0867714
Q8C214;F8WGT2;Q8BRG8	Q8C214	Transmembrane protein 209	Tmem209	1	5.7	0.580366	0.39501	0.541606	0.588839	-6.66669	1.24133	-0.6758
Z4YMQ5;Z4YJI3;F8WGU3;Q3US41;Z4YMV4;D3Z139;Q8K0G8	Z4YMQ5	Epithelial splicing regulatory protein 1	Esrp1	12	33.8	0.0496469	-0.848259	-0.360856	-0.211869	0.0564978	0.0209761	-0.0809788
F8WGW3;Q497V5	F8WGW3	S1 RNA-binding domain-containing protein 1	Srbd1	1	2.2	0.712439	-0.162461	-0.171482	-0.797975	0.877996	0.198798	-6.11393
Q61581;F8WH23;E9Q5D9	Q61581	Insulin-like growth factor-binding protein 7	Igfbp7	11	60.9	0.0208651	-1.12016	-0.917727	-0.571397	-0.157719	0.270168	-0.155838
Q9CPS6;F8WH96;E9Q7F8	Q9CPS6	Histidine triad nucleotide-binding protein 3	Hint3	3	29.1	0.0514971	-0.666886	-0.407553	-0.460091	-0.324146	0.115763	0.160509
Q3UHH0;F8WHB1;Q9R0K7;S4R1C4	Q3UHH0	Calcium-transporting ATPase;Plasma membrane calcium-transporting ATPase 2	Atp2b2	10	10.2	0.282674	-7.51898	-7.51898	-0.313029	-7.51898	0.282577	0.830404
F8WHG5;Q60823;D3YXM7;D3Z3N2	F8WHG5	RAC-beta serine/threonine-protein kinase	Akt2	4	10.3	0.0842614	0.237729	0.862353	0.427065	0.0438789	-0.120499	0.0693566
Q8CIE6;F8WHL2;F6XJN3	Q8CIE6	Coatomer subunit alpha;Xenin;Proxenin;Coatomer subunit alpha	Copa	68	65.3	0.116961	-0.47636	-0.37566	-0.238767	-0.193278	-0.123139	0.27166
F8WHQ1	F8WHQ1		Tpd52	12	65.6	0.486223	-0.504171	-0.37935	-0.0404081	-0.690757	-0.0354573	0.490312
F8WHR6;Q569Z5	F8WHR6	Probable ATP-dependent RNA helicase DDX46	Ddx46	9	10.5	0.700229	-0.275474	-1.16431	0.277337	-0.929693	-0.343164	0.75422
F8WHT3;F7AYW2;Q7TPM1	F8WHT3	Protein PRRC2B	Prrc2b	4	2.4	0.094577	-7.6097	-7.6097	-0.374502	0.241258	-0.845048	0.334894
F8WHU5;Q4VA53	F8WHU5	Sister chromatid cohesion protein PDS5 homolog B	Pds5b	8	9.9	0.751491	-0.859089	0.452775	0.573802	0.0210073	0.550642	-0.941768
F8WHU7;Q9D3E6;F6XQW1;F6TNY1	F8WHU7	Cohesin subunit SA-1	Stag1	3	3.7	0.441204	-5.7699	1.36041	1.68355	0.525284	0.62523	-5.7699
F8WHU9;Q62384	F8WHU9	Zinc finger protein ZPR1	Zpr1	4	9.8	0.167406	-0.824277	-0.525314	-0.276412	-0.463456	0.372423	-0.0288104
Q9D187;F8WHV1;A0A1D5RMI0	Q9D187	Mitotic spindle-associated MMXD complex subunit MIP18	Fam96b	3	30.7	0.183765	0.467417	0.306345	0.330802	-0.607285	0.141305	0.311116
F8WHW6;O70161	F8WHW6	Phosphatidylinositol 4-phosphate 5-kinase type-1 gamma	Pip5k1c	1	4.7	0.373901	-5.27078	-5.27078	-5.27078	-5.27078	-5.27078	1.55983
F8WHY8;Q8K4B0;E9PX23	F8WHY8	Metastasis-associated protein MTA1	Mta1	9	17.5	0.596494	-0.0528034	-0.632176	-0.13084	-0.12203	0.568845	-0.742335
F8WI90;P05480;Q04736;D3YZ57;F6UND7;P25911;P08103;P39688;Q0VBH4;E9Q696;F8VQL0;Q62270;P06240;Q922K9;Q62190;P16056	F8WI90	Neuronal proto-oncogene tyrosine-protein kinase Src	Src	8	17.6	0.0724681	0.348831	0.693888	0.738433	-0.0515895	-0.481936	0.399566
F8WIE1;Q91W89;E9PZ88;E9PYM7;F6TFL1;E0CYW2;E0CZB0;E0CXM6;E0CXI0;F6U7S0	F8WIE1	Alpha-mannosidase;Alpha-mannosidase 2C1	Man2c1	26	37.3	0.419158	0.0968049	0.420023	0.136304	0.41261	-0.33487	-0.190909
F8WIE5;Q69ZR2	F8WIE5	E3 ubiquitin-protein ligase HECTD1	Hectd1	8	4.1	0.165545	0.888646	0.515686	0.633026	0.323452	-1.5957	0.503671
F8WIT2	F8WIT2	Annexin	Anxa6	57	80.1	0.000236944	0.517589	0.542847	0.526178	0.0943498	-0.0294309	-0.0700437
V9GXX3;F8WIZ7;Q8BXR9	V9GXX3	Oxysterol-binding protein;Oxysterol-binding protein-related protein 6	Osbpl6	1	2.2	0.000788754	3.32385	3.57382	3.48036	-4.21183	-4.21183	1.5321
F8WJG3;P62996	F8WJG3	Transformer-2 protein homolog beta	Tra2b	8	42.6	0.882445	0.04601	-0.011351	0.157501	0.356732	0.386144	-1.27725
Q8R3Q6;F8WJI3;E9Q4B5	Q8R3Q6	Coiled-coil domain-containing protein 58	Ccdc58	3	31.2	0.0263875	0.570355	1.02253	1.15769	0.0595124	0.297559	-0.456359
F8WJK8;Q99L47;E9Q1V0;E9Q1X9	F8WJK8	Hsc70-interacting protein	St13	10	31.8	0.353138	-0.524285	-0.805427	-0.42694	-0.414219	-0.658249	0.692362
G3UVV4;P17710;B4YB29;D3YYR4;D3Z365;Q91W97	G3UVV4	Hexokinase;Hexokinase-1	Hk1	4	6.5	0.446173	1.15391	0.78742	-0.427365	-8.59731	0.740534	0.407759
G3UWD5	G3UWD5	A-kinase anchor protein C18orf42 homolg		1	17.4		0	0	0	0	0	0
G3UWE2	G3UWE2		F830016B08Rik	1	4.6		0	0	0	0	0	0
G3UWH9;Q8R1U1;Q7TSQ9;G3UX78;G3UZ15;G3UWY4;G3UYW8;G3XA67;G3UWX2	G3UWH9	Conserved oligomeric Golgi complex subunit 4	Cog4	12	23.6	0.61201	-0.0481298	-0.0778943	-0.451633	-0.713903	0.151384	0.355802
G3UZ60;G3UWI9;G3UWX9;Q9Z172	G3UZ60	Small ubiquitin-related modifier 3	Sumo3	2	33.3	0.52966	-11.3444	0.181925	-0.661079	-11.3444	0.57633	0.593176
H3BLQ0;Q3TTF6;H3BKU1;G3UWS4;Q7TNP2;H3BIV7;H3BLE7	H3BLQ0	Serine/threonine-protein phosphatase 2A 65 kDa regulatory subunit A beta isoform	Ppp2r1b	12	25.5	0.222598	-0.383644	-1.15454	-0.757896	-0.878103	0.530317	0.0167407
G3UWV3;Q6XLQ8;O35887;G3UXA3;G3UY49;G3V004;G3UWR0	G3UWV3	Calumenin	Calu	2	26	0.409206	-0.707723	-0.778122	-0.170238	0.655787	-1.05201	-0.0858493
G3UWY0;Q8C3X4	G3UWY0	Translation factor Guf1, mitochondrial	Guf1	1	2.9	0.884486	-0.32117	0.88514	-7.17346	-7.17346	0.818595	0.297936
G3UX23;Q3UW64;Q91WG8	G3UX23	Bifunctional UDP-N-acetylglucosamine 2-epimerase/N-acetylmannosamine kinase;UDP-N-acetylglucosamine 2-epimerase (hydrolyzing);N-acetylmannosamine kinase	Gne	2	5.9	0.794459	-7.60509	-7.60509	1.0461	-7.60509	1.44903	-1.91804
G3UX26;Q60930;A0A286YCR8;D3YZT5;D3YUN8	G3UX26	Voltage-dependent anion-selective channel protein 2	Vdac2	15	54.8	0.0162877	0.359032	0.262476	0.154776	0.011989	0.0146826	-0.0270485
G3UX48;Q7TSC1	G3UX48	Protein PRRC2A	Prrc2a	4	3.4	0.957449	-0.24031	-0.693393	0.55235	-1.13211	0.00547875	0.62288
G3UYQ9;G3UYX8;G3UX79;Q99N84	G3UYQ9	28S ribosomal protein S18b, mitochondrial	Mrps18b	2	18.9	0.207274	0.352367	0.0624666	0.263362	-0.275563	0.195408	0.0409964
G8JL74;G3UXA6;Q8BHD7;G3UZ01;G3UY95;F7C521;G3UXZ6;G3UXZ8	G8JL74	Polypyrimidine tract-binding protein 3	Ptbp3	16	48.1	0.0697258	-0.202104	-0.72	-0.227116	-0.0408749	-0.0516594	0.0882893
G3UXH4;G3UZM9;Q8BWW9	G3UXH4	Serine/threonine-protein kinase N2	Pkn2	2	2.9	0.549979	1.9736	-4.99907	0.959603	-4.99907	1.55457	-4.99907
G3UXJ8;Q8BZR4;P58137	G3UXJ8	Acyl-coenzyme A thioesterase 8	Acot8	2	37.2	0.237293	-1.56124	-1.19558	0.143047	-0.0597899	0.293733	-0.295503
G3UXL2;Q9D7G0	G3UXL2	Ribose-phosphate pyrophosphokinase 1	Prps1l3;Prps1	20	59.7	0.0331783	-0.536501	-0.302149	-0.380229	-0.122912	0.181505	-0.077648
G3UXW9;Q3MIA8;Q99LD4;A0A140LJB7;B1ATU4	G3UXW9	COP9 signalosome complex subunit 1	Gps1	15	35.6	0.238022	-0.8325	-0.226902	-0.134182	-0.154283	-0.214303	0.30971
G3UXZ2;Q8CFU8	G3UXZ2	Tumor protein p53-inducible nuclear protein 2	Trp53inp2;Tp53inp2	1	7.1	0.118879	13.1873	13.4286	0	0	0	0
G3UXZ5;P97371;G3UXY0;G3X9K9;G3UWN9;G3UXR1	G3UXZ5	Proteasome activator complex subunit 1	Psme1	15	77.3	0.447353	0.305297	0.0899459	0.154012	-0.291426	-0.194099	0.388231
G3UY42;Q8CCS6;D3YUB9;D3Z5F7;D3Z055;G3UWS5;G3UX74;B7ZP52;Q5XFR0	G3UY42	Polyadenylate-binding protein 2	Pabpn1;Gm20521	7	29.5	0.0616495	-0.776294	-0.650472	-0.144933	0.14902	-0.0930957	-0.0684305
G3UY52	G3UY52		Usp9x	6	43.7		0	0	0	0	0	0
G3UYD0;Q3UHU8;Q9ESZ8;G3UYJ6;G3UYD7;G3UZU4;G3UX27;G3UWV2	G3UYD0	General transcription factor II-I	Gtf2i	11	18	0.645566	-0.634686	0.488041	0.614669	-1.12958	0.320524	0.372026
G3UYG6;Q6Y7W8;G3UZX7;G3UYR9;G3UWR2	G3UYG6	PERQ amino acid-rich with GYF domain-containing protein 2	Gigyf2	2	2.2	0.116229	-7.15783	-7.15783	-7.15783	0.605566	0.55721	-7.15783
G3UYU4;O08917;G3UZZ5;G3UWW8	G3UYU4	Flotillin-1	Flot1	3	11.3	0.518411	-2.32601	-0.245086	0.0825668	-0.376454	0.731503	-0.812731
G3UYV7;P62858	G3UYV7	40S ribosomal protein S28	Rps28	6	69.6	0.0655693	0.717328	1.4061	1.42842	-1.39691	-0.204415	0.809306
P01899;G3UZP7;P01897;Q8HWB2;P01898;P01896;P14429;G3UXE9;E9Q0G4;A7VMS6;O19441;E9PX63;E9QJR9;P79568;E9PWT4;P14430;V9GXR0;Q4KN81;G3UZL7;L7N260;Q05A75;P14431;V9GXI4	P01899	H-2 class I histocompatibility antigen, D-B alpha chain	H2-D1	9	31.8	0.0118301	0.975743	1.30918	0.931675	-0.19371	0.436817	-0.37327
P28063;G3UZW8;A0A494BAB6	P28063	Proteasome subunit beta type-8;Proteasome subunit beta type	Psmb8	7	31.5	0.15125	0.638747	0.616525	1.43917	-1.38669	0.692474	0.00217135
G3UZY2;P97493;G3UX99;A2A439	G3UZY2	Thioredoxin, mitochondrial	Txn2	2	33.1	0.499831	0.0247597	-0.642574	-0.566786	0.439444	-1.12288	0.244573
G3X8P9;O54754	G3X8P9	Aldehyde oxidase 1	Aox1	1	1.5	0.000866649	-6.75219	-6.75219	-6.75219	0.172229	0.129733	-0.3601
G3X8R0;A0A494BBE3;Q60870	G3X8R0	Receptor expression-enhancing protein;Receptor expression-enhancing protein 5	Reep5	6	24.3	0.129072	0.65098	1.15836	0.297406	0.227842	-0.725067	0.291543
G3X8R2;Q80VJ2	G3X8R2	Steroid receptor RNA activator 1	Sra1	1	8.1	0.266355	-0.996831	-0.277846	-0.602016	0.529626	-0.0612472	-0.741759
Q8BUN3;G3X8R5;Q3UA37;A0A0A6YXZ6	Q8BUN3	Glutamine-rich protein 1	Qrich1	3	7	0.124149	-10.0119	-0.82992	-10.0119	0.45857	0.457946	-1.98715
H3BIW0;G3X8T2;Q0P678;H3BJJ9	H3BIW0	Zinc finger CCCH domain-containing protein 18	Zc3h18	5	8.7	0.981026	-0.709072	0.0654569	0.383667	-0.637899	0.916669	-1.09049
G3X8T3;P16675;A2A5J8;A2A5J9	G3X8T3	Carboxypeptidase;Lysosomal protective protein;Lysosomal protective protein 32 kDa chain;Lysosomal protective protein 20 kDa chain	Ctsa	14	31.9	0.11312	0.291552	0.396034	0.479266	-0.050791	-0.383625	0.34265
G3X8U3	G3X8U3		2210016F16Rik	17	65.4	0.54595	-0.0849144	0.201835	0.317141	-0.37365	-0.065518	0.347746
Q920Q4;G3X8X7;A2BI90	Q920Q4	Vacuolar protein sorting-associated protein 16 homolog	Vps16	5	11.8	0.576496	-1.22781	0.0435303	-0.543536	0.88386	-0.385929	-1.36065
G3X8Y3;Q80UM3;A0A0A6YW80;A0A0A6YX86;A0A0A6YXF4;E9PZ53	G3X8Y3	N-alpha-acetyltransferase 15, NatA auxiliary subunit	Naa15	15	19	0.253456	0.466453	2.51037	0.643667	0.166105	-0.0333501	-0.150679
G3X915;Q9D7V2;A0A1L1SQI7;Q9D0E3	G3X915	LysM and putative peptidoglycan-binding domain-containing protein 2	Lysmd2	5	25.1	0.882354	-0.175664	0.417544	0.117884	-10.9392	-0.279224	1.12132
G3X920;Q9DBR3	G3X920	Armadillo repeat-containing protein 8	Armc8	4	9.4	0.439332	-0.544333	0.0522409	-0.30675	0.376717	-0.178469	-0.28987
G3X924;Q91VC4	G3X924	Plasmalemma vesicle-associated protein	Plvap	4	7.3	0.0348075	-0.841068	-0.974935	-0.589422	-0.406587	0.233195	0.097825
S4R2R2;S4R2H5;S4R1Y5;G3X926;Q9JJ80	S4R2R2	Ribosome production factor 2 homolog	Rpf2	1	8.5	0.117882	10.7852	0	10.5926	0	0	0
G3X928;Q6NZC7	G3X928	SEC23-interacting protein	Sec23ip	34	49.1	0.585567	-0.299108	-0.315071	0.111593	-0.30487	-0.140462	0.359809
G3X937;Q921R8	G3X937	Solute carrier family 41 member 3	Slc41a3	1	2.7		0	0	0	0	0	0
G3X956;Q920B9	G3X956	FACT complex subunit SPT16	Supt16;Supt16h	9	11.1	0.707405	-0.310456	-0.749454	0.151292	-0.196505	0.768442	-1.23818
G3X972;A0A286YDI8;A0A286YD08;A0A2I3BQS4	G3X972		Sec24c	27	39.8	0.21819	-0.642009	-0.3183	-0.0807893	-0.330538	0.219635	0.0570293
G3X977;Q61703	G3X977	Inter-alpha-trypsin inhibitor heavy chain H2	Itih2	11	13.5	0.806523	0.0940435	-7.72471	0.134049	1.58041	-7.72471	-7.72471
G3X995;Q05722	G3X995	Collagen alpha-1(IX) chain	Col9a1	1	1.3	0.554972	-6.98624	-0.0420105	-6.98624	1.57736	-6.98624	-6.98624
G3X9A7;Q8BLJ3	G3X9A7	PI-PLC X domain-containing protein 3	Plcxd3	4	19.3	0.657405	-0.509981	0.18074	-0.126664	-0.200215	0.310637	-0.169219
G3X9B1;A0A1Y7VNI1	G3X9B1		Heatr1	2	1	0.142497	1.87204	0.616083	1.14223	0.287688	0.799916	-4.70584
G3X9F5;Q62381	G3X9F5	Metalloendopeptidase;Tolloid-like protein 1	Tll1	3	3.1	0.461869	4.00529	-3.86552	-3.86552	-3.86552	1.51742	-3.86552
Q3TCR7;G3X9G4;G3UXX2;G3UY64;F6W8Z8	Q3TCR7		Dnm2	33	47.1	0.706233	-6.13424	0.982541	-6.13424	-6.13424	0.631769	0.522357
G3X9H5;P42859	G3X9H5	Huntingtin	Htt	6	3.5	0.819966	-0.312675	0.185293	0.236894	-0.357767	0.0642805	0.231512
G3X9H7;Q8R1S4	G3X9H7	Metastasis suppressor protein 1	Mtss1	2	4.6	0.625601	-0.964858	-0.0786701	-0.0978417	0.772291	-0.515661	-0.754995
G3X9I1;G5E911;Q91VU0;E9Q6F0;E9Q8C5	G3X9I1	Protein FAM3C	Fam3c	4	26.4	0.979482	-0.241321	-0.0252068	0.193145	0.401113	0.424423	-1.56731
G3X9J0;S4R2N4;S4R1S0	G3X9J0		Sipa1l3	2	1.5	0.000339375	-5.09566	-5.09566	-5.09566	0.0684316	0.159975	-0.26161
G3X9K3;D3YYK9	G3X9K3	Brefeldin A-inhibited guanine nucleotide-exchange protein 1	Arfgef1	20	15.5	0.629912	-0.0822174	-0.199282	-0.00375142	-0.256883	-0.0834176	0.286037
G3X9M0;Q9ER88;G3UWM7;G3UWZ6;A0A0R4J1B9	G3X9M0	28S ribosomal protein S29, mitochondrial	Dap3	2	8.8	0.507755	0.779245	0.984001	0.57308	-6.79446	-6.79446	1.57627
G3X9N3	G3X9N3		Pnmal2	3	8.9	0.468821	0.322288	0.68424	1.05216	-1.05058	-7.8599	1.32937
P97372;G3X9V0;E0CZ90	P97372	Proteasome activator complex subunit 2	Psme2	17	76.6	0.558686	0.354539	0.193303	-0.254179	-0.0842554	-0.0308426	0.108197
G3X9Y6;A0A1Y7VK17	G3X9Y6		Akr1c19	14	56.7	0.808148	-0.225679	0.278937	0.088584	-0.236396	-0.177554	0.341344
G3XA09;O88879	G3XA09	Apoptotic protease-activating factor 1	Apaf1	2	2.7	0.377639	4.27509	-3.8604	1.01138	-3.8604	-3.8604	1.51717
H3BLF8;G3XA48;P58044	H3BLF8	Isopentenyl-diphosphate Delta-isomerase 1	Idi1	1	12.3	0.373901	0	0	9.83063	0	0	0
G3XA66;G3XA75;D3YVW0;G3UYJ5;G3UXB5	G3XA66		Mtx1	8	33.6	0.432138	2.0001	1.62949	-7.61925	-7.61925	-7.61925	1.58006
G5E814;Q9D8B4;A0A3B2W441;A0A3B2W4A5	G5E814	NADH dehydrogenase [ubiquinone] 1 alpha subcomplex subunit 11	Ndufa11	3	37.1	0.297056	-0.980929	-0.689953	0.192443	-0.154936	0.0245008	0.117296
G5E823;Q99KK9	G5E823	Probable histidine--tRNA ligase, mitochondrial	Hars2	8	24.8	0.386447	-0.586693	-1.29472	-1.20932	-9.34975	0.716884	0.438122
G5E829;Q8C048;A2ALL9;Q0VF55;A0A1W2P7C7;A0A1W2P867;A0A1W2P7R3;A0A1W2P772;A0A1W2P6X7;A0A1W2P882	G5E829	Plasma membrane calcium-transporting ATPase 1	Atp2b1	26	28.4	0.0401473	-0.302609	-0.297854	-0.174315	-0.0920361	-0.0499112	0.131993
G5E850;P56395;E0CY88;A0A494B9D8	G5E850	Cytochrome b5	Cyb5a	5	56.1	0.126603	0.225353	0.153416	0.391343	0.145885	0.0826871	-0.260839
Q99NB9;G5E866;A0A087WNS2	Q99NB9	Splicing factor 3B subunit 1	Sf3b1	36	41.9	0.701425	-0.0216161	0.00458163	0.347301	0.0138437	0.403528	-0.582902
G5E881;Q3TUH1;D6RGT1;G3UWL8	G5E881	Phosphatidate cytidylyltransferase, mitochondrial	Tamm41	2	7.7	0.0335082	-10.1544	-0.886417	-0.925458	0.121577	0.145109	-0.310679
G5E8C4;Q8BRH0;A0A0R4J173;D3Z2Z3	G5E8C4	Transmembrane and TPR repeat-containing protein 3	Tmtc3	15	25.4	0.2591	-0.940954	-0.520556	-0.105468	0.219384	0.259728	-0.647218
G5E8F4	G5E8F4		Fpgt	10	34.1	0.00418691	3.34165	4.16001	3.89138	-0.538544	-0.0982559	0.461919
G5E8J3;Q8K1X1;A0A0U1RQ40;A0A0U1RPD4	G5E8J3	WD repeat-containing protein 11	Wdr11	18	20.8	0.808123	-0.220127	0.0465215	0.387191	-0.729719	0.0491174	0.446094
Q8CFE4;G5E8J9;Q80UY7	Q8CFE4	SCY1-like protein 2	Scyl2	3	4.8	0.369711	-7.49304	0.138032	-0.904622	0.340927	-1.45284	0.452202
G5E8L8;Q61083	G5E8L8	Mitogen-activated protein kinase kinase kinase 2	Map3k2	1	1.8	0.39144	-1.07444	-1.2532	-1.05692	1.08921	-1.26838	-1.12877
G5E8N7;Q9JLV6;E9Q9A5;A0A0J9YVJ6;A0A0J9YV48;A0A0J9YUF9;A0A140LIZ1;A0A0J9YUT2;A0A0J9YVH5;A0A0J9YTV1	G5E8N7	Bifunctional polynucleotide phosphatase/kinase;Polynucleotide 3-phosphatase;Polynucleotide 5-hydroxyl-kinase	Pnkp	9	26.6	0.266564	-2.15732	-0.417698	0.0658173	-0.217455	0.00425328	0.185189
G5E8R2;E9Q453;E9Q456	G5E8R2		Tpm1	22	71.4	0.602585	0.324582	0.0135972	0.0418857	-0.420981	-0.0343463	0.352317
G5E8R4;Q922D4;A0A286YE88;A0A286YD27;A0A286YCG3	G5E8R4	Serine/threonine-protein phosphatase 6 regulatory subunit 3	Ppp6r3	14	24.2	0.14486	-0.494041	-0.345012	-0.419264	-0.41846	0.0436373	0.288144
G5E8R8;Q6P5G6	G5E8R8	UBX domain-containing protein 7	Ubxn7	7	19.4	0.108595	1.09113	1.32658	0.0875331	0.119784	-0.185741	0.0485578
G5E8S8;Q8BVD5;A0A3Q4EH71;A0A3Q4EGM2;A0A3Q4L2T1	G5E8S8	MAGUK p55 subfamily member 7	Mpp7	5	13.2	0.275183	-0.650338	-0.464767	-0.654384	0.590403	-0.196157	-0.686267
G5E8T9;Q99KB8;E9PYA3;A0A0R4J052;E9Q2H8;D3YWI0;D3YUX8;D3YV58	G5E8T9	Hydroxyacylglutathione hydrolase, mitochondrial	Hagh	8	33.7	0.487369	-0.0675229	0.11034	0.290114	0.210113	-0.170076	-0.0672955
G5E8V9	G5E8V9		Arfip1	12	46.9	0.734225	-0.456242	-0.164274	0.221851	-0.202994	-0.254964	0.370997
G5E924;G3UY56;G3UYY3	G5E924		Hnrnpl	25	64.6	0.256359	0.0617494	0.371886	1.19065	-0.528141	0.182601	0.22851
G8JL54;Q8VI86;Q8K4M5	G8JL54	COMM domain-containing protein 1	Commd1	2	11.8	0.813927	-0.339517	-1.83154	0.672091	0.0829716	-0.787497	0.445148
Q8BMS7;H3BLI6;H3BL44;H3BIX7;Q3UZR5;Q80XR2;H3BKB1;H3BJY0;H3BLC2	Q8BMS7	Calcium-transporting ATPase;Calcium-transporting ATPase type 2C member 1	Atp2c1	4	8.8	0.578428	-7.84868	-7.84868	0.104114	-7.84868	1.58078	-7.84868
H3BIX9;H3BLL3;Q921G6	H3BIX9	Leucine-rich repeat and calponin homology domain-containing protein 4	Lrch4	1	3.2	0.119988	0	6.15452	5.87283	0	0	0
Q6ZPU9;H3BIY2;E0CXN7	Q6ZPU9	KIF1-binding protein	Kbp;2510003E04Rik	2	5.2	0.103386	-2.41138	-0.608293	-0.285864	-0.211885	-0.0672278	0.241378
H3BJ12;K3W4Q3;H3BJ82;H3BJ07;Q8R088;K3W4N3;H3BKI7;H3BJN5;H3BJI3	H3BJ12	Golgi phosphoprotein 3-like	Golph3l	7	38.1	0.505806	0.0634653	-0.820106	-0.178402	0.223282	0.260213	-0.655266
H3BJ30;H3BJW3;Q6NVF9;H3BKW0;H3BLM9	H3BJ30	Cleavage and polyadenylation specificity factor subunit 6	Cpsf6	8	20.7	0.508226	0.322099	0.246846	0.415194	0.211989	0.597968	-1.60765
H3BJU7;H3BJ45;H3BJ40;H3BKH9;H3BJX8;Q60875;H3BJM4;H3BJ48;H3BLJ1;H3BIX8;H3BLF9;H3BJ59;H3BL15	H3BJU7	Rho guanine nucleotide exchange factor 2	Arhgef2	5	9.3	0.797034	-2.19728	0.703103	-0.655251	-2.29651	-0.0518937	0.873243
H3BJB4;Q99MB7	H3BJB4	RING finger protein 141	Rnf141	1	6.7	0.478894	-6.60412	1.87649	1.47829	-6.60412	-6.60412	1.57504
H3BKR0;H3BLD0;H3BJP9;V9GX21;H3BLL2;Q811I0	H3BKR0	ATP synthase mitochondrial F1 complex assembly factor 1	Atpaf1	3	47.4	0.69797	-1.29104	0.533291	-0.530243	-0.25816	-0.331457	0.453242
H3BK31;P70121	H3BK31	Zinc fingers and homeoboxes protein 1	Zhx1	1	3.2	0.49617	-0.234707	0.224473	0.851442	-0.223651	0.547246	-0.551498
H3BKG0;P49817;D3Z0J2;D3Z148;P51637	H3BKG0	Caveolin-1;Caveolin;Caveolin-3	Cav1;Cav3	2	25.8	0.117846	0.829839	0.312565	1.53068	-0.0214077	-0.12347	0.133237
H3BKH6;Q9R0P3;H3BLJ9;H3BJL6;H3BJP2;H3BK43;H3BJC6;H3BL99	H3BKH6	S-formylglutathione hydrolase	Esd	18	79	0.612344	-0.280254	0.00627131	-0.0759119	0.0244347	-0.366029	0.27143
H3BKY1;H9H9R4;Q9JHJ3	H3BKY1	Glycosylated lysosomal membrane protein	Glmp	2	18.5	0.632259	-11.425	0.461878	-0.0489723	-0.335389	0.0618521	0.218626
H3BL08;Q8C172	H3BL08	Ceramide synthase 6	Cers6	1	2.8	0.926024	-0.14066	0.238314	0.0123167	0.691676	-0.364888	-0.717115
H3BL26;Q99L96;O70401	H3BL26	Tetraspanin;Tetraspanin-6	Tspan6	2	15.1	0.328308	1.13105	0.398264	0.626494	-11.433	0.105496	0.943939
H3BL37;O08784;F6R3V4;H3BIX0	H3BL37	Treacle protein	Tcof1	6	6.5	0.771127	-0.181795	0.232868	0.250083	0.389695	0.227051	-0.944961
H3BLC9;Q3U9N4;P28798	H3BLC9	Granulins;Acrogranin;Granulin-1;Granulin-2;Granulin-3;Granulin-4;Granulin-5;Granulin-6;Granulin-7	Grn	1	7.5	0.705198	-11.1188	0.297348	0.316385	-0.291671	-0.0849418	0.310599
H7BWY6;Q00724;A0A494B9P3;A0A494B9T2	H7BWY6	Retinol-binding protein 4	Rbp4	12	53.1	0.0474523	0.410193	0.573533	0.925172	-0.158481	-0.17734	0.286526
H7BX26;Q6A065;A0A0A6YVZ3;A0A0A6YX99;A0A0A6YXK7	H7BX26	Centrosomal protein of 170 kDa	Cep170	3	2.7	0.304046	-1.00235	-0.462071	-0.614004	-0.549127	0.69628	-0.522334
P47934;H7BX88;B7ZDD7	P47934	Carnitine O-acetyltransferase	Crat	2	5.1	0.394349	1.24645	-0.975883	0.763458	0.0639182	0.167973	-0.266697
H7BX95;Q6PDM2;F7AI47;F6QXN3	H7BX95	Serine/arginine-rich splicing factor 1	Srsf1	16	51.4	0.240734	0.378242	0.14191	0.297625	0.0564883	0.29094	-0.440985
H7BXB6;Z4YLG3;Q80U30	H7BXB6	Protein CLEC16A	Clec16a	2	2.8	0.65335	0.952323	-0.590873	0.492002	-0.847299	-1.81428	1.11092
H9KV01;H9KV15;H9KV00;Q9QX47;H9KV02	H9KV01	Protein SON	Son	4	4	0.269717	1.03552	0.806795	1.58332	-2.57561	1.49876	-7.32276
H9KV04;Q8R3C0	H9KV04	Mini-chromosome maintenance complex-binding protein	Mcmbp	1	1.5		0	0	0	0	0	0
H9KV10;Q3U0D9;H9KV09	H9KV10	E3 ubiquitin-protein ligase HACE1	Hace1	2	10	0.373901	-6.73928	-6.73928	-6.73928	-6.73928	-6.73928	1.57593
I1E4X5;Q8BWQ6;D3YW20;D3YW19;F6RR19	I1E4X5	UPF0505 protein C16orf62 homolog	9030624J02Rik	9	13.8	0.275865	-0.863961	-0.910735	-0.509158	-1.37608	0.231568	0.526697
I1E4X7;Q9JI46;A0A338P6L9;H3BLR8;B2KF67;A0A338P6T6	I1E4X7	Diphosphoinositol polyphosphate phosphohydrolase 1	Nudt3	3	21.4	0.354651	0.287468	0.671092	0.945833	-9.68964	0.354515	0.782605
P83093;I1E4X8;F6WBP9	P83093	Stromal interaction molecule 2	Stim2	4	7.8	0.08718	-1.47221	-0.174775	-0.989005	-0.162812	0.257154	-0.133529
Q9D924;I3ITR1;A0A286YCW6	Q9D924	Iron-sulfur cluster assembly 1 homolog, mitochondrial	Isca1;AK157302	3	37.2	0.420321	0.685962	1.21779	-0.410048	-0.896596	-0.735119	0.896914
J3JS95;I7HPY1;I7HLV5;I7HJS7;Q9D8T0	J3JS95	Protein FAM3A	Fam3a	1	8.5	0.373901	-10.868	-10.868	-10.868	-10.868	1.58445	-10.868
I7HPV9;Q69ZK0	I7HPV9	Phosphatidylinositol 3,4,5-trisphosphate-dependent Rac exchanger 1 protein	Prex1	1	0.5	0.373901	0	6.54679	0	0	0	0
J3JS94;Q9CR70	J3JS94	EKC/KEOPS complex subunit Lage3	Lage3	3	55	0.176065	-0.237781	-0.405562	-0.197882	0.055505	-0.30465	0.203062
Q9CYI0;J3KMQ6;B1AQG3	Q9CYI0	Protein Njmu-R1	5730455P16Rik	6	31.8	0.723237	0.0417455	0.442199	-0.248017	-0.439043	0.23575	0.117505
K4DI76;J3QJW3;Q80TJ1	K4DI76	Calcium-dependent secretion activator 1	Cadps	43	46.9	0.0132257	-1.04282	-0.938454	-0.499897	-0.120958	-0.100815	0.199018
J3QK52;Q9WV70	J3QK52	Nucleolar complex protein 2 homolog	Noc2l	1	2.3	0.373901	-4.90946	-4.90946	-4.90946	-4.90946	1.5526	-4.90946
J3QMM7;K3W4M4;Q9CZ42;J3QN06;J3QPU6	J3QMM7	ATP-dependent (S)-NAD(P)H-hydrate dehydratase	Carkd	13	59	0.109024	-1.15567	-0.254502	-0.200391	-0.0493462	0.0392201	0.00872729
J3QP70;J3QPM4;J3QMV5;Q9Z2L7	J3QP70	Cytokine receptor-like factor 3	Crlf3	1	40	0.119313	0	11.6645	11.4048	0	0	0
J3QMX0	J3QMX0		Rpp14	1	17.7	0.608645	0.789836	-9.62142	-9.62142	-9.62142	0.566143	0.602334
J3QN23;Q6PFE3	J3QN23	DNA repair and recombination protein RAD54B	Rad54b	1	8.3	0.373901	13.7089	0	0	0	0	0
J3QN89;Q3TJ22;A0A087WNM5	J3QN89		Aamp	4	12.8	0.427343	-9.89414	2.2571	1.07285	-1.27623	0.981244	-0.706136
J3QNE8;Q5I012	J3QNE8	Putative sodium-coupled neutral amino acid transporter 10	Slc38a10	24	29.3	0.0992882	-0.564379	-0.679762	-0.177048	0.131458	0.141092	-0.318577
J3QNW4;Q3TIR1	J3QNW4	Trafficking protein particle complex subunit 13	Trappc13	2	6.9	0.718868	-1.24639	0.252117	0.110457	-0.0480476	-0.283865	0.276637
J3QP56;P97823;D3Z111;D3Z269;D3YUG4;J3QQ63	J3QP56	Acyl-protein thioesterase 1	Lypla1	8	62.1	0.678605	-0.326419	0.0215752	0.561329	-0.112702	-0.128086	0.214251
J3QP71;K3W4Q8;P18572	J3QP71	Basigin	Bsg	1	5.1		0	0	0	0	0	0
K3W4Q9;Q8BH60;A0A1W2P7V0;A0A1W2P7A5	K3W4Q9	Golgi-associated PDZ and coiled-coil motif-containing protein	Gopc	4	19.4	0.205977	-0.0497796	0.638378	0.912214	0.0632489	0.31726	-0.495691
K3W4T3;Q9Z1G4;A2A599;P15920	K3W4T3	V-type proton ATPase subunit a;V-type proton ATPase 116 kDa subunit a isoform 1	Atp6v0a1	30	37.5	0.0301501	-0.383144	-0.549184	-0.148805	-0.0271424	0.0442344	-0.0181444
L7N466;Q9D110;B2KF83;Q8R1G5	L7N466	5-formyltetrahydrofolate cyclo-ligase	Mthfsl;Mthfs	5	34	0.33515	0.920493	0.505749	0.167409	-1.80595	0.639415	0.209528
M0QWA7;Q542I8;P11835	M0QWA7	Integrin beta;Integrin beta-2	Itgb2	1	2.9		0	0	0	0	0	0
M0QWC2;Q9CQV6	M0QWC2	Microtubule-associated proteins 1A/1B light chain 3B	Map1lc3b	2	15	0.536468	-1.13129	0.267622	-0.685111	-0.416091	-0.501033	0.626623
M0QWN7	M0QWN7	Ubiquitin carboxyl-terminal hydrolase	Usp35	10	17.8	0.0475396	-1.00737	-0.810013	-1.06499	-0.492611	0.374896	-0.0108372
O70378;M0QWP2;M0QWY0	O70378	ER membrane protein complex subunit 8	Emc8	3	25.1	0.202183	0.320765	-0.050646	0.552341	0.0917612	-0.0266214	-0.0700379
O08529	O08529	Calpain-2 catalytic subunit	Capn2	19	48.4	0.0582479	-0.278415	-0.857419	-0.546847	-0.274286	0.0679784	0.169789
O08532	O08532	Voltage-dependent calcium channel subunit alpha-2/delta-1;Voltage-dependent calcium channel subunit alpha-2-1;Voltage-dependent calcium channel subunit delta-1	Cacna2d1	22	28.2	0.000864446	-1.30601	-1.62466	-1.16776	0.101103	-0.175951	0.0596643
O08547;E9Q6R3;A0A0G2JF08;D6RES2	O08547	Vesicle-trafficking protein SEC22b	Sec22b	16	71.2	0.0915139	-0.210926	-0.217598	-0.0176975	0.0304585	-0.00612381	-0.0248848
O08553;Q71H75	O08553	Dihydropyrimidinase-related protein 2	Dpysl2	32	71.9	0.0115147	-0.447458	-0.41453	-0.256543	0.0615511	0.051163	-0.119803
O08576	O08576	RUN domain-containing protein 3A	Rundc3a	3	15.7	0.667228	-0.260836	-0.348399	-0.131257	-0.330013	0.724838	-0.857899
O08579;Q3THM8;B7FAU5;I7HJS1	O08579	Emerin	Emd	5	21.2	0.117013	1.71511	0.785469	0.978017	-2.99271	0.278398	0.732504
O08582;A0A2R8W6Z1;A0A2R8W725;A0A2R8VHC2;A0A2R8VKJ2;A0A2R8VI47	O08582	GTP-binding protein 1	Gtpbp1	7	16.2	0.578989	0.0923188	-0.258513	0.685589	-0.337168	-0.179425	0.406375
O08583;G3X9I4;Q9JJW6	O08583	THO complex subunit 4;Aly/REF export factor 2	Alyref;Alyref2	8	48.2	0.747219	-0.132355	-0.0780518	-0.0893317	0.269183	0.23977	-0.703525
O08599;A0A140LHJ4	O08599	Syntaxin-binding protein 1	Stxbp1	31	68.2	0.356537	-0.161435	-0.24906	-0.0390483	0.117017	0.118242	-0.268645
O08600	O08600	Endonuclease G, mitochondrial	Endog	2	7.8	0.303883	-9.82358	-0.093773	-0.48983	-0.833745	0.537821	-0.0186569
O08601	O08601	Microsomal triglyceride transfer protein large subunit	Mttp	9	14.2	0.437313	-0.649583	-0.128999	-0.720994	0.545474	-1.28989	0.178261
Q3UI33;O08663;Q3TMN1;M0QWM9;M0QW69;M0QW48;M0QWX0	Q3UI33	Methionine aminopeptidase 2;Methionine aminopeptidase	Metap2	11	30.5	0.0285255	0.636341	0.528939	0.513122	0.294384	0.0243979	-0.402428
O08688	O08688	Calpain-5	Capn5	2	5.3	0.982829	-7.15581	0.295946	0.784114	-1.84899	0.585011	0.289672
O08691	O08691	Arginase-2, mitochondrial	Arg2	4	24	0.990502	-1.06491	1.35796	-10.5348	1.33353	-10.5348	-1.06147
O08715	O08715	A-kinase anchor protein 1, mitochondrial	Akap1	1	2.2	0.169819	-5.33054	-5.33054	-5.33054	1.02981	-0.0994506	-5.33054
O08749	O08749	Dihydrolipoyl dehydrogenase, mitochondrial	Dld	20	56	0.405641	-0.0229285	0.00883094	-0.292022	0.070404	0.0244216	-0.100179
O08759;A0A0J9YUY4;A0A0J9YVG1;A0A0J9YUK0;A0A0J9YUF2;A0A140LI50;A0A140LHS2	O08759	Ubiquitin-protein ligase E3A	Ube3a	15	25.5	0.0971749	-0.905692	-0.57362	-0.721624	-0.635312	0.194789	0.276963
O08795;A0A1L1ST83	O08795	Glucosidase 2 subunit beta	Prkcsh	17	36.1	0.813813	0.0949092	-0.125247	-0.0730735	-0.171307	-0.0337397	0.18279
O08797;Q8VHQ1;Q8BMT0;Q80UK5;O08806;F6V5V4	O08797		Serpinb9	12	42	0.867005	-0.366816	0.948584	-0.582742	-1.78279	-0.769155	1.08585
O08807;B1AZS9	O08807	Peroxiredoxin-4	Prdx4	14	72.3	0.0284449	0.225002	0.538557	0.478804	-0.118143	0.134955	-0.0283088
O08848	O08848	60 kDa SS-A/Ro ribonucleoprotein	Trove2	11	28.3	0.877277	-0.380581	0.126429	0.0880581	0.0233602	-0.342984	0.257333
O08914	O08914	Fatty-acid amide hydrolase 1	Faah	7	18.1	0.32414	-0.514622	-0.0316823	-0.074652	-0.108416	0.179196	-0.0890502
O08915;D3YW40	O08915	AH receptor-interacting protein	Aip	6	27	0.998074	0.0136038	-0.113705	0.0912445	-0.383897	0.265082	0.045346
O08997	O08997	Copper transport protein ATOX1	Atox1	3	58.8	0.872027	-0.0674225	0.451533	-0.231454	-0.649283	-0.374257	0.669843
O09005	O09005	Sphingolipid delta(4)-desaturase DES1	Degs1	3	13.9	0.260312	1.53048	0.263455	1.02046	-11.2055	-0.238619	1.10569
Q9D3L3;O09044;B0R030;B0R029;E9Q8A1	Q9D3L3	Synaptosomal-associated protein;Synaptosomal-associated protein 23	Snap23	6	39.4	0.19424	-0.379763	-0.53414	-0.117934	-0.371646	0.136801	0.173301
O09061;A0A338P7C0;A0A338P7F1	O09061	Proteasome subunit beta type-1	Psmb1	13	60.4	0.328268	-0.292707	-0.49012	-0.215426	-0.569263	0.0588112	0.36113
O09106	O09106	Histone deacetylase 1	Hdac1	5	17.8	0.309886	-0.892219	-0.47731	-0.432692	-0.187287	0.617981	-0.768522
O09111	O09111	NADH dehydrogenase [ubiquinone] 1 beta subcomplex subunit 11, mitochondrial	Ndufb11	3	38.4	0.186775	-0.264792	-0.405138	-0.306	0.291468	-0.0263019	-0.332461
O09117;D6RFU9	O09117	Synaptophysin-like protein 1	Sypl1;Sypl	3	13.8	0.397022	-0.977571	-0.268351	-0.159949	-0.83295	0.480706	0.0610068
O09131;A0A494BAB1;A0A494B9X6;A0A494BAY2;A0A494BB82;Q8K2Q2	O09131	Glutathione S-transferase omega-1	Gsto1	6	21.2	0.76937	-0.72615	0.231253	-0.402759	-0.231052	-1.83315	0.900981
O09159	O09159	Lysosomal alpha-mannosidase	Man2b1	12	16.7	0.066798	-2.34294	-2.03725	-1.25903	-0.497241	-0.440941	0.636809
Q9CQM8;O09167	Q9CQM8	60S ribosomal protein L21	Rpl21	6	38.1	0.101011	0.393927	0.31023	0.0322959	-0.00342566	-0.0580738	0.0591143
O09172;A0A0G2JDI4;H3BJA3;F6VNW5	O09172	Glutamate--cysteine ligase regulatory subunit	Gclm	6	36.9	0.669345	-0.360273	0.325988	0.268647	-0.10921	-0.139237	0.220212
O35075;A0A338P6T5	O35075	Down syndrome critical region protein 3 homolog	Dscr3	2	8.1	0.483026	-1.07226	0.160592	-0.299232	-0.48969	0.403179	-0.0507966
O35114	O35114	Lysosome membrane protein 2	Scarb2	7	18.6	0.00907901	-0.584845	-0.651195	-1.28243	0.0691023	0.0460749	-0.122673
O35127	O35127	Protein C10	Grcc10	3	41.3	0.658099	-0.815972	-1.15786	0.522086	-0.782271	0.108793	0.422474
O35129;F6QPR1;F6Q8V7	O35129	Prohibitin-2	Phb2	18	66.9	0.598807	-0.147289	-0.0411714	-0.0462134	0.168216	0.0682777	-0.272529
O35215;G3UYJ7;G3UZN1	O35215	D-dopachrome decarboxylase	Ddt;Gm20441	10	87.3	0.39849	-0.131298	-0.0374874	-0.302272	0.160847	-0.301319	0.0983478
O35218	O35218	Cleavage and polyadenylation specificity factor subunit 2	Cpsf2	4	7.9	0.818459	0.0369002	-0.508043	0.645457	-0.176844	0.664667	-0.915498
O35226	O35226	26S proteasome non-ATPase regulatory subunit 4	Psmd4	7	25.8	0.212495	-0.263462	-0.622622	-0.452325	-0.535695	0.0563192	0.345242
O35239	O35239	Tyrosine-protein phosphatase non-receptor type 9	Ptpn9	4	8.9	0.0765796	-9.22676	-9.22676	-0.671296	0.36377	0.299157	-1.05053
O35286;Q497W9;A0A0G2JG10;A0A0G2JGQ5;A2A4N9;A2A4P0	O35286	Pre-mRNA-splicing factor ATP-dependent RNA helicase DHX15	Dhx15	19	29.6	0.539363	-0.125373	-0.507617	-0.213604	0.257723	0.377696	-0.985233
O35295;Q8R4E6	O35295	Transcriptional activator protein Pur-beta	Purb	15	51.2	0.148343	-0.082084	-0.558693	-0.788629	-0.237483	0.252513	-0.0581489
O35309;B7ZD13	O35309	N-myc-interactor	Nmi	3	15	0.739864	0.893657	-9.18449	-0.940376	0.432837	-0.306278	-0.249155
O35326;Q9D8S5;S4R2G3	O35326	Serine/arginine-rich splicing factor 5	Srsf5	5	19.3	0.764341	0.783281	-1.04693	0.395032	0.0836502	0.730578	-1.83136
O35343;A0A0B4J1E7	O35343	Importin subunit alpha-3	Kpna4	4	14.2	0.212751	0.708717	0.353754	0.317981	0.539442	-0.264234	-0.486107
O35344	O35344	Importin subunit alpha-4	Kpna3	6	13.6	0.11409	-0.13839	-0.19263	-0.162858	0.0718876	0.0759217	-0.160242
O35345;Q4FJZ2;A2ADZ6	O35345	Importin subunit alpha-7;Importin subunit alpha	Kpna6	9	34.3	0.713531	-0.450352	0.280554	-0.236057	0.237033	-0.0610211	-0.212821
O35379	O35379	Multidrug resistance-associated protein 1	Abcc1	1	1.4	0.31119	-4.45409	-0.0970555	-4.45409	0.413141	-4.45409	0.698481
O35382;Q8C391;Q9CXE1	O35382	Exocyst complex component 4	Exoc4	14	21.6	0.728268	-0.140714	-0.161705	0.116419	0.092876	0.134269	-0.258479
O35405	O35405	Phospholipase D3	Pld3	2	7.4	0.595155	-0.809332	-1.27983	0.520716	0.279137	-0.0699697	-0.262101
O35852;O35417	O35852	Proenkephalin-B;Alpha-neoendorphin;Beta-neoendorphin;Big dynorphin;Dynorphin A(1-17);Dynorphin A(1-13);Dynorphin A(1-8);Leu-enkephalin;Rimorphin;Leumorphin	Pdyn	2	4.4	0.0080728	0.404652	0.650841	0.717991	-0.0393415	-0.0756484	0.108338
O35445	O35445	E3 ubiquitin-protein ligase RNF5	Rnf5	1	8.3	0.198596	0.14702	0.390545	0.453559	0.362073	-0.0848921	-0.373563
O35459;F7B227	O35459	Delta(3,5)-Delta(2,4)-dienoyl-CoA isomerase, mitochondrial	Ech1	6	25.1	0.278366	-1.72445	-0.988503	-1.71581	-1.57483	-0.536119	0.98163
O35465	O35465	Peptidyl-prolyl cis-trans isomerase FKBP8	Fkbp8	4	13.9	0.807644	0.244131	-1.06642	0.190542	-0.235015	-0.0828777	0.270411
O35490	O35490	Betaine--homocysteine S-methyltransferase 1	Bhmt	1	5.9	0.963393	0.936502	-6.72546	-0.059347	1.01057	-6.72546	-0.035273
O35492	O35492	Dual specificity protein kinase CLK3	Clk3	1	3.1	0.373901	-6.03249	-6.03249	-6.03249	-6.03249	1.57019	-6.03249
O35526;D6RFB9;A0A0J9YUA0	O35526	Syntaxin-1A	Stx1a	7	46.9	0.42633	0.172508	0.143953	0.196459	0.3469	-0.0976086	-0.333526
O35551;J3QJV7;Q3U983	O35551	Rab GTPase-binding effector protein 1	Rabep1	9	14.2	0.018532	-2.75307	-0.950783	-1.43931	-0.430031	0.100199	0.245901
O35593	O35593	26S proteasome non-ATPase regulatory subunit 14	Psmd14	8	50	0.660499	0.185677	-0.243638	-0.232858	-0.207117	0.108308	0.078296
O35594;D6RHM7;A0A0G2JGC3;A0A0G2JFG8;D3Z5A8	O35594	Intraflagellar transport protein 81 homolog	Ift81	2	5.6	0.911353	-3.72059	-3.72059	1.74741	-3.72059	1.51009	-3.72059
O35598	O35598	Disintegrin and metalloproteinase domain-containing protein 10	Adam10	1	1.6	0.996764	-0.312006	-0.199148	0.396851	0.549695	-8.25235	0.616306
O35604	O35604	Niemann-Pick C1 protein	Npc1	2	2	0.575797	-0.3595	-0.212486	-0.731504	0.856609	-0.888481	-0.623619
O35623	O35623	BET1 homolog	Bet1	2	24.6	0.128491	3.09493	1.71598	1.58232	1.5841	-10.1248	-10.1248
O35639;Q3TET3;A0A0G2JDV9;A0A0G2JGL7	O35639	Annexin A3;Annexin	Anxa3	5	22.6	0.39199	0.71644	-0.1744	0.824209	-0.505058	-0.778075	0.775871
O35643;Q5SVG5;Q5SVG4;Q5SWR0	O35643	AP-1 complex subunit beta-1	Ap1b1	42	60	0.107871	-0.315746	-0.334952	-0.156294	-0.162095	0.194209	-0.0556263
O35657	O35657	Sialidase-1	Neu1	4	19.6	0.0316034	-2.583	-1.8605	-0.724153	-0.510045	0.140158	0.257944
O35659	O35659	Glucagon-like peptide 1 receptor	Glp1r	4	14	0.106597	-3.79609	-10.6711	-1.52973	-2.24849	0.600558	0.348519
O35683	O35683	NADH dehydrogenase [ubiquinone] 1 alpha subcomplex subunit 1	Ndufa1	1	14.3	0.196346	-14.2412	-14.2412	0.0969938	0.509673	-0.424516	-0.26676
O35685	O35685	Nuclear migration protein nudC	Nudc	10	38.3	0.387747	0.21541	0.254416	0.0819553	0.189249	0.178698	-0.458053
O35691;Q3TUQ5;A0A1W2P6S1	O35691	Pinin	Pnn	5	7.6	0.519668	0.25693	0.161428	0.65188	-0.405445	0.824775	-1.07784
Q8C2Q7;O35737	Q8C2Q7	Heterogeneous nuclear ribonucleoprotein H;Heterogeneous nuclear ribonucleoprotein H, N-terminally processed	Hnrnph1	14	49.6	0.685409	-0.109831	0.246369	0.175676	0.122051	0.305995	-0.566083
O35841	O35841	Apoptosis inhibitor 5	Api5	15	37.3	0.377153	-0.425395	-0.385455	0.0521115	-0.0158785	0.277845	-0.324521
O35855;O88374;A0A1B0GX27;A0A1B0GST1;A0A1B0GQY4	O35855	Branched-chain-amino-acid aminotransferase, mitochondrial;Branched-chain-amino-acid aminotransferase	Bcat2	14	45.3	0.0602129	0.560801	0.988676	0.425827	0.00335552	-0.350295	0.278874
O35857	O35857	Mitochondrial import inner membrane translocase subunit TIM44	Timm44	9	26.1	0.196524	0.405295	0.256664	0.030226	0.067026	-0.233297	0.139806
O35864;A0A087WQA8;A0A087WRH6;A0A087WQ60	O35864	COP9 signalosome complex subunit 5	Cops5	10	40.1	0.169878	-0.78222	-0.765875	-0.631183	-0.208394	-0.563593	0.543877
O35900;O35901;G3UZ96	O35900	U6 snRNA-associated Sm-like protein LSm2	Lsm2	5	72.6	0.531559	0.00372469	-1.35949	0.0670841	-0.398283	-0.13773	0.413909
O35945;P24549;A0A286YCZ0	O35945	Aldehyde dehydrogenase, cytosolic 1;Retinal dehydrogenase 1	Aldh1a7;Aldh1a1	2	3.6	0.437856	-8.15091	-8.15091	-1.33194	1.58157	-8.15091	-8.15091
O35954;D3YXW5	O35954	Membrane-associated phosphatidylinositol transfer protein 1	Pitpnm1	3	2.9	0.0866625	-0.932875	-7.23134	-7.23134	-1.46352	0.446602	0.350005
O35955	O35955	Proteasome subunit beta type-10	Psmb10	6	31.5	0.0208992	2.70313	2.00095	1.7851	0.557434	-1.14081	0.104132
O35963	O35963	Ras-related protein Rab-33B	Rab33b	1	5.2	0.728952	0.418136	-0.0584661	0.0997588	0.538129	-1.30461	0.192927
O35969	O35969	Guanidinoacetate N-methyltransferase	Gamt	2	22.9	0.0311484	11.5994	10.2154	10.5537	0	0	0
O54692;A0A1L1SST9	O54692	Centromere/kinetochore protein zw10 homolog	Zw10	13	26.8	0.787372	0.399766	-0.267212	0.21111	-1.50221	0.4705	0.335024
O54724	O54724	Polymerase I and transcript release factor	Ptrf	5	18.4	0.64835	-0.456279	0.319094	0.599174	-0.539494	-0.250066	0.556925
O54734	O54734	Dolichyl-diphosphooligosaccharide--protein glycosyltransferase 48 kDa subunit	Ddost	16	53.7	0.82163	-0.104778	-0.00108111	0.0210779	0.171186	0.00213147	-0.19671
O54774;A0A1W2P6Q6	O54774	AP-3 complex subunit delta-1	Ap3d1	26	33.3	0.401619	-0.32347	-0.321871	0.116265	-0.0859782	-0.0954109	0.165878
O54782;F6TMZ3;F6Z025	O54782	Epididymis-specific alpha-mannosidase	Man2b2	13	21.6	0.140138	-1.17439	-0.361516	-0.473471	-0.178393	-0.32815	0.400271
O54825	O54825	Bystin	Bysl	1	3.4	0.148782	-0.129407	-0.42827	-0.603804	0.0315621	0.222559	-0.302083
O54833;A0A1D5RM74;A0A1D5RLE4;A0A1D5RM55	O54833	Casein kinase II subunit alpha	Csnk2a2	12	35.7	0.830054	-0.104469	-0.149616	0.381148	-0.418157	-0.00436341	0.327273
O54834;G3UZI7	O54834	Rho GTPase-activating protein 6	Arhgap6	2	4.2	0.387687	-0.00966372	-5.44828	-0.340029	-0.975747	-0.00875738	0.582628
O54941	O54941	SWI/SNF-related matrix-associated actin-dependent regulator of chromatin subfamily E member 1	Smarce1	7	21.9	0.615198	-0.322845	-0.145697	-0.0657241	0.471854	-0.123852	-0.524138
O54950;A0A2R8W6Y3;A0A2R8VHU2	O54950	5-AMP-activated protein kinase subunit gamma-1	Prkag1	6	26.4	0.44331	0.705944	-0.0703684	0.241583	-0.744487	0.0416126	0.458231
O54962	O54962	Barrier-to-autointegration factor;Barrier-to-autointegration factor, N-terminally processed	Banf1	4	49.4	0.662719	0.495146	-0.185537	0.16747	0.528555	-0.0364479	-0.779759
O54984;A0A1B0GRE1	O54984	ATPase Asna1	Asna1	15	71.3	0.424945	-0.233482	-0.239755	-0.105444	-0.428413	0.0616163	0.278921
O54988;O55098	O54988	STE20-like serine/threonine-protein kinase	Slk	10	11.3	0.0619546	0.507607	1.05648	1.08156	0.537269	-0.801328	-0.0365898
O55013	O55013	Trafficking protein particle complex subunit 3	Trappc3	4	26.7	0.776287	0.399679	-0.212229	-0.802658	-0.53646	0.256249	0.158557
O55022	O55022	Membrane-associated progesterone receptor component 1	Pgrmc1	8	42.6	0.243291	-0.13166	-0.160466	-0.140501	-0.213345	0.0743802	0.117105
O55029	O55029	Coatomer subunit beta	Copb2	47	73.4	0.142302	-0.202124	-0.302981	-0.130381	-0.0327373	-0.160153	0.173135
O55091;A0A3Q4EIE8;A0A3Q4L328;A0A3Q4L314;A0A3Q4EC12	O55091	Protein IMPACT	Impact	2	11.6	0.224603	-0.899653	-0.603764	-0.356148	-0.181392	0.525217	-0.558521
O55106;F8WH41;F6Z700	O55106	Striatin	Strn	4	5.9	0.214971	-8.29982	-0.697381	-0.588752	-1.18659	-0.00531076	0.64555
O55125;Q5SVG6	O55125	Protein NipSnap homolog 1	Nipsnap1	10	51.4	0.0509126	0.215715	0.455938	0.196722	0.0136338	0.0844563	-0.104361
O55126;Q7TMG8;A0A0G2JEV1	O55126	Protein NipSnap homolog 2	Gbas	10	52.7	0.129752	-0.371736	-0.198849	-0.461516	-0.26548	0.242597	-0.0218663
O55135;A6PWZ2;D6RG53;D6RJJ3;B1AZQ4	O55135	Eukaryotic translation initiation factor 6	Eif6	6	49	0.193139	0.22275	0.0926179	0.139233	-0.147398	-0.0383388	0.167804
O55137;Q32Q92;A0A1Y7VMZ4;Q91YQ6;Q8BWN8;Q6Q2Z6	O55137	Acyl-coenzyme A thioesterase 1;Acyl-coenzyme A thioesterase 6	Acot1;Acot6	8	30.8	0.467527	-8.38264	-0.103419	-0.00783061	-1.37945	0.445484	0.326382
O55142	O55142	60S ribosomal protein L35a	Rpl35a	6	30	0.104823	0.986585	0.534709	0.216839	-0.165609	0.217546	-0.0805548
O55143	O55143	Sarcoplasmic/endoplasmic reticulum calcium ATPase 2	Atp2a2	55	52.2	0.0441456	-0.356422	-0.29853	-0.239805	0.14912	-0.0076825	-0.157756
O55176	O55176	E3 ubiquitin-protein ligase Praja-1	Pja1	1	2.6	0.740423	-5.31946	-5.31946	0.803163	-5.31946	-5.31946	1.56067
O55183	O55183	Stanniocalcin-1	Stc1	1	4.5		0	0	0	0	0	0
O55201;A0A140LJ34	O55201	Transcription elongation factor SPT5	Supt5h	15	19.8	0.666413	-0.177824	0.250008	0.487304	-0.0109849	0.617033	-1.07744
O55222;D3YZA5;A0A1B0GRF6;A0A1B0GR42	O55222	Integrin-linked protein kinase	Ilk	8	20.4	0.667891	-0.26606	0.0680993	0.767849	0.0954753	0.615151	-1.32242
O55229;A0A2R8VJW3;F6RRT7;F6SKI6	O55229	Choline/ethanolamine kinase	Chkb	5	25.4	0.601273	-0.336519	-1.17754	0.234972	-0.808171	-0.121781	0.594398
O55234;Q8BTY5	O55234	Proteasome subunit beta type-5	Psmb5	15	58.3	0.606467	-0.366742	-0.316245	0.114175	-0.37142	-0.187702	0.431865
Q9DCC1;O55236	Q9DCC1	mRNA-capping enzyme;Polynucleotide 5-triphosphatase;mRNA guanylyltransferase	Rngtt	2	3.4	0.373901	8.82496	0	0	0	0	0
O55242	O55242	Sigma non-opioid intracellular receptor 1	Sigmar1	3	24.2	0.781018	0.144797	-11.6314	0.394234	-11.6314	0.713891	0.443036
O70152;A2BDX2;F8WII3	O70152	Dolichol-phosphate mannosyltransferase subunit 1	Dpm1	10	45.8	0.24855	-0.30267	-0.0942878	-0.00357303	0.0808797	-0.0152845	-0.0696401
O70172	O70172	Phosphatidylinositol 5-phosphate 4-kinase type-2 alpha	Pip4k2a	2	10.9	0.49716	-0.0803024	0.927144	0.605934	-7.97633	0.912538	0.155329
O70194;A0A2R8VK20	O70194	Eukaryotic translation initiation factor 3 subunit D	Eif3d	18	39.6	0.333698	0.387389	0.271712	0.188566	-0.527423	-0.0730191	0.43889
O70251;A0A087WS46;G3UX43;M0QWK5;M0QWH8;G3UZ47	O70251	Elongation factor 1-beta	Eef1b;Eef1b2	10	69.8	0.708881	-0.183282	-0.0892019	-0.000432583	-0.278754	-0.172121	0.365313
O70252;D3YX62;D3YXN4	O70252	Heme oxygenase 2	Hmox2	10	62.9	0.0771639	-1.17644	-0.225673	-0.709318	-0.107678	0.251701	-0.18228
O70274;Q63739	O70274	Protein tyrosine phosphatase type IVA 2;Protein tyrosine phosphatase type IVA 1	Ptp4a2;Ptp4a1	2	25.7	0.635078	-0.355075	0.0323499	0.868225	0.258935	0.400988	-1.04993
O70310	O70310	Glycylpeptide N-tetradecanoyltransferase 1	Nmt1	6	18.1	0.260734	-0.950779	-0.240125	0.0472667	-0.0714522	0.0707405	-0.00279456
S4R1E5;O70325	S4R1E5	Glutathione peroxidase;Phospholipid hydroperoxide glutathione peroxidase, mitochondrial	Gpx4	7	45.2	0.114096	1.49986	0.908345	0.277225	0.29333	-0.195422	-0.150053
O70333	O70333	Cysteine-rich PDZ-binding protein	Cript	1	16.8	0.116481	-9.14633	-9.14633	-9.14633	0.62711	0.539796	-9.14633
Q8VCU2;O70362	Q8VCU2	Phosphatidylinositol-glycan-specific phospholipase D	Gpld1	2	4	0.541434	-6.18651	-6.18651	0.612695	-6.18651	0.809481	0.302978
O70435;E0CX62;E0CZ34;F8WH02;E0CYL6;F7BWF9	O70435	Proteasome subunit alpha type-3	Psma3	13	52.9	0.727212	0.0163564	-0.745716	0.174492	-0.126106	-0.404455	0.409448
Q8BH40;O70439	Q8BH40	Syntaxin-7	Stx7	8	37.2	0.209773	-0.577125	-0.207914	-0.166428	-0.29967	0.243443	0.00539618
O70443	O70443	Guanine nucleotide-binding protein G(z) subunit alpha	Gnaz	7	23.7	0.965804	-0.663111	0.175873	0.251796	-0.144012	-0.923162	0.648602
O70456	O70456	14-3-3 protein sigma	Sfn	4	13.3	0.373901	12.3053	0	0	0	0	0
O70480;Q8BSN6;A0A0A6YY66	O70480	Vesicle-associated membrane protein 4	Vamp4	3	31.9	0.620871	-1.12943	-0.206871	0.302854	-0.422332	0.375658	-0.0643882
O70481	O70481	E3 ubiquitin-protein ligase UBR1	Ubr1	3	3.4	0.0421759	0.948219	0.704141	0.660896	0.51798	-0.315982	-0.386945
O70494	O70494	Transcription factor Sp3	Sp3	3	5.7	0.764533	0.119023	0.452206	0.0965577	-2.04541	1.02431	-0.466412
O70503	O70503	Very-long-chain 3-oxoacyl-CoA reductase	Hsd17b12	13	60.6	0.00380072	0.284669	0.412615	0.449659	0.00163265	-0.0616652	0.0575683
O70551;A0A3B2W7I6;A0A3B2W883	O70551	SRSF protein kinase 1	Srpk1	2	4.6	0.865639	1.42594	-8.00953	-0.00740679	1.58123	-8.00953	-8.00953
O70572;D6RGM4	O70572	Sphingomyelin phosphodiesterase 2	Smpd2	10	31.5	0.837002	-0.563646	0.395876	0.297351	0.324039	0.364426	-1.11779
O70591;F8WJ30	O70591	Prefoldin subunit 2	Pfdn2	6	45.5	0.282334	-1.11378	-0.691565	-0.462849	-0.94114	-0.158875	0.663077
O88307	O88307	Sortilin-related receptor	Sorl1	6	4.5	0.82057	-0.350728	0.429709	0.199489	0.761057	-0.663138	-0.569682
O88312	O88312	Anterior gradient protein 2 homolog	Agr2	2	10.3		0	0	0	0	0	0
O88325	O88325		Naglu	6	11	0.430984	-0.309292	-0.773542	-0.81177	-1.78159	0.112973	0.70282
O88342;A0A0J9YU05	O88342	WD repeat-containing protein 1	Wdr1	30	74.3	0.391221	0.280985	0.24086	-0.0760192	0.00932814	-0.23723	0.195524
Q91XH6;O88384;F6UHS3;E0CYE5;F6T4B9	Q91XH6	Vesicle transport through interaction with t-SNAREs homolog 1B	Vti1b	7	35.8	0.851882	0.32492	-0.0598554	-0.027479	0.367916	-1.38824	0.408693
O88428	O88428	Bifunctional 3-phosphoadenosine 5-phosphosulfate synthase 2;Sulfate adenylyltransferase;Adenylyl-sulfate kinase	Papss2	29	71	0.0388618	-0.502458	-0.536397	-0.888032	0.273521	-0.137746	-0.180647
O88441	O88441	Metaxin-2	Mtx2	9	70.3	0.718827	-0.00493313	-0.387604	-0.0421867	0.519348	-0.253842	-0.457924
O88487;A2BFF8;Q3TPJ8;A2BFF9;A2BFF5	O88487	Cytoplasmic dynein 1 intermediate chain 2	Dync1i2	15	43.3	0.187283	-0.622289	-0.204152	-0.0103058	0.00819061	0.0493984	-0.0596855
O88502	O88502	High affinity cAMP-specific and IBMX-insensitive 3,5-cyclic phosphodiesterase 8A	Pde8a	1	3	0.875184	-4.92169	-4.92169	1.21167	-4.92169	1.55288	-4.92169
O88507;A2AMR7	O88507	Ciliary neurotrophic factor receptor subunit alpha	Cntfr	2	11.3	0.542368	-0.587515	0.209873	1.10568	-0.112616	0.493456	-0.583642
O88531;B1B0P8;B1B0P9	O88531	Palmitoyl-protein thioesterase 1	Ppt1	5	24.5	0.934012	0.362946	0.0536569	-0.427297	-0.727334	0.174828	0.341589
O88532;F6QJP7;F6V459;D3Z5G4	O88532	Zinc finger RNA-binding protein	Zfr	12	14.2	0.489394	-0.791389	-0.821223	0.0937344	-1.27569	0.516754	0.209439
O88533;Q5SUV9	O88533	Aromatic-L-amino-acid decarboxylase	Ddc	21	51.5	0.696682	0.0819178	-0.0161397	0.119764	0.0572035	-0.311419	0.206273
O88543;F6YCA7;D3Z036	O88543	COP9 signalosome complex subunit 3	Cops3	14	49.6	0.243643	-0.819725	-0.19753	-0.437607	-0.455919	-0.105608	0.423892
O88544;F6QTS1;D3YV99;D3Z1R9	O88544	COP9 signalosome complex subunit 4	Cops4	21	72.2	0.105166	-0.703395	-0.251528	-0.20958	-0.00813136	-0.193012	0.177399
O88569;A0A0N4SUM2	O88569	Heterogeneous nuclear ribonucleoproteins A2/B1	Hnrnpa2b1	31	72.2	0.513243	0.0572914	-0.218088	-0.0350189	-0.0325988	0.0640797	-0.0336809
O88587;D3Z227	O88587	Catechol O-methyltransferase	Comt	15	73.2	0.268552	-0.599706	-0.107622	-0.131734	-0.245732	-0.0266729	0.232575
O88597;E9PYD6;E9PX06;E9QAM0;F7DB15;F7CVL9	O88597	Beclin-1	Becn1	4	15.8	0.411013	1.68743	0.579844	-0.783084	0.656258	-0.114381	-0.999333
O88630	O88630	Golgi SNAP receptor complex member 1	Gosr1	7	31.6	0.305849	0.42079	2.02116	0.184826	-0.943237	0.744391	-0.313535
O88653;A0A0G2JGQ3	O88653	Ragulator complex protein LAMTOR3	Lamtor3	3	50	0.599449	-0.0100552	-0.429564	-0.0303798	-0.493639	0.231156	0.158329
O88668;J3QP41;K4DI63	O88668	Protein CREG1	Creg1	4	23.2	0.77418	-0.288237	0.132047	-0.00101164	-0.102958	-0.0270952	0.120994
O88685;A2AGN7;B7ZCF1;F6Q2E3	O88685	26S protease regulatory subunit 6A	Psmc3	26	61.8	0.331055	-0.396437	-0.413942	-0.163574	-0.580683	0.102056	0.33119
O88696	O88696	ATP-dependent Clp protease proteolytic subunit, mitochondrial	Clpp	11	46.3	0.318451	-1.12477	-0.344013	-0.779724	-1.3302	0.0990295	0.614696
S4R1L5;S4R2P8;O88738;J3QP64;S4R268	S4R1L5	Baculoviral IAP repeat-containing protein 6	Birc6	12	3.2	0.509553	0.0324352	1.98757	-0.664437	-0.482479	-2.75952	1.0953
O88741	O88741	Ganglioside-induced differentiation-associated protein 1	Gdap1	15	49.4	0.107963	-0.513378	-0.223503	-0.354369	0.110714	0.154172	-0.308547
Q3UDC3;O88746;A0A1D5RM45;A0A1D5RM84;A0A1D5RL90;A0A1D5RM51;A0A1D5RM12	Q3UDC3	Target of Myb protein 1	Tom1	16	58.3	0.000398349	-1.09887	-0.9367	-1.17402	0.0919631	-0.115809	0.0162339
O88792	O88792	Junctional adhesion molecule A	F11r	3	12	0.0287665	0.569229	0.43021	0.752236	-0.160085	0.298723	-0.19269
O88796	O88796	Ribonuclease P protein subunit p30	Rpp30	2	10.4	0.0260138	2.06233	2.53794	2.93817	1.57821	-7.15686	-7.15686
Q9CXL6;Q6PGI2;O88809	Q9CXL6	Neuronal migration protein doublecortin	Dcx	3	13.9	0.00313263	1.19575	1.57018	1.57026	-0.449895	0.34238	8.22368e-05
O88811;B0R0N7	O88811	Signal transducing adapter molecule 2	Stam2	7	21.8	0.472637	0.291579	-1.28799	-1.50186	0.547067	0.207915	-1.38131
O88844;A0A087WPT4;A0A087WRS9;D3YVY3;A0A087WRM4	O88844	Isocitrate dehydrogenase [NADP] cytoplasmic	Idh1	24	59.7	0.180501	-0.595798	0.017833	-0.368872	-0.0709422	-0.0671543	0.128907
O88851	O88851	Putative hydrolase RBBP9	Rbbp9	5	50	0.762511	0.0253425	-0.175907	-7.61287e-05	-0.288535	0.105234	0.144827
Q3TQN1;O88856	Q3TQN1	Protein-tyrosine sulfotransferase 2	Tpst2	2	6.9	0.251366	0.333743	1.32346	1.58495	-7.49736	1.34412	-1.13381
Q3U3M5;O88874	Q3U3M5	Cyclin-K	Ccnk	1	2.9	0.968106	-0.931865	0.402386	0.141725	0.502838	0.27765	-1.43135
O88935	O88935	Synapsin-1	Syn1	5	11.2	0.658378	-1.03172	0.0765816	-0.0193265	-0.794147	-0.143161	0.601965
Q3U3V1;O88947	Q3U3V1	Coagulation factor X;Factor X light chain;Factor X heavy chain;Activated factor Xa heavy chain	F10	1	1.8	0.696633	0.0997647	1.05913	0.214558	1.5801	-7.6306	-7.6306
O88952	O88952	Protein lin-7 homolog C	Lin7c	3	15.2	0.784156	0.110077	-0.334967	0.555835	-0.765347	-0.423944	0.736652
O88958;A0A494B9X2;D3Z0R5;A0A494BB68;A0A494BA15	O88958	Glucosamine-6-phosphate isomerase 1	Gnpda1	14	70.2	0.708705	-0.245833	-0.0377446	0.0879088	-0.107303	-0.12146	0.204669
O88967	O88967	ATP-dependent zinc metalloprotease YME1L1	Yme1l1	8	22.7	0.494208	-1.12414	-0.730042	0.354831	-0.021971	0.336121	-0.409747
O88968	O88968	Transcobalamin-2	Tcn2	2	9.3	0.94675	0.0156054	-0.173778	0.212156	-0.81795	0.518176	0.000878511
O88983;Q9D0J1	O88983	Syntaxin-8	Stx8	3	16.1	0.982238	-0.130071	0.231877	-0.0832165	-0.375346	0.893652	-1.42971
O88986;E9PWY6;A0A2R8VHE4	O88986	2-amino-3-ketobutyrate coenzyme A ligase, mitochondrial	Gcat	16	64.9	0.562828	0.194225	0.311907	0.0232426	-0.608766	-0.0172129	0.439467
O89001	O89001	Carboxypeptidase D	Cpd	18	16.3	0.0291224	0.587181	1.12396	0.978227	-0.61435	0.189653	0.270572
O89017	O89017	Legumain	Lgmn	2	7.1	0.664377	-9.0368	-0.316033	0.304772	-9.0368	-0.0224902	1.00975
O89023	O89023	Tripeptidyl-peptidase 1	Tpp1	4	15.3	0.0318969	-1.5753	-0.864021	-0.813296	-0.0765102	0.339747	-0.347185
O89053;G3UYK8;A0A0U1RPY8;D3YW57	O89053	Coronin-1A;Coronin	Coro1a	11	33	0.0429266	1.65889	1.21304	0.76827	-0.831854	0.341263	0.228145
O89079;D3Z315;F6YFR7;F6XIG5;E9Q6I5	O89079	Coatomer subunit epsilon	Cope	20	88	0.058043	-0.3946	-0.351205	-0.0903126	-0.0312329	-0.065496	0.0919363
O89086;Q8BG13;S4R2M6	O89086	RNA-binding protein 3	Rbm3	7	64.7	0.372516	-0.00276625	0.432833	0.46184	0.0301896	-0.666468	0.431683
P00329	P00329	Alcohol dehydrogenase 1	Adh1	21	65.1	0.106014	0.516226	0.472156	0.531461	-0.301369	-0.348177	0.488455
P00397	P00397	Cytochrome c oxidase subunit 1	Mtco1	1	6.2	0.0871559	1.75013	2.33278	1.47061	-10.9731	1.58448	-10.9731
P00405	P00405	Cytochrome c oxidase subunit 2	Mtco2	7	60.8	0.347866	-0.0420741	-0.640186	-0.0559843	0.157207	0.0468672	-0.231322
P00416	P00416	Cytochrome c oxidase subunit 3	mt-Co3	1	5.4	0.213759	-0.974894	-0.448732	-0.240517	-0.00527748	0.394239	-0.536582
P00493	P00493	Hypoxanthine-guanine phosphoribosyltransferase	Hprt1	15	82.6	0.0594404	-0.664385	-0.309724	-0.571133	-0.0886522	-0.211469	0.258147
Q8C6G3;P00683	Q8C6G3	Ribonuclease pancreatic	Rnase1	2	27.5	0.00512525	4.09244	3.38783	4.15552	-9.18774	-9.18774	1.58331
P00687;D3YYQ5	P00687	Alpha-amylase 1;Alpha-amylase	Amy1	11	21.9	0.00609012	6.57394	6.37078	5.59434	0.448836	0.707519	-8.91745
P00688;E9PV85;G3UXY7	P00688	Pancreatic alpha-amylase;Alpha-amylase	Amy2;Amy2a1	27	71.3	0.0699717	1.11953	1.41854	0.579342	-0.523524	-0.496987	0.67423
P00920;A0A0A6YX78	P00920	Carbonic anhydrase 2	Ca2;Car2	4	22.7	0.0461678	-1.09956	-0.577612	-0.304657	-0.128867	0.193603	-0.0864544
P01029	P01029	Complement C4-B;Complement C4 beta chain;Complement C4 alpha chain;C4a anaphylatoxin;Complement C4 gamma chain	C4b	7	4.2	0.373901	-6.33981	-6.33981	-6.33981	1.57304	-6.33981	-6.33981
P01325	P01325	Insulin-1;Insulin-1 B chain;Insulin-1 A chain	Ins1	7	73.1	0.633492	-0.252504	0.228345	0.424907	-0.197034	-0.353767	0.427734
P01326;E0CXX7	P01326	Insulin-2;Insulin-2 B chain;Insulin-2 A chain	Ins2	8	75.5	0.541495	-0.247386	0.181467	0.556114	-0.102247	-0.292812	0.324361
P01887	P01887	Beta-2-microglobulin	B2m	4	42	0.000886201	1.7705	2.17364	1.96791	-0.286448	0.0644999	0.181878
Q3TH01;P01901;A0A494BA33;A0A494BAT0;P04223;G3UXW2;P14428;P14426;P03991;A0A0B4J1G3;A0A494B9G8;A0A494B9G2	Q3TH01	H-2 class I histocompatibility antigen, K-B alpha chain;H-2 class I histocompatibility antigen, K-K alpha chain	H2-K1	9	34.4	0.0665788	-0.389186	-0.927745	-1.6249	-0.429666	0.255281	0.0894958
P01902	P01902	H-2 class I histocompatibility antigen, K-D alpha chain	H2-K1	9	32.1	0.0252884	4.85335	5.40851	3.89907	0.2129	-7.01006	0.874385
P02301;P84244;E0CZ27	P02301	Histone H3.3C;Histone H3.3;Histone H3	H3f3c;H3f3a	7	48.5	0.358868	0.702068	0.175193	0.0696616	0.327626	0.146589	-0.648135
P02802	P02802	Metallothionein-1	Mt1	1	19.7	0.373901	9.93722	0	0	0	0	0
P03888	P03888	NADH-ubiquinone oxidoreductase chain 1	Mtnd1	3	11.3	0.459928	-1.64355	-0.0463747	0.151347	0.0551306	-0.0913325	0.0319476
P03899	P03899	NADH-ubiquinone oxidoreductase chain 3	Mtnd3	1	13	0.177761	0.77044	0.991507	0.858196	-13.1856	0.698602	0.461488
P03911	P03911	NADH-ubiquinone oxidoreductase chain 4	Mtnd4	2	7.4	0.825988	0.219485	0.300705	-0.356564	0.481685	-0.127668	-0.538855
P03921	P03921	NADH-ubiquinone oxidoreductase chain 5	Mtnd5	2	4.9	0.513123	0.213788	0.146343	-0.0412389	0.170417	0.0874222	-0.300189
P03930	P03930	ATP synthase protein 8	Mtatp8	1	14.9	0.355565	0.515069	0.522824	0.0534198	0.274865	0.379546	-1.03154
P03958	P03958	Adenosine deaminase	Ada	2	15.1	0.4372	-0.329417	-7.97179	-7.97179	-7.97179	-1.32852	1.37731
P03975	P03975	IgE-binding protein	Iap	1	2	0.00929934	2.1651	2.0199	1.96383	-7.68345	-0.35225	1.1452
P04117;A0A0A6YW05;A0A0A6YXB9;A0A0A6YXI2;P24526;O08716	P04117	Fatty acid-binding protein, adipocyte	Fabp4	4	21.2	0.096177	-11.674	-2.25491	-1.11109	-0.604064	-0.560758	0.734791
P14435;P04228;P04227;P14437;P14436;P23150	P14435	H-2 class II histocompatibility antigen, A-F alpha chain;H-2 class II histocompatibility antigen, A-D alpha chain;H-2 class II histocompatibility antigen, A-Q alpha chain;H-2 class II histocompatibility antigen, A-S alpha chain;H-2 class II histocompatibility antigen, A-R alpha chain;H-2 class II histocompatibility antigen, I-E alpha chain	H2-Aa	2	9.9	0.0042492	12.7051	12.2158	11.8656	0	0	0
P04370	P04370	Myelin basic protein	Mbp	1	7.6	0.373901	-8.34596	-8.34596	-8.34596	-8.34596	-8.34596	1.582
P04627;B1AUP0;E9Q0P8;Q8CAD1;B1AUN8;A0A0N4SV36	P04627	Serine/threonine-protein kinase A-Raf	Araf	11	24.2	0.347435	-2.14632	-0.647799	-0.164764	0.671404	-1.24468	-0.0212534
P04919	P04919	Band 3 anion transport protein	Slc4a1	2	2.9	0.292444	-7.7256	-7.7256	-7.7256	-7.7256	1.3951	-1.45324
P04925	P04925	Major prion protein	Prnp	4	26.8	0.42193	-1.13225	-0.663302	0.201748	0.0991174	0.371547	-0.654848
P05063	P05063	Fructose-bisphosphate aldolase C	Aldoc	9	30.6	0.461109	-0.306638	0.562494	1.00203	-1.6238	-0.0401798	0.768067
P05064;A6ZI44;D3YWI1;D3Z510;A0A0U1RPN8;Q9CPQ9;A6ZI46;D3YV98;A0A0U1RPT5;A6ZI47	P05064	Fructose-bisphosphate aldolase A;Fructose-bisphosphate aldolase	Aldoa;Aldoart1	29	84.3	0.937689	-0.254161	0.0276886	0.158635	-0.142008	-0.0436433	0.168053
P05132	P05132	cAMP-dependent protein kinase catalytic subunit alpha	Prkaca	17	45.3	0.0170582	-0.374864	-0.57421	-0.37267	-0.167761	0.0356358	0.117387
P05201;F7ALS6	P05201	Aspartate aminotransferase, cytoplasmic	Got1	24	78.9	0.0163494	0.32524	0.192474	0.171565	-0.0519569	0.0159072	0.0346185
P05202	P05202	Aspartate aminotransferase, mitochondrial	Got2	27	76	0.610014	0.0355967	-0.196096	-0.026477	-0.0260501	0.145351	-0.13306
P05208	P05208	Chymotrypsin-like elastase family member 2A	Cela2a	11	72.3	0.0429058	1.98826	2.57517	1.21866	-0.191948	0.218158	-0.0568962
P05213;A0A2R8VHF3;Q3UX10	P05213	Tubulin alpha-1B chain	Tuba1b	34	78.3	0.304334	-0.0179215	-0.131122	-0.138747	0.0309395	-0.137728	0.0967655
P06151;A0A1B0GSR9;A0A1B0GSX0;D3YZQ9;A0A1B0GT41;A0A1B0GQX5;A0A1B0GSL7;A0A1B0GRW9;A0A1B0GS79;A0A1B0GRC1;A0A1B0GRS2	P06151	L-lactate dehydrogenase A chain;L-lactate dehydrogenase	Ldha	16	62	0.926556	-0.187443	0.553615	-0.851495	0.0902871	-0.712173	0.406012
P06342;P01921;A0A494B9U2;P18469;P01915	P06342	H-2 class II histocompatibility antigen, A-Q beta chain;H-2 class II histocompatibility antigen, A-D beta chain	H2-Ab1	4	19.2	0.027828	10.6782	10.1818	8.9999	0	0	0
P06346;P06344;P06345;P06343	P06346	H-2 class II histocompatibility antigen, A-F beta chain;H-2 class II histocompatibility antigen, A-U beta chain;H-2 class II histocompatibility antigen, A-S beta chain;H-2 class II histocompatibility antigen, A-K beta chain	H2-Ab1	5	23	0.0600833	3.7497	3.07519	1.87345	-8.57598	-0.167771	1.0753
P06745;A0A0U1RP97;CON__Q3ZBD7;A0A0U1RQ18;A0A0U1RQ72	P06745	Glucose-6-phosphate isomerase	Gpi	27	57.2	0.52205	-0.474667	0.0707339	-0.083341	-0.178631	-0.10778	0.249074
P06797;A0A1Y7VP49;A0A1Y7VNQ4;A0A1Y7VNM3	P06797	Cathepsin L1;Cathepsin L1 heavy chain;Cathepsin L1 light chain	Ctsl	3	19.5	0.42255	-9.38398	-9.38398	-0.0794183	-9.38398	1.22914	-0.612135
S4R1M0;P06800	S4R1M0	Protein-tyrosine-phosphatase;Receptor-type tyrosine-protein phosphatase C	Ptprc	1	1	0.373901	6.46681	0	0	0	0	0
Q3TQP6;P06801	Q3TQP6	Malic enzyme;NADP-dependent malic enzyme	Me1	20	58.7	0.00875316	1.02275	0.910788	1.01696	-0.00887535	-0.601138	0.429642
P06837	P06837	Neuromodulin	Gap43	3	26	0.0231395	0.87865	0.795659	0.435523	0.0586581	0.203004	-0.308625
P07146	P07146	Anionic trypsin-2	Prss2	6	40.7	0.0303319	1.84839	2.50235	1.4865	-1.17919	-0.10294	0.702451
P07309	P07309	Transthyretin	Ttr	9	67.3	0.0118708	-1.69512	-1.54324	-1.13945	-0.21616	0.350087	-0.210047
P07356;B0V2N7;B0V2N5;B0V2N8	P07356	Annexin A2;Annexin	Anxa2	20	68.7	0.103487	0.700516	0.850416	0.13046	0.283161	-0.0672748	-0.271074
P07724	P07724	Serum albumin	Alb	28	56.6	0.0427492	0.810324	0.591011	0.415024	-0.212547	0.342444	-0.20243
P07901;B7ZC50;A2A6A2;B7ZC49	P07901	Heat shock protein HSP 90-alpha	Hsp90aa1	60	67.3	0.199309	-0.298971	-0.342035	-0.155491	-0.140238	-0.174426	0.27084
P08030;A0A1D5RLR6	P08030	Adenine phosphoribosyltransferase	Aprt	10	73.9	0.442956	-0.297545	-0.295036	-0.000643733	-0.102038	-0.298069	0.327623
P08113;F7C312	P08113	Endoplasmin	Hsp90b1	66	66.2	0.188327	0.318628	0.0481689	0.077322	0.0218266	-0.0585958	0.0350012
P08207	P08207	Protein S100-A10	S100a10	2	32	0.349156	0.135458	0.808666	-0.0491923	0.194884	0.00349965	-0.229485
P08226;A0A1B0GX15;G3UWN5;G3UZM8	P08226	Apolipoprotein E	Apoe	8	34.4	0.271611	-1.01209	-1.26931	0.209334	0.107169	0.0789472	-0.206495
P08228	P08228	Superoxide dismutase [Cu-Zn]	Sod1	9	61	0.958649	-0.319823	-0.306098	0.531441	-0.969278	0.144049	0.46909
P08249;A0A0G2JF23;A0A0G2JGY4	P08249	Malate dehydrogenase, mitochondrial	Mdh2	21	64.5	0.304496	-0.12221	-0.134878	-0.551463	-0.11559	-0.231509	0.293078
P08752;A0A0A6YWA9;A2AE32;P20612;Q3V3I2;P50149;A0A0A6YXN0;A0A0A6YXC2;A2AE31;Q8C040;Q8BHK8;F6QPU5	P08752	Guanine nucleotide-binding protein G(i) subunit alpha-2	Gnai2	22	71	0.628537	-0.176802	-0.0698304	0.101163	0.0188832	0.0275302	-0.0475779
P09055	P09055	Integrin beta-1	Itgb1	18	30.2	0.122434	-0.91368	-0.414599	-0.293089	0.147414	0.197434	-0.423216
P09103;E9Q8G8	P09103	Protein disulfide-isomerase	P4hb	54	80.2	0.189457	0.257675	0.148077	0.0871754	0.103488	-0.205783	0.0821087
P09405	P09405	Nucleolin	Ncl	30	35.9	0.639886	-0.00884483	0.0440035	0.17534	-0.254513	0.000506511	0.215839
P09411;S4R2M7;P09041	P09411	Phosphoglycerate kinase 1;Phosphoglycerate kinase	Pgk1	26	78.2	0.189924	-0.440602	-0.255843	-0.366329	-0.212147	-0.203662	0.343015
P09528;A0A494BA92;A0A494B9D4;A0A494BAP3	P09528	Ferritin heavy chain;Ferritin heavy chain, N-terminally processed	Fth1	11	89.6	1.41558e-05	-2.52836	-1.95867	-2.35038	-0.0417784	-0.00842089	0.0487429
P09671;A0A3B2WBF0	P09671	Superoxide dismutase [Mn], mitochondrial	Sod2	11	60.8	0.126797	-0.21443	-0.154912	-0.378404	0.0410319	0.147591	-0.211845
P0C028;P0C027;Q8R2U6;A0A338P7L3	P0C028	Diphosphoinositol polyphosphate phosphohydrolase 3-beta;Diphosphoinositol polyphosphate phosphohydrolase 3-alpha;Diphosphoinositol polyphosphate phosphohydrolase 2	Nudt11;Nudt10;Nudt4	3	18.9	0.877738	-0.268946	-0.153999	0.266846	0.137566	0.0746862	-0.239872
Q3THW5;P0C0S6;Q8R029;Q3UA95;G3UWL7	Q3THW5	Histone H2A.V;Histone H2A.Z;Histone H2A	H2afv;H2afz	6	53.9	0.802575	0.00624144	0.228018	0.0224159	0.213514	0.376766	-0.883467
S4R191;S4R1P3;S4R2T3;P0C8K7	S4R191	Small integral membrane protein 1	Smim1	1	50	0.103326	-4.60594	-5.01652	-4.57474	0.489413	0.593665	-3.52201
Q66JX5;P0CAX8	Q66JX5	FGFR1 oncogene partner;T-cell activation GTPase-activating protein 1	Fgfr1op;Tagap1	1	7.8	0.117548	7.87306	7.70045	0	0	0	0
P0DN34	P0DN34			3	47.4	0.232497	-0.556144	-0.169826	-0.748946	0.286916	0.179128	-0.626442
P0DOV1;P0DOV2;Q8CGE8;A0A087WRA4;D0QMC3	P0DOV1	Interferon-activable protein 205-A;Myeloid cell nuclear differentiation antigen-like protein	Ifi205a;Mndal	2	4.5	0.602403	2.11989	-0.728881	-0.459737	-7.57519	-7.57519	1.57991
P0DP28;P0DP27;P0DP26;A0A3Q4EHJ0;Q9D6P8;A0A1Y7VK66;G3UX57	P0DP28			8	80.5	0.622361	-0.704639	-0.849201	0.316769	-0.784714	-0.222148	0.64362
P10126;D3YZ68;D3Z3I8	P10126	Elongation factor 1-alpha 1	Eef1a1	30	68.6	0.917224	-0.00441248	0.0297486	-0.0463566	-0.0792942	-0.0321726	0.105052
P10404;P11370;B2RQY6	P10404	MLV-related proviral Env polyprotein;Surface protein;Transmembrane protein;Retrovirus-related Env polyprotein from Fv-4 locus	Fv4	3	5.6	0.173667	1.28094	0.686919	0.676213	-0.743755	0.932213	-1.01562
P10518	P10518	Delta-aminolevulinic acid dehydratase	Alad	14	54.5	2.70931e-05	1.3361	1.4186	1.28	0.0042023	-0.0116895	0.00741478
P10601	P10601	Pancreatic prohormone;Pancreatic hormone;C-terminal peptide	Ppy	1	9	0.0673879	-0.803807	-0.975009	-1.06273	0.409199	0.00630269	-0.582786
P10605	P10605	Cathepsin B;Cathepsin B light chain;Cathepsin B heavy chain	Ctsb	19	59.3	0.0300261	-0.63547	-0.501208	-0.390212	-0.133971	0.220835	-0.115172
P10630;Q8BTU6;A0A338P6X5;E9Q561;D6RJ60;D6RJ11	P10630	Eukaryotic initiation factor 4A-II;Eukaryotic initiation factor 4A-II, N-terminally processed	Eif4a2	28	84	0.980363	0.171302	-0.0315143	-0.169489	-0.0969843	-0.0220311	0.111258
P10639	P10639	Thioredoxin	Txn	6	66.7	0.230092	-0.177324	-0.0402379	-0.189197	-0.165169	0.0949776	0.0567599
P10649;A2AE89;F6WHQ7	P10649	Glutathione S-transferase Mu 1	Gstm1	18	75.7	0.979665	-0.146933	0.26279	-0.137991	-0.103783	-0.215917	0.273112
P10711;E9PYD5;B7ZCS4;F6XMY4;Q9QVN7	P10711	Transcription elongation factor A protein 1	Tcea1	10	40.2	0.431082	-0.709811	-0.377141	-0.0304819	0.340803	0.224383	-0.82301
P10833	P10833	Ras-related protein R-Ras	Rras	2	8.3		0	0	0	0	0	0
P10852;A0A0U1RP98;A0A0U1RPK4;A0A0U1RPL8;A0A0U1RPG5;A0A0U1RP32	P10852	4F2 cell-surface antigen heavy chain	Slc3a2	22	48.5	0.178236	0.209294	0.108774	0.190754	-0.197595	0.169719	0.00454846
Q8CBB6;Q8CGP2;Q8CGP1;Q6ZWY9;Q64525;Q64478;Q64475;P10854;P10853;P70696	Q8CBB6	Histone H2B;Histone H2B type 1-P;Histone H2B type 1-K;Histone H2B type 1-C/E/G;Histone H2B type 2-B;Histone H2B type 1-H;Histone H2B type 1-B;Histone H2B type 1-M;Histone H2B type 1-F/J/L;Histone H2B type 1-A	Hist1h2br;Hist1h2bp;Hist1h2bk;Hist1h2bc;Hist2h2bb;Hist1h2bh;Hist1h2bb;Hist1h2bm;Hist1h2bf;Hist1h2ba	7	41.8	0.830239	0.14239	0.0252635	0.0567048	0.291287	0.314753	-0.90923
P10922	P10922	Histone H1.0;Histone H1.0, N-terminally processed	H1f0	7	29.9	0.608303	0.0774154	0.41463	0.127171	0.292479	0.402745	-1.14166
P11031	P11031	Activated RNA polymerase II transcriptional coactivator p15	Sub1	8	42.5	0.907318	-0.233475	0.0713233	0.0681422	0.272325	-0.00954411	-0.32402
P11087;CON__Q862S4	P11087	Collagen alpha-1(I) chain	Col1a1	6	7.2	0.949665	0.64094	-0.280573	-0.969862	0.694025	0.272323	-2.51904
P11152	P11152	Lipoprotein lipase	Lpl	11	29.5	0.433756	-0.016733	0.442943	0.0673466	0.245546	-0.0488876	-0.238243
P11352;A0A0A6YVV2;A0A0A6YY34	P11352	Glutathione peroxidase 1;Glutathione peroxidase	Gpx1	12	80.1	0.229381	-0.253778	-0.213359	-0.0245768	-0.179557	0.0593813	0.104346
P11438	P11438	Lysosome-associated membrane glycoprotein 1	Lamp1	4	11.8	0.0042753	-0.587015	-0.703907	-0.53425	0.0642693	0.0874232	-0.164927
P11499;E9Q3D6;E9PX27;D3Z1R1;E9Q0C3	P11499	Heat shock protein HSP 90-beta	Hsp90ab1	65	74.6	0.0250851	-0.248838	-0.229035	-0.09109	-0.0377511	-0.00840119	0.0449312
P11531;A0A1W2P6L4;A0A668KLA2	P11531	Dystrophin	Dmd	5	1.5	0.156745	-0.499385	-3.27289	-2.39302	-0.0254015	0.665005	-1.2113
P11679;CON__Q9H552	P11679	Keratin, type II cytoskeletal 8	Krt8	34	63.1	0.780995	-0.190084	0.121322	-0.212599	8.24379e-05	-0.53706	0.390413
P11881;A0A0N4SWH7	P11881	Inositol 1,4,5-trisphosphate receptor type 1	Itpr1	3	1.9	0.560692	-1.22318	-0.257045	-0.382421	0.427748	0.702708	-5.19438
P11983;F2Z483;A0A3B2WDE2	P11983	T-complex protein 1 subunit alpha	Tcp1	35	76.4	0.155858	-0.145634	-0.128765	-0.0117097	-0.0527911	-0.0111064	0.0615681
P12265;Q99KJ6;D3YY48	P12265	Beta-glucuronidase	Gusb	14	27.2	0.204917	-0.458648	-1.11312	-0.860205	-0.374479	-0.519231	0.614354
P12382;A0A1W2P7T1;A0A1W2P6Q4	P12382	ATP-dependent 6-phosphofructokinase, liver type	Pfkl	25	52.7	0.979221	0.00692084	-0.0667386	0.0417537	-0.264972	-0.136288	0.331049
P12658;Q8CCS7;Q08331	P12658	Calbindin	Calb1	17	71.3	0.0264682	-0.731834	-0.999078	-0.639426	-0.313322	-0.00827322	0.264154
P12710	P12710	Fatty acid-binding protein, liver	Fabp1	2	15	0.149107	-11.1004	-11.1004	-11.1004	0.955511	-11.1004	0.0844429
P12787	P12787	Cytochrome c oxidase subunit 5A, mitochondrial	Cox5a	9	58.2	0.0957874	0.440416	0.414417	0.313143	0.352355	-0.179571	-0.250866
P12804	P12804	Fibroleukin	Fgl2	3	13.4	0.0634642	-1.51694	-1.52441	-0.556145	-0.595162	0.0778139	0.359085
P12815	P12815	Programmed cell death protein 6	Pdcd6	9	68.1	0.0758393	0.44295	0.373303	0.581107	-0.140002	-0.322821	0.370696
P12849;D3Z0V6;D3Z068;D3YTM5;D3Z7E4;D3Z4A5;D3Z406	P12849	cAMP-dependent protein kinase type I-beta regulatory subunit	Prkar1b	14	38.3	0.0186111	-1.47004	-1.2199	-0.823326	-0.402972	0.0617526	0.262996
P12960	P12960	Contactin-1	Cntn1	7	8	0.024732	0.585272	0.742428	1.14002	0.205684	-0.0643536	-0.167486
P12961	P12961	Neuroendocrine protein 7B2;N-terminal peptide;C-terminal peptide	Scg5	8	41.5	0.211468	-0.123108	0.652885	1.10015	-0.289911	0.0615697	0.187067
P12968	P12968	Islet amyloid polypeptide	Iapp	3	43	0.0634233	-0.585395	-0.833142	-0.395954	-0.388938	0.197955	0.123318
P12970;V9GX35	P12970	60S ribosomal protein L7a	Rpl7a	22	56.8	0.0294131	0.237056	0.490877	0.252383	0.0483676	0.0225066	-0.0737225
P13020;A0A0J9YUQ8;A6PWS5;A0A0J9YUJ8	P13020	Gelsolin	Gsn	28	53.8	0.020426	-0.987174	-0.573077	-0.406706	0.104165	-0.186844	0.0657134
P13439;D6RJ62	P13439	Uridine 5-monophosphate synthase;Orotate phosphoribosyltransferase;Orotidine 5-phosphate decarboxylase	Umps	15	58.4	0.315709	-0.879039	-0.15946	-0.0433954	-0.346731	0.0809929	0.209004
Q8C833;P13504	Q8C833	Interleukin-1 receptor type 1;Interleukin-1 receptor type 1, membrane form;Interleukin-1 receptor type 1, soluble form	Il1r1	2	3.5	0.00327289	-0.549779	-0.623122	-0.633949	-0.0827118	-0.0739893	0.144975
P13595;A0A0A6YY47;E9QB01;A0A0A6YY91;E9Q589;A0A0A6YWU2	P13595	Neural cell adhesion molecule 1	Ncam1	14	16.8	0.25094	0.258922	0.230517	-0.0282315	-0.16209	0.0532877	0.0957811
P13707;E0CXN5	P13707	Glycerol-3-phosphate dehydrogenase [NAD(+)], cytoplasmic;Glycerol-3-phosphate dehydrogenase [NAD(+)]	Gpd1	13	55.6	0.620602	0.174289	-0.0546031	0.123914	-0.0854637	-0.215514	0.258554
P14069	P14069	Protein S100-A6	S100a6	3	58.4	0.301513	0.258624	0.989701	0.478413	-0.454511	-0.913734	0.798617
P14094;A0A0A6YX05	P14094	Sodium/potassium-transporting ATPase subunit beta-1	Atp1b1	12	41.8	0.0821761	-0.639715	-0.718272	-0.333922	0.319191	-0.127564	-0.256711
P14115	P14115	60S ribosomal protein L27a	Rpl27a	8	33.1	0.815341	-0.121566	0.0196399	-0.0164755	-0.272844	0.235603	-0.0073547
P14131	P14131	40S ribosomal protein S16	Rps16	14	66.4	0.00330551	0.381331	0.359433	0.310736	-0.0887591	-0.0233196	0.10528
P14148;F6XI62	P14148	60S ribosomal protein L7	Rpl7	26	56.3	0.0849223	0.512327	0.514762	0.189663	0.277271	-0.244531	-0.0831266
P14152;A0A5F8MPN8;B1ATQ3	P14152	Malate dehydrogenase, cytoplasmic	Mdh1	15	60.2	0.0464619	-0.639686	-0.53728	-0.547985	-0.171529	-0.178673	0.296996
P14206;A0A1L1SUK3;A0A1L1SRW0	P14206	40S ribosomal protein SA	Rpsa	16	59.3	0.110671	0.18607	0.553116	0.380302	-0.125066	-0.219459	0.291781
P14211	P14211	Calreticulin	Calr	34	76.2	0.642967	0.0701358	-0.0631202	-0.17988	0.137007	-0.0121866	-0.137982
P14246;E9PXR7	P14246	Solute carrier family 2, facilitated glucose transporter member 2	Slc2a2	11	22	0.188125	0.135522	0.171232	0.333429	0.228239	-0.194704	-0.0666638
P14483;A0A494B9G5	P14483	H-2 class II histocompatibility antigen, A beta chain	H2-Ab1	4	19.6	0.144706	-10.5748	-10.5748	-10.5748	-10.5748	0.931813	0.126541
P14576;E9PXC0;A0A1W2P809;A0A1Y7VJJ0	P14576	Signal recognition particle 54 kDa protein	Srp54;Srp54c	19	48.8	0.197074	-0.320692	-0.238079	-0.00248583	0.0784378	0.0544747	-0.142982
P14602;D3YZ06	P14602	Heat shock protein beta-1	Hspb1	3	19.1	0.693257	1.63057	-9.01284	0.289436	-9.01284	0.791279	0.341936
P14685;F7B7L8	P14685	26S proteasome non-ATPase regulatory subunit 3	Psmd3	26	55.3	0.319219	-0.399846	-0.538481	-0.257029	-0.25896	-0.404863	0.494673
P14733	P14733	Lamin-B1	Lmnb1	37	56.1	0.599885	-0.484377	-0.297851	0.0491249	0.150018	0.429146	-0.878373
P14824	P14824	Annexin A6	Anxa6	56	80.2	0.0482804	1.75521	2.0096	2.45009	-7.43574	-7.43574	1.5794
P14869;S4R1N1;D3YVM5	P14869	60S acidic ribosomal protein P0	Rplp0	15	60.6	0.0436542	0.47028	0.508434	0.294407	-0.150862	-0.159671	0.267905
P14873;A2ARP8;Q9QYR6	P14873	Microtubule-associated protein 1B;MAP1B heavy chain;MAP1 light chain LC1	Map1b	70	43.6	0.0334764	-0.621909	-0.72936	-0.170897	-0.0432102	0.0428125	-0.000884813
P15105;D3YVK1	P15105	Glutamine synthetase	Glul	20	67.3	0.829616	-0.178692	-0.0435206	0.368363	-0.355479	-0.176938	0.415555
P15532	P15532	Nucleoside diphosphate kinase A	Nme1	11	73.7	0.0370374	-0.766701	-0.610041	-0.695346	-0.394934	0.111356	0.213169
P15626;D3YX76	P15626	Glutathione S-transferase Mu 2	Gstm2	16	71.1	0.289481	0.462668	0.657104	0.0130346	-0.313066	-0.346053	0.493993
P15864;I7HFT9;Q07133	P15864	Histone H1.2	Hist1h1c	14	40.6	0.756789	-0.238619	-0.10439	0.042228	0.160635	0.318551	-0.654845
P15947;A0A0U1RPN5;Q61759;P15946	P15947	Kallikrein-1	Klk1	4	23.4	0.198089	2.96867	3.51467	-8.09325	-8.09325	-8.09325	1.58144
P16014	P16014	Secretogranin-1;CCB peptide;PE-11	Chgb	20	35.5	0.522307	-0.365921	-0.365656	0.168535	-0.325283	0.110928	0.16599
P16045;A0A2R8VHJ0	P16045	Galectin-1	Lgals1	4	45.2	0.0700549	1.29947	1.65547	0.738851	-0.0405799	-1.58488	0.760761
P16054;Q8C944;P23298	P16054	Protein kinase C epsilon type	Prkce	4	9.4	0.793543	-0.104576	-0.310846	0.0333735	-0.791951	-0.160935	0.611637
Q8C253;P16110	Q8C253	Galectin;Galectin-3	Lgals3	2	10.2	0.291671	-10.5798	-1.47044	-10.5798	-10.5798	-0.701278	1.25358
P16254;A2AUM6	P16254	Signal recognition particle 14 kDa protein;Signal recognition particle 14 kDa protein, N-terminally processed	Srp14	7	54.5	0.116371	-0.46135	-0.242709	-0.284838	0.133142	0.12785	-0.302837
P16301	P16301	Phosphatidylcholine-sterol acyltransferase	Lcat	1	2.3	0.482124	-0.507248	-1.06654	-1.69869	1.1883	-1.23308	-1.75753
P16330	P16330	2,3-cyclic-nucleotide 3-phosphodiesterase	Cnp	1	3.6	0.373901	-6.74403	-6.74403	-6.74403	-6.74403	1.57596	-6.74403
P16332;A0A3B2WCT0	P16332	Methylmalonyl-CoA mutase, mitochondrial	Mut	19	48.5	0.499021	-0.324617	-0.0729177	-0.0176766	-0.330058	0.114728	0.165718
P16406;F7B9G4	P16406	Glutamyl aminopeptidase	Enpep	6	9.9	0.51533	-1.82231	-0.0535805	-0.183055	0.584467	-1.58944	0.224306
P16460	P16460	Argininosuccinate synthase	Ass1	1	4.6	0.116794	0	9.01437	9.13338	0	0	0
P16546	P16546	Spectrin alpha chain, non-erythrocytic 1	Sptan1	119	61.4	0.480097	-0.12746	-0.376955	-0.215367	0.423526	-0.040511	-0.542694
P16858;A0A0A0MQF6;S4R1W1;A0A1D5RLD8;S4R257;S4R1N5;S4R1W8;A0A0R4J0X7;S4R2G5;Q64467;V9GX06;V9GXA7	P16858	Glyceraldehyde-3-phosphate dehydrogenase	Gapdh;Gm3839	29	85.9	0.147962	-0.25474	-0.213444	-0.35068	-0.0617073	-0.211242	0.236434
P17047	P17047	Lysosome-associated membrane glycoprotein 2	Lamp2	12	21.7	0.0425562	-1.05417	-0.415452	-0.418032	-0.217017	0.0397037	0.152839
P17156	P17156	Heat shock-related 70 kDa protein 2	Hspa2	17	33.8	0.310356	0.162679	0.293829	0.428917	-0.581174	0.0203229	0.397687
P17182;Q6PHC1;B0QZL1;B1ARR7;P21550;J3QPZ9	P17182	Alpha-enolase	Eno1	29	77.4	0.150513	-0.672565	-0.594243	-0.475833	-0.310972	-0.276286	0.452266
P17183;A0A0N4SUX5;D3Z6E4;D3YVD3;D3Z2S4;A0A0N4SUI6;B1ARR6;Q5SX59;A0A0N4SUW8;Q5SX61;Q5SX60	P17183	Gamma-enolase;Enolase	Eno2	14	55.1	0.124416	0.533711	0.49343	0.57189	-0.157063	-0.590147	0.524942
P17426;A0A140LIG7;A0A140LHG0;A0A140LHA6	P17426	AP-2 complex subunit alpha-1	Ap2a1	33	45.1	0.81553	-0.0385148	-0.0454753	0.174417	-0.0734999	-0.161447	0.20857
P17427;A0A0J9YUA7	P17427	AP-2 complex subunit alpha-2	Ap2a2	28	43.7	0.316079	-0.542253	-0.194721	0.0424415	-0.189315	0.0269059	0.142941
P17439;A0A0G2JDK2	P17439	Glucosylceramidase	Gba	5	18.4	0.708092	0.121187	-0.340642	-0.435045	0.666988	-0.694479	-0.332221
P17742;A0A1L1SST0;V9GXC1;V9GX31;A0A1L1SRX5	P17742	Peptidyl-prolyl cis-trans isomerase A;Peptidyl-prolyl cis-trans isomerase A, N-terminally processed	Ppia	13	78	0.689713	-0.039294	-0.0908274	-0.179013	-0.323474	-0.16444	0.388004
P17751;H7BXC3	P17751	Triosephosphate isomerase	Tpi1	21	73.9	0.787504	-0.0973202	0.0819779	0.138777	-0.182042	-0.110083	0.253398
Q61696;P17879	Q61696	Heat shock 70 kDa protein 1A;Heat shock 70 kDa protein 1B	Hspa1a;Hspa1b	7	17.6	0.549057	0.33418	0.263509	0.253821	-0.991924	-0.207574	0.705935
P17892	P17892	Pancreatic lipase-related protein 2	Pnliprp2	5	13.7	0.0993049	2.20885	4.42742	3.26611	1.57567	-6.69754	-6.69754
P17918	P17918	Proliferating cell nuclear antigen	Pcna	6	38.3	0.560646	-0.151973	0.494494	0.444427	-1.20026	0.0706757	0.598931
Q91V35;P18052	Q91V35	Receptor-type tyrosine-protein phosphatase;Receptor-type tyrosine-protein phosphatase alpha	Ptpra	1	2.5	0.704335	-0.145672	0.12863	0.314584	0.161279	0.284605	-0.591517
P18242;F6Y6L6;F8WIR1;A0A1B0GT66	P18242	Cathepsin D	Ctsd	15	42.2	0.154382	-0.403993	-0.318975	-0.124137	-0.201088	-0.0530802	0.221852
P18608	P18608	Non-histone chromosomal protein HMG-14	Hmgn1	2	29.2	0.0986649	0.657354	0.860596	0.830107	-0.0821535	0.674501	-1.12246
P18760;F8WGL3;A0A494B9A7	P18760	Cofilin-1	Cfl1	16	76.5	0.268022	-0.325	-0.363136	-0.547439	-0.562716	-0.0108247	0.411913
P18872;D3Z2M7;F7BLT7	P18872	Guanine nucleotide-binding protein G(o) subunit alpha	Gnao1	17	54.5	0.0200505	-0.575532	-0.606428	-0.195872	0.00410172	0.0314744	-0.0363827
P19096;A0A0U1RNJ1	P19096	Fatty acid synthase;[Acyl-carrier-protein] S-acetyltransferase;[Acyl-carrier-protein] S-malonyltransferase;3-oxoacyl-[acyl-carrier-protein] synthase;3-oxoacyl-[acyl-carrier-protein] reductase;3-hydroxyacyl-[acyl-carrier-protein] dehydratase;Enoyl-[acyl-carrier-protein] reductase;Oleoyl-[acyl-carrier-protein] hydrolase	Fasn	98	59.9	0.345191	0.171509	0.255125	0.139572	-0.349772	-0.0198382	0.297425
P19157;A0A494BAW2;A0A494B908;P46425;A0A494BAS3;A0A494BAU3;A0A494BAM8;F6RWR5	P19157	Glutathione S-transferase P 1;Glutathione S-transferase P 2	Gstp1;Gstp2	11	65.7	0.863841	0.198833	0.217494	-0.37798	-0.158513	-0.0377322	0.176153
P19253;A0A1B0GSQ6;A0A1B0GS68;A0A1B0GTA1;A0A1B0GQW6;A0A1B0GSF0;A0A1B0GSB2;A0A1B0GSC2;A0A1B0GRH1;A0A1B0GSJ2;A0A1B0GSL5;A0A1B0GT00	P19253	60S ribosomal protein L13a	Rpl13a	10	41.4	0.0728902	0.461158	0.923038	0.590882	-0.261994	-0.342246	0.461794
P19324;A0A140LHK0;A0A140LHR4	P19324	Serpin H1	Serpinh1	8	28.5	0.0129575	0.910562	1.19134	1.35054	0.184562	-0.787957	0.361054
Q9D881;P19536;F7C106;A0A0A6YVR0	Q9D881	Cytochrome c oxidase subunit 5B, mitochondrial	Cox5b	6	45	0.687916	-0.209011	-0.0753014	0.12879	-0.0447053	-0.0282097	0.0702185
P19783;M0QWX7;D6RG40	P19783	Cytochrome c oxidase subunit 4 isoform 1, mitochondrial	Cox4i1	12	49.7	0.0252214	0.378636	0.170804	0.351727	-0.0891307	-0.0195767	0.102173
P20029	P20029	78 kDa glucose-regulated protein	Hspa5	55	70.2	0.280377	0.31869	0.135541	0.150445	-0.0703116	-0.261535	0.279017
P20060	P20060	Beta-hexosaminidase subunit beta	Hexb	13	35.3	0.141824	-0.222591	-0.194119	-0.268444	-0.247833	0.119378	0.0997304
P20108	P20108	Thioredoxin-dependent peroxide reductase, mitochondrial	Prdx3	11	63.8	0.0534756	-0.169967	-0.320455	-0.34196	-0.0213511	-0.133684	0.141681
P20152;A0A0A6YWC8;A2AKJ2;G5E846;A0A2R8W6R6;G3X981;P15331;D3YZ35;A0A0R4J036;P08551;P08553;P19246	P20152	Vimentin	Vim	30	65.7	0.0435437	0.681489	0.385316	0.347542	-0.228813	0.198631	-0.00136497
P21126;F8WHM4	P21126	Ubiquitin-like protein 4A	Ubl4a	6	46.5	0.10048	-0.193608	-1.84244	-0.902143	0.063693	0.222716	-0.343853
P21278	P21278	Guanine nucleotide-binding protein subunit alpha-11	Gna11	11	40.9	0.849956	-0.267042	-0.0871375	0.188685	0.291212	-0.229316	-0.115139
P21279	P21279	Guanine nucleotide-binding protein G(q) subunit alpha	Gnaq	13	49.9	0.30904	0.0746305	0.0106333	0.251978	0.0824208	-0.138007	0.0460485
P21300	P21300	Aldose reductase-related protein 1	Akr1b7	3	8.5	0.738946	0.506248	-0.208835	0.0125523	-0.50853	-0.199246	0.512031
P21460;A2APX3	P21460	Cystatin-C	Cst3	9	61.4	0.842641	-0.258268	-0.0947568	0.206299	-0.21047	0.115963	0.0731975
P21570	P21570	Angiogenin	Ang	2	15.2	0.701313	-0.407366	-10.2367	2.10329	-10.2367	-10.2367	1.58417
P21614;A0A0G2JGM6	P21614	Vitamin D-binding protein	Gc	10	34.9	0.537624	-0.356663	0.185245	0.668898	-0.0955531	0.239907	-0.179237
P21619;A0A0R4J0Q5	P21619	Lamin-B2	Lmnb2	32	61.4	0.823672	-0.115003	-0.0451752	0.404466	0.179564	0.481744	-1.08612
P21661	P21661	Neuroendocrine convertase 2	Pcsk2	34	65.1	0.0029669	-0.253927	-0.310049	-0.169441	0.00146714	-0.00176759	0.00029859
P21958;Q3TBA3;F6QHF1	P21958	Antigen peptide transporter 1	Tap1	3	6.9	0.0415212	8.91266	10.3306	9.07442	0	0	0
P21981;G3UXE8	P21981	Protein-glutamine gamma-glutamyltransferase 2	Tgm2	5	13.6	0.49749	-1.2756	-1.85074	0.0595835	-3.70001	0.0886959	0.895028
P21995	P21995	Embigin	Emb	5	18.2	0.00449288	-0.585122	-0.624013	-0.880806	-0.112786	-0.0416806	0.142318
P22366;F6SPW1	P22366	Myeloid differentiation primary response protein MyD88	Myd88	3	13.2	0.701046	-0.174833	0.114777	0.460769	-0.286701	-0.502717	0.560176
Q8CBB7;P22892	Q8CBB7	AP-1 complex subunit gamma-1	Ap1g1	20	38.7	0.0657263	-0.900832	-0.688523	-0.498722	-0.342625	-0.0877183	0.345266
P22907;A0A1L1SRM0;A0A1L1ST19	P22907	Porphobilinogen deaminase	Hmbs	6	27.4	0.96721	-0.130946	-0.117726	0.16326	-1.43455	0.613944	0.136979
P23116;A0A494B9I0	P23116	Eukaryotic translation initiation factor 3 subunit A	Eif3a	57	44	0.57984	-0.00553288	0.0491535	0.224064	-0.266112	0.000817741	0.223886
Q543K9;P23492;A0A2I3BQH2;A0A2I3BS22;Q9D8C9	Q543K9	Purine nucleoside phosphorylase	Pnp	14	73	0.00621237	-0.300125	-0.660201	-0.611882	0.0161497	-0.0182833	0.00192621
P23591;A0A2R8VHD0;A0A2R8VI39;A0A2R8W6P6;A0A2R8VKL9;A0A2R8W6N0	P23591	GDP-L-fucose synthase	Tsta3	8	41.4	0.165158	0.455298	1.1472	0.598162	0.0327076	-1.20162	0.625068
P23780;A0A1L1SSJ7	P23780	Beta-galactosidase	Glb1	10	19.3	0.0219982	-1.66922	-1.71921	-2.18636	-0.698028	0.167857	0.333649
P24270;A2AL20	P24270	Catalase	Cat	3	7	0.35645	-8.46845	-1.15481	-8.46845	1.36972	-8.46845	-1.27586
P24369	P24369	Peptidyl-prolyl cis-trans isomerase B	Ppib	17	60.6	0.00467722	0.576895	0.488066	0.361333	0.0806483	-0.0894899	0.0038208
Q99LB4;P24452	Q99LB4	Macrophage-capping protein	Capg	1	3.4	0.373901	-7.94067	-7.94067	-7.94067	-7.94067	1.58104	-7.94067
P24472;A0A1L1SS61	P24472	Glutathione S-transferase A4	Gsta4	5	26.6	0.293814	-1.32135	1.80621	1.60733	0.495982	-12.0339	0.668556
P24527	P24527	Leukotriene A-4 hydrolase	Lta4h	33	62.8	0.0988213	-0.255672	-0.312271	-0.245259	-0.155629	-0.0787861	0.208399
P24529;D3Z0B1;E9Q9G5;Q3UTB3	P24529	Tyrosine 3-monooxygenase	Th	2	6.6	0.373901	-6.23578	-6.23578	-6.23578	-6.23578	-6.23578	1.57214
P24547;A0A0A6YXS4;A0A0A6YY72	P24547	Inosine-5-monophosphate dehydrogenase 2	Impdh2	17	44.4	0.684709	0.315389	-0.310766	-0.694205	-0.260974	0.425868	-0.282623
P24668	P24668	Cation-dependent mannose-6-phosphate receptor	M6pr	6	28.8	0.789637	-0.509471	0.106866	0.054837	-0.604542	0.314379	0.135986
P25444;D3YVC1;D3YWJ3	P25444	40S ribosomal protein S2	Rps2	15	51.9	0.892469	-0.0894377	0.0859762	-0.0323164	0.0894898	-0.0581979	-0.0357226
P25799;V9GX90;F6Z9G5	P25799	Nuclear factor NF-kappa-B p105 subunit;Nuclear factor NF-kappa-B p50 subunit	Nfkb1	4	5.8	0.297463	-8.1086	-1.21599	-0.920262	-8.1086	0.162435	0.908584
P26039;A2AIM2;F6SX70;F6S1V7	P26039	Talin-1	Tln1	74	45.2	0.91867	-0.071635	0.109926	0.001329	0.126907	0.12084	-0.285104
P26040	P26040	Ezrin	Ezr	23	39.2	0.00647209	0.388855	0.644792	0.652966	0.073262	-0.092606	0.0144696
P26041	P26041	Moesin	Msn	33	58.6	0.00495389	0.659561	0.431028	0.529209	-0.134909	0.0356712	0.0898222
P26043;A0A5F8MPB9;Q7TSG6	P26043	Radixin	Rdx	34	54.5	0.588082	-0.230103	-0.0741051	-0.0420757	-0.375225	0.0525257	0.253307
P26231;A0A494BAD0;A0A494BAM5;A0A494BBB4;A0A494BA24;A0A494BBA4	P26231	Catenin alpha-1	Ctnna1	44	64.8	0.101735	-0.253759	-0.293579	-0.0395217	0.0843842	-0.0739801	-0.0148619
P26339	P26339	Chromogranin-A;Pancreastatin;Beta-granin;WE-14;Catestatin;GE-25;Serpinin-RRG;Serpinin;p-Glu serpinin precursor	Chga	33	64.6	0.0034649	-1.04752	-1.23476	-0.648063	-0.131233	0.0276375	0.0943818
P26350;A0A087WP98;A0A087WPN6;A0A087WQN2	P26350	Prothymosin alpha;Prothymosin alpha, N-terminally processed;Thymosin alpha	Ptma	5	35.1	0.0665482	0.913386	1.46401	0.687938	-0.00947712	-0.85655	0.540301
P26369;Q80XR5;Q3KQM4	P26369	Splicing factor U2AF 65 kDa subunit	U2af2	11	36.8	0.85989	-0.0898547	-0.0805093	-0.0321447	0.097815	0.463993	-0.861199
P26443;F7CFA5	P26443	Glutamate dehydrogenase 1, mitochondrial	Glud1	32	70.4	0.685221	0.195945	-0.0776026	-0.00155091	-0.00791189	0.0950804	-0.0933493
P26516	P26516	26S proteasome non-ATPase regulatory subunit 7	Psmd7	16	70.4	0.220431	-0.37917	-0.486526	0.0372234	-0.136795	-0.0293409	0.151333
Q8C483;P26638;A2AFS0;A2AFS1	Q8C483	Serine--tRNA ligase, cytoplasmic	Sars	28	59.5	0.293091	-0.437553	-0.505108	-0.350008	-0.31409	-0.371862	0.508791
P26645	P26645	Myristoylated alanine-rich C-kinase substrate	Marcks	6	20.1	0.14388	-0.683712	-0.500218	-0.139235	-0.217604	-0.121254	0.287613
P26883;F6X9I3	P26883	Peptidyl-prolyl cis-trans isomerase FKBP1A	Fkbp1a	7	82.4	0.388381	-0.0475508	-0.504649	-0.501924	-0.712528	0.22049	0.292335
P27046;F6QMB7	P27046	Alpha-mannosidase 2	Man2a1	14	17	0.593789	-1.56842	-0.791304	0.54995	-0.312095	0.206282	0.0577173
P63163;P27048;A0A0G2JGN4	P63163	Small nuclear ribonucleoprotein-associated protein N;Small nuclear ribonucleoprotein-associated protein B	Snrpn;Snrpb	6	18.3	0.235876	-0.0249424	0.589013	0.483171	0.32398	-0.0309088	-0.378162
P27512	P27512	Tumor necrosis factor receptor superfamily member 5	Cd40	1	4.5	1.72095e-05	7.29355	7.37784	7.49654	0	0	0
P27546;A0A140T8T5;A0A0G2JFH2;E9PZ43;A0A0G2JDN7;A0A0G2JG35;A0A0G2JFT4;A0A0G2JFK3;A0A0G2JDY5;A0A0G2JE57;A0A0G2JDU1	P27546	Microtubule-associated protein 4	Map4	19	23.4	0.383391	-0.230867	-0.311623	-0.165783	-0.439312	-8.96429e-05	0.33637
P27601;Q9D034	P27601	Guanine nucleotide-binding protein subunit alpha-13	Gna13	6	26.8	0.874495	-0.790549	-0.158076	0.452901	0.0409751	0.429717	-0.67987
P27612;F7D1R5	P27612	Phospholipase A-2-activating protein	Plaa	25	39.9	0.227177	-0.695903	-0.364317	-0.169401	-0.197432	-0.263548	0.372798
P27641	P27641	X-ray repair cross-complementing protein 5	Xrcc5	14	34.3	0.0340204	-1.11733	-1.92483	-0.651746	-0.025014	-0.366824	0.312318
P27659;A0A087WQK0;A0A087WNS0;A0A2R8VHN4	P27659	60S ribosomal protein L3	Rpl3	22	51.6	0.0256407	0.206204	0.369926	0.159008	0.0226642	-0.0115878	-0.0113462
P27661	P27661	Histone H2AX	H2afx	9	61.5	0.893596	-0.095866	0.0363341	-0.0953627	0.335296	0.280545	-0.933159
P27773;F6Q404	P27773	Protein disulfide-isomerase A3	Pdia3	46	65.7	0.683209	-0.0119282	0.0625235	0.0117175	0.00167053	-0.0771992	0.0716876
P28076;A0A0R4J256;G3UYK5;A0A494B9L1	P28076	Proteasome subunit beta type-9	Psmb9	6	53.9	0.0585896	0.340369	1.22364	1.13858	-0.0868046	-0.263997	0.293507
P28271;Q811J3	P28271	Cytoplasmic aconitate hydratase	Aco1	31	50.3	0.163063	-0.973913	-0.404464	-0.593659	-0.484227	-0.139919	0.462105
P28352;F6QA74;D3Z124;D3Z6R9	P28352	DNA-(apurinic or apyrimidinic site) lyase;DNA-(apurinic or apyrimidinic site) lyase, mitochondrial	Apex1	6	30.6	0.218462	0.0714481	0.290018	0.471177	-0.0791155	0.288534	-0.265407
P28474;A0A0G2JGS3;Q64437	P28474	Alcohol dehydrogenase class-3	Adh5	21	67.1	0.0371751	-0.417445	-0.341477	-0.384806	-0.139777	-0.0820621	0.198663
P28651	P28651	Carbonic anhydrase-related protein	Ca8	3	19.6	0.124842	-9.10896	-9.10896	-9.10896	-9.10896	0.352058	0.783925
Q3TF41;Q8BSH9;P28656	Q3TF41	Nucleosome assembly protein 1-like 1	Nap1l1	16	61.1	0.0442686	-0.365062	-0.414976	-0.148353	-0.0721178	-0.0636605	0.126875
P28658	P28658	Ataxin-10	Atxn10	15	49.9	0.00454615	-0.440058	-0.36044	-0.282488	-0.0860415	0.0549959	0.0272101
P28738;P33175;A2ARD4	P28738	Kinesin heavy chain isoform 5C;Kinesin heavy chain isoform 5A	Kif5c;Kif5a	16	20	0.545755	-0.462231	0.83259	1.47587	-7.1978	-7.1978	1.5784
P28843	P28843	Dipeptidyl peptidase 4;Dipeptidyl peptidase 4 membrane form;Dipeptidyl peptidase 4 soluble form	Dpp4	20	34.3	0.0190423	-0.853678	-1.11307	-0.982711	-0.266473	0.320152	-0.119999
P29341;Q9D4E6;A0A2I3BR37;F6ZAX1;A2A5N3;Q8C7D3	P29341	Polyadenylate-binding protein 1	Pabpc1	33	59.3	0.626009	-0.0469705	-0.0135088	0.221701	-0.140124	0.0344382	0.0954534
P29351;G3UYY5	P29351	Tyrosine-protein phosphatase non-receptor type 6	Ptpn6	14	34.8	0.16053	0.313923	0.678571	0.888635	0.177592	0.48617	-1.09454
P29416	P29416	Beta-hexosaminidase subunit alpha	Hexa	11	26.1	0.0558656	-1.15284	-0.814935	-0.170182	0.058277	-0.1141	0.0493802
P29595	P29595	NEDD8	Nedd8	3	45.7	0.210009	-0.5331	-0.731589	-0.237854	-0.458947	-0.0921798	0.416168
P29699;A0A338P6Y6	P29699	Alpha-2-HS-glycoprotein	Ahsg	2	10.4	0.116329	0	9.83311	9.89973	0	0	0
P29758	P29758	Ornithine aminotransferase, mitochondrial	Oat	14	49.7	0.974009	-0.480317	0.670553	-0.441419	0.711105	-0.401784	-0.722561
P30275;A2ARP5;B0R0E9;B0R0F0;Q6P8J7;B0R0E8	P30275	Creatine kinase U-type, mitochondrial	Ckmt1	11	44.3	0.592968	-0.835062	-0.0186649	-0.298932	0.715503	-1.13397	-0.148344
P30280	P30280	G1/S-specific cyclin-D2	Ccnd2	1	6.2	0.628848	-7.27205	-7.27205	0.827375	0.6848	0.47098	-7.27205
P30285;E9Q9E4;E9PZX7;D6RHS5;D3Z2T9;A0A0G2JDL3;A0A1Y7VLM0;A0A1L1SUS7;D3YWB0;E3W997;E9PVC7;Q04899;Q8K0D0;Q04735;O35495;P97377;Q3V3A1;Q64261;Q80YP0;P11440;Q14AX6	P30285	Cyclin-dependent kinase 4	Cdk4	4	16.8	0.00839969	-0.456335	-0.416939	-0.308151	-0.121701	0.0206407	0.0928659
P30416	P30416	Peptidyl-prolyl cis-trans isomerase FKBP4;Peptidyl-prolyl cis-trans isomerase FKBP4, N-terminally processed	Fkbp4	26	60.9	0.128617	-0.808095	-0.453828	-0.176852	-0.167263	-0.167187	0.28557
P30681	P30681	High mobility group protein B2	Hmgb2	8	28.6	0.942673	-0.0474974	0.0798901	-0.0608581	-0.170562	0.15911	-0.00736841
P31001	P31001	Desmin	Des	5	10.4	0.116457	-6.86509	-6.86509	-6.86509	-6.86509	0.538252	0.62219
P31230;Q3UZG4;A0A0G2JEU9;A0A0G2JDW6;A0A0G2JDH0	P31230	Aminoacyl tRNA synthase complex-interacting multifunctional protein 1;Endothelial monocyte-activating polypeptide 2	Aimp1	10	44.2	0.181057	-0.285002	-0.890388	-0.469614	-0.382948	-0.149171	0.412904
P31324;H3BK84	P31324	cAMP-dependent protein kinase type II-beta regulatory subunit	Prkar2b	15	48.1	0.0158971	-0.872071	-0.654046	-0.509607	-0.151269	-0.0899541	0.214112
P31786;Q4VWZ5;D3Z563;M0QWU8	P31786	Acyl-CoA-binding protein	Dbi	8	79.3	0.940386	-0.0353831	0.453805	-0.788168	-0.508372	-0.20089	0.512956
P31938	P31938	Dual specificity mitogen-activated protein kinase kinase 1	Map2k1	9	33.3	0.422719	1.85186	-2.65825	1.50572	-2.58052	-2.91504	1.43309
P32020	P32020	Non-specific lipid-transfer protein	Scp2	8	11.2	0.0321506	0.248649	0.531	0.699556	0.0191083	-0.0845216	0.0615271
P32067;A2AR07;F6SXM5;D6RI87	P32067	Lupus La protein homolog	Ssb	29	57.8	0.0805594	0.211885	0.16053	0.222656	-0.189229	0.0762606	0.0957808
P32233;F7BQ65	P32233	Developmentally-regulated GTP-binding protein 1	Drg1	10	40.1	0.520667	-0.853963	-0.0311374	0.024984	-0.195605	0.38428	-0.283519
P32261;A0A0A6YWH7;A0A0A6YXS8;A0A0A6YX49	P32261	Antithrombin-III	Serpinc1	10	20	0.132236	1.60323	1.11788	0.479327	0.85799	-1.37718	-0.317396
P32883;A0A0G2JE25;A0A0G2JGM2;C0H5X4;B2KGV5;E9Q8V2;E9PVD5;A0A0N4SVY1	P32883	GTPase KRas;GTPase KRas, N-terminally processed	Kras;Hras	7	47.1	0.596202	0.0886811	0.0473204	-0.00408904	-0.101713	0.137215	-0.0464829
P32921;E0CXX4;E0CXQ4	P32921	Tryptophan--tRNA ligase, cytoplasmic;T1-TrpRS;T2-TrpRS	Wars	28	78.6	0.519383	-0.0488382	0.0135215	0.2818	-0.122299	-0.00522705	0.117554
P34022;H7BX22	P34022	Ran-specific GTPase-activating protein	Ranbp1	8	60.1	0.592414	-0.471509	-0.160902	-0.22645	-0.599437	-0.427909	0.675048
P34884	P34884	Macrophage migration inhibitory factor	Mif	3	23.5	0.360393	-0.0576073	-0.753529	-0.766861	-0.852283	0.0488131	0.497412
P35235	P35235	Tyrosine-protein phosphatase non-receptor type 11	Ptpn11	16	33.1	0.0938695	0.0667384	0.496217	0.31954	0.0588456	-0.00580069	-0.0553204
P35276;D3YWL1;D3YW33;Q9CXS2	P35276	Ras-related protein Rab-3D	Rab3d	16	75.3	0.934031	-0.220994	0.0183457	0.206451	0.102229	-0.0404286	-0.0676316
Q8C266;P35278;A2A5F5;A2A5F6	Q8C266	Ras-related protein Rab-5C	Rab5c	9	46.6	0.618881	0.0720938	-0.168294	-0.124332	0.188963	-0.0596707	-0.151086
P35279;D3YV69;A0A1L1SRS6	P35279	Ras-related protein Rab-6A	Rab6a	12	61.5	0.0807426	0.184149	0.196552	0.219326	0.04908	0.122299	-0.189471
P35282;A0A1W2P6Z4	P35282	Ras-related protein Rab-21	Rab21	8	34.2	0.175322	-0.738361	-0.101876	-0.619838	0.0425761	0.27267	-0.392123
P35285;A2ARZ7;Q3TM43;D6RFT6	P35285	Ras-related protein Rab-22A	Rab22a	8	62.4	0.989176	-0.505719	0.116838	0.288409	0.422312	-0.245431	-0.292718
Q9D4I9;P35288	Q9D4I9	Ras-related protein Rab-23	Rab23	1	6.8	0.116199	-0.734685	-0.831586	-0.423116	0.250779	0.208963	-0.611989
P35290;A0A286YD30	P35290	Ras-related protein Rab-24	Rab24	3	20.7	0.168765	0.231036	1.61496	1.50643	-9.584	0.144354	0.921026
P35293;A0A3Q4EI12;A0A452J8C1;A0A3Q4EIF7	P35293	Ras-related protein Rab-18	Rab18	11	67.5	0.988686	-0.546974	0.0507791	0.366921	0.279418	-0.385285	0.0295124
P35486	P35486	Pyruvate dehydrogenase E1 component subunit alpha, somatic form, mitochondrial	Pdha1	24	62.1	0.0199131	-0.456254	-0.342328	-0.315979	-0.0846249	0.152793	-0.0812314
P35505;D3Z2R9	P35505	Fumarylacetoacetase	Fah	10	37.5	0.0292869	0.693716	0.953164	1.41463	-0.0624398	0.228258	-0.199359
P35550;A0A140LIR6;Q80WS3	P35550	rRNA 2-O-methyltransferase fibrillarin	Fbl	13	56.9	0.865019	-0.0478324	0.308781	-0.0913931	-0.14259	0.555265	-0.678833
P35564	P35564	Calnexin	Canx	31	57.4	0.0516625	-0.312285	-0.303047	-0.169307	0.0957501	0.0524899	-0.161127
P35585;D3YZ71	P35585	AP-1 complex subunit mu-1	Ap1m1	11	37.6	0.432082	-0.467764	-0.0892773	0.037835	-0.198228	0.185676	-0.012999
P35700;B1AXW5;B1AXW6;B1AXW4	P35700	Peroxiredoxin-1	Prdx1	21	85.4	0.312319	0.144459	0.0402846	0.0563492	0.0964792	0.0177246	-0.122684
P35821	P35821	Tyrosine-protein phosphatase non-receptor type 1	Ptpn1	8	28.7	0.50573	-0.565728	-0.198197	-0.132873	-0.247107	0.549615	-0.527574
P35979	P35979	60S ribosomal protein L12	Rpl12	6	54.5	0.0289488	0.149907	0.177637	0.195848	-0.0941505	-0.00317787	0.0913635
P35980;A0A1B0GSS8;A0A1B0GQU8;A0A1B0GSA8;A0A1B0GSF7;A0A1B0GRZ3;A0A1B0GS28	P35980	60S ribosomal protein L18	Rpl18	7	29.3	0.402572	0.358284	0.617048	-0.1006	-0.0277847	0.442286	-0.598765
P36371	P36371	Antigen peptide transporter 2	Tap2	5	11.4	0.0417147	2.46968	2.08972	1.35759	-8.75381	1.07242	-0.160481
P36552	P36552	Oxygen-dependent coproporphyrinogen-III oxidase, mitochondrial	Cpox	7	30	0.555666	-0.403365	0.85645	0.543487	-0.587224	0.892874	-1.06641
P36916	P36916	Guanine nucleotide-binding protein-like 1	Gnl1	7	14.2	0.622363	-0.763793	0.12893	-0.594348	0.802473	-0.978038	-0.418422
P36993	P36993	Protein phosphatase 1B	Ppm1b	15	57.2	0.127966	0	9.09457	9.59987	0	0	0
P37040;Q05DV1;E9Q997;E9PVT9;F6R7H8	P37040	NADPH--cytochrome P450 reductase	Por	38	64.7	0.0139408	-0.310472	-0.401199	-0.207865	0.00465991	0.0778052	-0.0871914
P37804;A0A1L1STN8	P37804	Transgelin	Tagln	2	12.4	0.340981	1.76711	0.70153	-0.135507	0.28468	0.830588	-8.17929
P38060	P38060	Hydroxymethylglutaryl-CoA lyase, mitochondrial	Hmgcl	11	42.5	0.0235212	-0.910677	-0.819157	-0.29394	-0.136948	0.103552	0.023104
P38647	P38647	Stress-70 protein, mitochondrial	Hspa9	37	67.7	0.00576597	-0.446999	-0.554787	-0.789312	-0.128557	0.0539781	0.0664415
Q3T9X3;P39054;F8WIV5;G3UZZ3	Q3T9X3	Dynamin-2	Dnm2	34	49.3	0.79716	-0.323487	0.0381493	0.0882719	-0.279513	-0.0221201	0.252593
P39447;B9EHJ3;A0A0U1RPW2;A0A0U1RPB2	P39447	Tight junction protein ZO-1	Tjp1	16	12.7	0.335981	-0.401257	-0.0803047	-0.00541018	-0.0641697	0.151735	-0.10067
P40124;B1ARS0	P40124	Adenylyl cyclase-associated protein 1	Cap1	20	49.4	0.0228181	-0.676512	-0.448076	-0.378301	-0.191319	0.152485	0.018226
P40142;A0A286YE28;E0CY51;A0A0R4J2A3;Q9D4D4	P40142	Transketolase	Tkt	39	80.9	0.73698	-0.0646696	0.163767	0.181403	0.170815	0.311101	-0.658238
P40240	P40240	CD9 antigen	Cd9	2	5.3	0.499719	-1.1616	-0.137716	-0.794391	-0.505021	-1.3464	0.927576
P40336;A0A1W2P7R7	P40336	Vacuolar protein sorting-associated protein 26A	Vps26a	5	23.2	0.621788	0.518344	-0.35256	-2.24108	-0.145826	0.153181	-0.0230947
P41105	P41105	60S ribosomal protein L28	Rpl28	5	24.1	0.0880006	1.1205	0.583772	0.399164	0.132242	-0.464797	0.238092
P41216;D3Z041;D3Z457;A0A1B0GRS8	P41216	Long-chain-fatty-acid--CoA ligase 1	Acsl1	8	18.2	0.379816	-0.725004	-0.419979	0.00560803	0.103802	0.349399	-0.618453
P41241	P41241	Tyrosine-protein kinase CSK	Csk	2	9.8	0.506978	-7.02332	-0.757565	-0.0440654	1.04051	-0.0964073	-7.02332
P41731;A0A1W2P8C6	P41731	CD63 antigen	Cd63	3	16.8	0.985305	0.129725	-0.289489	0.105242	-0.664162	0.229394	0.258944
P42125;A0A3Q4EC00;A0A452J8A5;A0A3Q4EC76	P42125	Enoyl-CoA delta isomerase 1, mitochondrial	Eci1	12	56.4	0.153971	0.500515	0.667528	0.2641	0.360023	0.138524	-0.699524
P42208;E9Q3V6;F6WYM0;D3YYB1;D3Z3C0;D3Z1S1;F6UKN5;D3YZU7;G3UYQ0;D3YV76	P42208	Septin-2	44076	10	36.6	0.293088	-0.101643	0.2822	0.339463	-0.0995566	0.124465	-0.0341949
P42227;B7ZC18	P42227	Signal transducer and activator of transcription 3;Signal transducer and activator of transcription	Stat3	19	42.6	0.102996	0.377615	0.219515	0.296551	-0.20175	0.265221	-0.106739
P42232;B2C3G8;P42230;A2A5D3	P42232	Signal transducer and activator of transcription 5B;Signal transducer and activator of transcription;Signal transducer and activator of transcription 5A	Stat5b;Stat5a	14	26	0.303013	0.692371	-0.022515	0.34557	-0.567894	0.161472	0.271392
P42669	P42669	Transcriptional activator protein Pur-alpha	Pura	15	44.9	0.559058	0.462012	-0.165237	0.0402505	-0.117971	-0.0510266	0.154801
P42867	P42867	UDP-N-acetylglucosamine--dolichyl-phosphate N-acetylglucosaminephosphotransferase	Dpagt1	1	2.7	0.0426631	0.460156	0.698369	0.263864	-0.018119	-0.146935	0.149667
P42932;H3BL49;H3BJB6;H3BKG2;H3BLL1;H3BKR8	P42932	T-complex protein 1 subunit theta	Cct8	36	68.1	0.936682	0.0291508	-0.0588967	-0.014943	-0.0597532	-0.283711	0.285812
Q9DCW5;P43024	Q9DCW5	Cytochrome c oxidase subunit 6A, mitochondrial;Cytochrome c oxidase subunit 6A1, mitochondrial	Cox6a1	4	60.7	0.678156	0.208357	-0.732393	0.00502464	-0.207426	0.0681375	0.118435
P43137	P43137	Lithostathine-1	Reg1	2	18.2	0.0342297	2.50402	2.73693	1.60066	-10.5821	-0.775777	1.27219
P43274	P43274	Histone H1.4	Hist1h1e	14	39.3	0.736576	-0.261425	-0.0894196	-0.0535732	0.208148	0.394126	-0.91417
P43275	P43275	Histone H1.1	Hist1h1a	8	31.5	0.520835	-0.32195	-0.181606	-0.612953	0.142474	0.559565	-1.24339
P43276	P43276	Histone H1.5	Hist1h1b	9	30	0.124679	0.50989	0.32883	0.330214	0.113245	0.276665	-0.500319
P43277	P43277	Histone H1.3	Hist1h1d	13	34.8	0.927295	0.0161171	-0.0380686	-0.0634333	0.398125	0.0636598	-0.650426
P43406;A2AKI5;B7ZCI9	P43406	Integrin alpha-V;Integrin alpha-V heavy chain;Integrin alpha-V light chain	Itgav	8	11.5	0.0244215	0.735377	0.46836	0.866814	-0.322934	0.287056	-0.0285437
P45376;D3YVJ7	P45376	Aldose reductase	Akr1b1;Akr1b3	17	58.2	0.315229	-0.540186	-0.947991	-0.129039	-0.740215	0.0172026	0.474415
P45377	P45377	Aldose reductase-related protein 2	Akr1b8	4	19	0.373901	-5.22792	-5.22792	-5.22792	-5.22792	-5.22792	1.55907
P45591;A0A1Y7VJ71	P45591	Cofilin-2	Cfl2	9	65.1	0.0264916	-1.63989	-0.445371	-0.726582	-0.133408	0.0856887	0.0386191
P45700;A0A1W2P788;A0A1W2P6N0	P45700	Mannosyl-oligosaccharide 1,2-alpha-mannosidase IA	Man1a1	15	45.3	0.0355927	-2.3331	-1.31039	-1.02239	0.00269408	0.39858	-0.55656
P45878	P45878	Peptidyl-prolyl cis-trans isomerase FKBP2	Fkbp2	10	65	0.0892414	0.701594	0.40617	0.791405	0.195158	0.363673	-0.814885
P45952	P45952	Medium-chain specific acyl-CoA dehydrogenase, mitochondrial	Acadm	7	26.8	0.319625	-0.410766	-0.153206	-0.154849	-0.247295	0.312728	-0.127413
P46061;A0A2R8VHK9;A0A2R8W753	P46061	Ran GTPase-activating protein 1	Rangap1	12	31.4	0.242357	0.537485	0.424612	1.09077	-0.743532	-0.719117	0.844189
P46412;A0A1C7ZMZ5;A0A1C7ZMZ7;P21765	P46412	Glutathione peroxidase 3	Gpx3	6	36.7	0.186961	-0.0744842	-0.633527	-0.260675	-0.0642469	-0.170849	0.208187
P46414	P46414	Cyclin-dependent kinase inhibitor 1B	Cdkn1b	1	4.1	0.116774	-8.1171	-8.1171	-8.1171	0.523483	0.6406	-8.1171
P46460;G3UX86;G3UX98	P46460	Vesicle-fusing ATPase	Nsf	47	71.8	0.0194272	-0.485548	-0.587353	-0.273094	-0.0665671	0.139368	-0.0836452
P46467;Q8BPY9	P46467	Vacuolar protein sorting-associated protein 4B	Vps4b	6	15.8	0.77556	-0.538189	-0.0724603	0.752885	-0.435603	0.46018	-0.176411
P46471;Q8BVQ9	P46471	26S protease regulatory subunit 7	Psmc2	29	75.5	0.249858	-0.371618	-0.385779	-0.196497	-0.233263	-0.208005	0.360148
P46638;G3UZD3;G3UY29;E9Q3P9;F8WGS1;G3UZL4;D3YYB3	P46638	Ras-related protein Rab-11B	Rab11b;Rab11a	13	54.6	0.908351	0.266786	-0.169701	-0.0826638	0.0348241	0.0261629	-0.0630054
P46656	P46656	Adrenodoxin, mitochondrial	Fdx1	3	13.8	0.653674	-0.425337	-0.390547	-0.401402	0.442698	-11.6352	0.714173
P46664	P46664	Adenylosuccinate synthetase isozyme 2	Adss	8	29.2	0.880166	-0.0332578	-0.16102	0.00255175	-0.716921	-0.155909	0.579218
P46737;A3KGA8	P46737	Lys-63-specific deubiquitinase BRCC36	Brcc3	7	24.7	0.831611	-0.564646	0.0689785	0.0936487	-1.16102	0.398523	0.304097
P46935;A0A571BDN7;A0A571BEP7;V9GWV8;Q3V335;V9GXK3;V9GXS6	P46935	E3 ubiquitin-protein ligase NEDD4	Nedd4	18	29	0.331111	-0.413524	-0.264326	-0.514352	0.510583	-0.306863	-0.382746
P46978;D3YZN5	P46978	Dolichyl-diphosphooligosaccharide--protein glycosyltransferase subunit STT3A	Stt3a	18	20.3	0.452889	0.168871	0.0194947	0.0159826	-0.0348587	0.124542	-0.0989525
P47199;V9GXY8;A0A0A6YXR4;D3Z2X0;D3YUG9;D3YWU6;D3Z4Q4;A0A0A6YVS7;A0A0G2JFU5	P47199	Quinone oxidoreductase	Cryz	8	36.9	0.396337	-0.90159	-0.356444	-0.00897109	-0.372042	-0.281704	0.490255
P47738;A0A0G2JEU1;A0A0G2JFQ0;A0A0G2JF60;D3YYF3;G3UWP3;Q9JHW9;Q62148	P47738	Aldehyde dehydrogenase, mitochondrial	Aldh2	18	48.4	0.0467913	-0.675361	-0.368962	-0.683269	0.119138	-0.331554	0.162512
P47739;B1ATI6	P47739	Aldehyde dehydrogenase, dimeric NADP-preferring	Aldh3a1	3	6.8	0.373901	-5.47294	-5.47294	-5.47294	-5.47294	-5.47294	1.56314
P47754;D6RCW7;A0A0N4SVM0	P47754	F-actin-capping protein subunit alpha-2	Capza2	14	77.3	0.227421	-0.396159	-0.255115	-0.0788465	-0.0854696	-0.187926	0.238365
P47757;A0A0A0MQI9;F6YHZ8	P47757	F-actin-capping protein subunit beta	Capzb	12	49.1	0.428644	-0.255167	-0.153309	-0.122796	-0.321892	-0.0575611	0.309284
P47758;A0A1W2P830	P47758	Signal recognition particle receptor subunit beta	Srprb	17	65.8	0.0221979	0.542858	0.501407	0.281966	-0.194444	0.0354754	0.139071
P47791	P47791	Glutathione reductase, mitochondrial	Gsr	19	60.4	0.0495186	-1.06602	-0.583337	-0.732285	-0.386177	-0.0175375	0.318378
P47811;A0A3B2WB60;A0A3B2WAZ7;B2KF34	P47811	Mitogen-activated protein kinase 14	Mapk14	3	11.7	0.0539694	-1.1622	-0.690072	-3.48237	-0.494069	0.0103575	0.359268
P47856;Q9Z2Z9;D3YYD9;D3YYE0	P47856	Glutamine--fructose-6-phosphate aminotransferase [isomerizing] 1	Gfpt1	32	57.1	0.512499	0.137888	0.146266	0.180056	-0.427148	-0.0447231	0.36378
P47857;A0A2R8VHV2;A0A2R8VHA5	P47857	ATP-dependent 6-phosphofructokinase, muscle type	Pfkm	24	39.7	0.0742314	-1.01407	-0.400522	-0.340071	-0.0988085	-0.184917	0.246708
P47867;A0A1L1SV66	P47867	Secretogranin-3	Scg3	43	72.8	0.123121	-0.608668	-0.493028	-0.0412148	-0.0135862	-0.143323	0.142664
P47877	P47877	Insulin-like growth factor-binding protein 2	Igfbp2	1	3.9	0.936167	0.0377468	0.0704415	-0.307549	0.896763	-0.396121	-1.40271
P47880	P47880	Insulin-like growth factor-binding protein 6	Igfbp6	1	6.3	0.373901	-8.07625	-8.07625	-8.07625	1.58139	-8.07625	-8.07625
P47911;A0A0J9YU32	P47911	60S ribosomal protein L6	Rpl6	18	42.2	0.10967	0.157834	0.175023	0.0365549	-0.074387	0.0736049	-0.0030162
P47915;W4VSN7;A0A1L1SS27;A0A1L1SUN1;A0A1L1STJ3	P47915	60S ribosomal protein L29	Rpl29;Gm3550	5	30.6	0.0148582	0.69228	0.827132	0.392526	0.00287678	-0.0756916	0.0691754
P47955	P47955	60S acidic ribosomal protein P1	Rplp1	3	79.8	0.643086	-0.0349798	0.123779	0.030218	0.120757	-0.0164322	-0.114004
P47962;D3YYV8	P47962	60S ribosomal protein L5	Rpl5	16	45.5	0.0161764	0.577133	0.58683	0.460432	-0.325185	0.0565615	0.216386
P47963	P47963	60S ribosomal protein L13	Rpl13	11	47.4	0.0133409	0.705561	0.673163	0.365776	0.122479	-0.123279	-0.00970286
P47968	P47968	Ribose-5-phosphate isomerase	Rpia	8	36.3	0.751775	0.19974	-0.161589	-0.253526	-0.208473	0.0937746	0.0940852
P48024;J3QN87;J3QPZ8	P48024	Eukaryotic translation initiation factor 1	Eif1	10	82.3	0.909375	-0.593299	0.078804	0.258881	0.300314	0.133549	-0.57433
P48036;A0A0G2JGQ0	P48036	Annexin A5	Anxa5	35	87.1	0.116571	0.163351	0.217456	0.20693	0.191389	-0.0775342	-0.135331
P48318;D3Z1L8;D3Z5S3	P48318	Glutamate decarboxylase 1	Gad1	5	14.2	0.00454299	-0.995889	-0.962326	-1.31649	-0.0336228	0.210319	-0.207408
Q8BLF6;Q8BMG0;P48441	Q8BLF6	Alpha-L-iduronidase	Idua	1	3.7	0.373901	-7.5143	-7.5143	-7.5143	-7.5143	1.57969	-7.5143
P48678;D3YUF7	P48678	Prelamin-A/C;Lamin-A/C	Lmna	42	66.5	0.843148	-0.108053	-0.110877	-0.00904906	0.304714	0.315042	-0.941258
P48722;E0CY23;A0A0N4SVU2	P48722	Heat shock 70 kDa protein 4L	Hspa4l	35	51.7	0.208416	-0.332354	-0.589724	-0.197044	-0.294497	-0.121006	0.339248
P48758;A0A338P684;A0A1B0GRG8	P48758	Carbonyl reductase [NADPH] 1	Cbr1	18	75.5	0.149751	-0.715567	-0.394257	-0.638457	-0.389048	-0.176391	0.434511
P48771	P48771	Cytochrome c oxidase subunit 7A2, mitochondrial	Cox7a2	2	27.7	0.376407	-0.862189	-0.0417405	-0.120446	0.122439	0.228132	-0.43419
P48774;E9PVM7;E9PV63;E9Q024;E9Q5L9	P48774	Glutathione S-transferase Mu 5	Gstm5	11	58.5	0.301952	-1.05402	-1.1425	-0.239567	-1.21336	0.049846	0.616905
P48962;Q3V132	P48962	ADP/ATP translocase 1	Slc25a4	26	62.8	0.151742	0.68032	0.171576	0.255017	0.0612866	0.175387	-0.273454
P49312;Q5EBP8	P49312	Heterogeneous nuclear ribonucleoprotein A1;Heterogeneous nuclear ribonucleoprotein A1, N-terminally processed	Hnrnpa1	21	71.2	0.0209126	-0.270059	-0.274623	-0.104824	-0.0432031	0.00945637	0.0327017
P49442;E0CYQ4;E0CX64;H3BK26	P49442	Inositol polyphosphate 1-phosphatase	Inpp1	7	28.3	0.501729	-0.103893	0.0663896	-0.437055	-0.0797172	-0.191812	0.236648
P49443;Q9EQE2	P49443	Protein phosphatase 1A	Ppm1a	12	44.8	0.761445	0.0401702	-0.800664	0.0814964	-1.38845	0.454559	0.319225
P49586;D3Z3T5;Q811Q9	P49586	Choline-phosphate cytidylyltransferase A	Pcyt1a	4	14.2	0.880461	0.0553684	-0.16712	0.275309	0.546823	0.0472803	-0.983306
P49615	P49615	Cyclin-dependent-like kinase 5	Cdk5	2	5.5	0.179595	1.37161	0.498833	0.951017	0.532999	-7.01664	0.627927
P49717	P49717	DNA replication licensing factor MCM4	Mcm4	1	1.7	0.386802	-0.955663	0.350988	-8.22041	0.000560605	0.404498	-0.564941
P49718	P49718	DNA replication licensing factor MCM5	Mcm5	4	5.9	0.000604951	8.28276	8.32916	7.84154	0	0	0
P49722;Q8BKE0	P49722	Proteasome subunit alpha type-2	Psma2	12	59.8	0.963874	0.24373	-0.340232	0.000697832	-0.336778	-0.0668237	0.32591
P49813	P49813	Tropomodulin-1	Tmod1	4	16.2	0.553543	-0.109789	-0.90886	0.00361787	-0.583038	-0.192852	0.543564
P49962;D3YZX8	P49962	Signal recognition particle 9 kDa protein	Srp9	4	45.3	0.0229969	0.556668	0.416649	0.473426	-0.163625	-0.151994	0.271683
P50153	P50153	Guanine nucleotide-binding protein G(I)/G(S)/G(O) subunit gamma-4	Gng4	4	66.7	0.0302731	-0.932305	-0.539862	-0.395465	0.153369	0.0511493	-0.231504
P50171;G3UX44;A0A494BA51;A0A494BAF4	P50171	Estradiol 17-beta-dehydrogenase 8	Hsd17b8;H2-Ke6	9	53.3	0.477565	-0.672759	0.0206984	-0.0120023	0.0379942	0.196534	-0.273391
P50247;A2ALT5	P50247	Adenosylhomocysteinase	Ahcy	32	77.5	0.29414	0.354932	0.394359	-0.160963	-0.0055836	0.0244237	-0.0191858
P50295	P50295	Arylamine N-acetyltransferase 2	Nat2	1	4.1	1.18319e-05	-8.18673	-8.18673	-8.18673	-0.051053	-0.0589467	0.104073
P50396;B7FAU8;D6RI86	P50396	Rab GDP dissociation inhibitor alpha	Gdi1	46	93.7	0.179884	-0.325318	-0.199886	-0.0946245	-0.140395	-0.0674723	0.187034
P50428	P50428	Arylsulfatase A	Arsa	1	5.9	0.461454	0.766949	0.0772624	0.634826	-8.41739	0.633675	0.531632
P50516;D3Z1B9;D3YWH3;D3YZ23	P50516	V-type proton ATPase catalytic subunit A	Atp6v1a	44	88.8	0.40624	-0.238476	-0.158863	-0.0466681	-0.249147	-0.0279844	0.236115
P50518;A0A0N4SW07;A0A0N4SW34;A0A0N4SWA3;Q9D593	P50518	V-type proton ATPase subunit E 1	Atp6v1e1	15	58.8	0.0303232	-0.971087	-0.45343	-0.293177	-0.0502709	-0.0349346	0.0815701
P50543	P50543	Protein S100-A11	S100a11	4	73.5	0.0252026	-1.67924	-0.653728	-1.17404	0.0596738	0.24696	-0.375074
P50544;B1AR28	P50544	Very long-chain specific acyl-CoA dehydrogenase, mitochondrial	Acadvl	28	62.2	0.767096	0.0661824	-0.157774	0.210661	-0.220233	0.14779	0.0478208
P50580	P50580	Proliferation-associated protein 2G4	Pa2g4	20	54.8	0.0885726	0.138412	0.411389	0.239089	0.104695	-0.186374	0.0647739
P50608	P50608	Fibromodulin	Fmod	3	8.5	0.0749125	1.32787	0.884934	0.463156	0.393947	-0.626915	0.0544416
[truncated: 2,661 more rows]

## Sheet: Table S5
Table S5. Differentially abundant proteins found in the quantitative proteomics analysis of islets from NOD and NOR mice at 6 weeks of age.
							Log2 fold change (divided by NOR)
							NOD			NOR
Acession numbers of all proteins in the protein group	Accession number of the protein with the highest coverage in the group	Protein names	Gene names	Peptides	Sequence coverage [%]	p-value (t.test)	Replicate 1	Replicate 2	Replicate 3	Replicate 1	Replicate 2	Replicate 3
Q61941;Q8C9V5;Q8BGK0;E9Q8F4	Q61941	NAD(P) transhydrogenase, mitochondrial	Nnt	33	38.7	5.39219e-07	7.37496	7.35754	7.43672	1.17313	-0.432155	-8.0259
D3YWS7;F6SJM7;Q8R2K1;F6X9P4;A0A1B0GTA0	D3YWS7	Fucose mutarotase	Fuom	5	68.7	6.45074e-07	-14.4333	-14.4333	-14.4333	0.0265034	-0.0532397	0.0252979
Q922R8	Q922R8	Protein disulfide-isomerase A6	Pdia6	23	64.3	5.80977e-06	16.4576	16.606	16.4923	0	0	0
E9PZS8;Q61387	E9PZS8	Cytochrome c oxidase subunit 7A-related protein, mitochondrial	Cox7a2l	1	23.9	8.6325e-06	11.9543	12.1147	12.0982	0	0	0
P50295	P50295	Arylamine N-acetyltransferase 2	Nat2	1	4.1	1.18319e-05	-8.18673	-8.18673	-8.18673	-0.051053	-0.0589467	0.104073
P09528;A0A494BA92;A0A494B9D4;A0A494BAP3	P09528	Ferritin heavy chain;Ferritin heavy chain, N-terminally processed	Fth1	11	89.6	1.41558e-05	-2.52836	-1.95867	-2.35038	-0.0417784	-0.00842089	0.0487429
P97449;A0A0U1RNS3	P97449	Aminopeptidase N	Anpep	30	42.2	1.53983e-05	-2.09267	-2.26879	-1.81465	0.0252537	0.0330631	-0.0601579
Q8R1Q3	Q8R1Q3	Angiopoietin-related protein 7	Angptl7	3	15.1	1.55705e-05	11.2896	11.1225	11.1151	0	0	0
P27512	P27512	Tumor necrosis factor receptor superfamily member 5	Cd40	1	4.5	1.72095e-05	7.29355	7.37784	7.49654	0	0	0
A2A550;A2A536;Q8BH16;Q9CZV8	A2A550	F-box/LRR-repeat protein 2;F-box/LRR-repeat protein 20	Fbxl20;Fbxl2	1	7.7	2.12303e-05	-10.3232	-10.3232	-10.3232	0.00278976	0.103413	-0.114422
P10518	P10518	Delta-aminolevulinic acid dehydratase	Alad	14	54.5	2.70931e-05	1.3361	1.4186	1.28	0.0042023	-0.0116895	0.00741478
Q3TDK6;A0A0J9YUG1	Q3TDK6	Protein rogdi homolog	Rogdi	3	13.2	0.000104874	4.44953	4.68122	4.55757	-6.04141	1.57029	-6.04141
Q00493	Q00493	Carboxypeptidase E	Cpe	30	67	0.000108548	-0.500431	-0.646593	-0.566281	-0.024719	0.011894	0.0125109
D3YU58;Q9WVM3	D3YU58	Anaphase-promoting complex subunit 7	Anapc7	1	2.4	0.000108892	0.917026	0.885685	0.852536	-0.143291	0.107305	0.0247943
A0A140LJ70;A0A140LJ68;A0A140LIF7	A0A140LJ70			9	61.4	0.00011098	9.85805	9.52631	9.71165	0	0	0
Z4YK56;Q8K135	Z4YK56	Dyslexia-associated protein KIAA0319-like protein	AU040320;Kiaa0319l	1	0.9	0.000111551	7.92465	7.63742	7.65946	0	0	0
E0CY96;G3X8S8	E0CY96		Tsen15	1	14.1	0.000130502	-11.8968	-11.8968	-11.8968	0.185749	-0.11299	-0.0924584
D3Z4H6;P52912;D3YY02;Q8CII5;G5E8L2;Q80ZW7;A0A0N4SVR8;A0A0N4SUX1;D6RGU1;A0A0U1RPB0;A0A0U1RP00	D3Z4H6	Nucleolysin TIA-1	Tia1;Tial1	5	11.9	0.000132878	8.25763	7.92569	8.20445	0	0	0
Q3TVI8;D3YY15;D3Z2F0;D3YUE1	Q3TVI8	Pre-B-cell leukemia transcription factor-interacting protein 1	Pbxip1	2	3.9	0.000136053	6.91302	7.25783	7.07872	0	0	0
Q8VCR7	Q8VCR7	Alpha/beta hydrolase domain-containing protein 14B	Abhd14b	10	61.9	0.000136668	13.6018	13.8897	13.9344	0	0	0
Q8C605;Q9WUA3	Q8C605	ATP-dependent 6-phosphofructokinase;ATP-dependent 6-phosphofructokinase, platelet type	Pfkp	6	12.6	0.000171448	-1.32871	-0.952429	-1.10186	-0.0581192	0.0376005	0.018747
Q4VA93;P20444;Q3TQ39;Q2NKI4;P63318	Q4VA93	Protein kinase C;Protein kinase C alpha type	Prkca	20	36.9	0.000208587	-1.38171	-1.15276	-0.952381	-0.0531658	0.0157491	0.035912
Q8BP92	Q8BP92	Reticulocalbin-2	Rcn2	16	74.4	0.000216943	-1.24458	-1.53352	-1.16313	0.00100764	-0.0916024	0.0851819
A0A0G2JGD2;P07091	A0A0G2JGD2	Protein S100-A4	S100a4	2	33.3	0.000227404	1.21797	1.22113	1.1028	0.146786	-0.247222	0.0709143
F8WIT2	F8WIT2	Annexin	Anxa6	57	80.1	0.000236944	0.517589	0.542847	0.526178	0.0943498	-0.0294309	-0.0700437
Q9JJH1	Q9JJH1	Ribonuclease 4	Rnase4	4	35.8	0.000256414	14.3449	14.2088	14.6039	0	0	0
A0A0U1RNS6;A0A0U1RNF0;A0A0U1RQ53;Q9D114;A0A0U1RPI7;A0A0U1RNY0;A0A0U1RNP1	A0A0U1RNS6	Guanosine-3,5-bis(diphosphate) 3-pyrophosphohydrolase MESH1	Hddc3	4	44.1	0.000261207	13.8277	14.0783	14.2424	0	0	0
Q8BHL8	Q8BHL8	Proteasome inhibitor PI31 subunit	Psmf1	6	47.6	0.000288064	-0.803376	-0.988687	-0.717545	0.0347008	-0.0604492	0.02388
A0A0R4J099;Q3UY34	A0A0R4J099	Uncharacterized protein C12orf43 homolog		2	5.9	0.000312004	3.30652	3.35909	3.47428	-1.39318	-2.51896	1.28972
A0A0R3P9C4;Q8C1Q6	A0A0R3P9C4	Small integral membrane protein 4	Smim4	1	14	0.000313739	-12.7284	-12.7284	-12.7284	0.122587	-0.272479	0.115591
Q8R3V5;A2AWI7;A2AWI9	Q8R3V5	Endophilin-B2	Sh3glb2	7	23.5	0.0003187	-0.844104	-0.758867	-0.695466	-0.0224263	0.0835887	-0.0652587
G3X9J0;S4R2N4;S4R1S0	G3X9J0		Sipa1l3	2	1.5	0.000339375	-5.09566	-5.09566	-5.09566	0.0684316	0.159975	-0.26161
Q8BWU5	Q8BWU5	Probable tRNA N6-adenosine threonylcarbamoyltransferase	Osgep	6	32.5	0.000361367	5.16181	5.39158	5.5857	-4.15059	-4.15059	1.52977
A0A0A0MQN9;Q80XJ3	A0A0A0MQN9	Tetratricopeptide repeat protein 28	Ttc28	1	0.5	0.000384322	6.11153	6.27599	5.8242	0	0	0
Q3UDC3;O88746;A0A1D5RM45;A0A1D5RM84;A0A1D5RL90;A0A1D5RM51;A0A1D5RM12	Q3UDC3	Target of Myb protein 1	Tom1	16	58.3	0.000398349	-1.09887	-0.9367	-1.17402	0.0919631	-0.115809	0.0162339
Q5MJS3;E0CY01	Q5MJS3	Extracellular serine/threonine protein kinase FAM20C	Fam20c	2	7.6	0.000398759	-10.1058	-10.1058	-2.29589	0.0774066	0.0687698	-0.158335
Q9ET22	Q9ET22	Dipeptidyl peptidase 2	Dpp7	17	49	0.000418331	0.707671	0.742541	0.623224	0.0682568	0.0478624	-0.123719
Q99KI0;A0A2R8VJW0;A0A2R8W744;A0A2R8VHM8	Q99KI0	Aconitate hydratase, mitochondrial	Aco2	51	64.9	0.000516447	-0.362757	-0.331135	-0.300584	-0.0215153	-0.0291585	0.0493672
Q99JT9	Q99JT9	1,2-dihydroxy-3-keto-5-methylthiopentene dioxygenase	Adi1	9	50.3	0.000564199	1.03516	1.05664	1.06235	-0.185028	-0.139936	0.278352
Q9CQ62	Q9CQ62	2,4-dienoyl-CoA reductase, mitochondrial	Decr1	12	46.6	0.000570469	-0.869451	-0.70738	-0.679887	-0.0694456	0.088768	-0.0239529
P62242	P62242	40S ribosomal protein S8	Rps8	14	59.6	0.000603778	0.504185	0.539445	0.421325	0.0624435	-0.0521486	-0.0126525
P49718	P49718	DNA replication licensing factor MCM5	Mcm5	4	5.9	0.000604951	8.28276	8.32916	7.84154	0	0	0
A0A286YCM4;A0A286YDN1;Q8VC03	A0A286YCM4	Echinoderm microtubule-associated protein-like 3	Eml3	1	12	0.000639075	-9.72027	-9.72027	-9.72027	-0.274504	0.243604	-0.0154921
Q9DBM2	Q9DBM2	Peroxisomal bifunctional enzyme;Enoyl-CoA hydratase/3,2-trans-enoyl-CoA isomerase;3-hydroxyacyl-CoA dehydrogenase	Ehhadh	2	5.6	0.000665982	-7.84726	-7.84726	-7.84726	-0.0746558	-0.233796	0.263079
P63239;A0A1Y7VJY7	P63239	Neuroendocrine convertase 1	Pcsk1	35	64.5	0.000705426	-0.695175	-0.753319	-0.531156	-0.00798328	0.064467	-0.0591645
F7AAP4;E9Q828;Q6Q477	F7AAP4	Calcium-transporting ATPase	Atp2b4	15	16.4	0.000774005	-10.9627	-1.75318	-2.83348	0.0793357	0.0148578	-0.0998705
V9GXX3;F8WIZ7;Q8BXR9	V9GXX3	Oxysterol-binding protein;Oxysterol-binding protein-related protein 6	Osbpl6	1	2.2	0.000788754	3.32385	3.57382	3.48036	-4.21183	-4.21183	1.5321
Q9DBC7;A2AI69;D3Z4L4	Q9DBC7	cAMP-dependent protein kinase type I-alpha regulatory subunit;cAMP-dependent protein kinase type I-alpha regulatory subunit, N-terminally processed	Prkar1a	25	65.1	0.000803815	-0.780112	-0.900235	-0.704241	-0.121622	0.0523829	0.0619422
Q80ZP8;Q3TMX5;Q9CXI5;F6USD5;F6T4L3;F7C1S6	Q80ZP8	Mesencephalic astrocyte-derived neurotrophic factor	Manf	17	58.2	0.000859344	0.811456	0.81178	0.792861	0.0774071	-0.257365	0.148304
O08532	O08532	Voltage-dependent calcium channel subunit alpha-2/delta-1;Voltage-dependent calcium channel subunit alpha-2-1;Voltage-dependent calcium channel subunit delta-1	Cacna2d1	22	28.2	0.000864446	-1.30601	-1.62466	-1.16776	0.101103	-0.175951	0.0596643
G3X8P9;O54754	G3X8P9	Aldehyde oxidase 1	Aox1	1	1.5	0.000866649	-6.75219	-6.75219	-6.75219	0.172229	0.129733	-0.3601
A0A0R4J0P1;Q9D7B6;D3YTT4;A0A1L1SUG2	A0A0R4J0P1	Isobutyryl-CoA dehydrogenase, mitochondrial	Acad8	13	41.4	0.000877808	1.41672	1.20182	1.41309	-0.240104	-0.136401	0.314441
A2AH30;A2AH29;A2AH28;A2AH27;Q8BVU5	A2AH30	ADP-ribose pyrophosphatase, mitochondrial	Nudt9	1	10.1	0.000879844	10.4037	10.1268	9.83914	0	0	0
P01887	P01887	Beta-2-microglobulin	B2m	4	42	0.000886201	1.7705	2.17364	1.96791	-0.286448	0.0644999	0.181878
Q9JLQ0;A0A3B2W812	Q9JLQ0	CD2-associated protein	Cd2ap	11	25.4	0.000910396	-2.00571	-1.28526	-1.45301	-0.109547	-0.0580024	0.153841
Q8BM39	Q8BM39	Pre-mRNA-splicing factor 18	Prpf18	1	3.5	0.000947702	8.6303	8.18159	8.1376	0	0	0
Q91W34;D6RDS0	Q91W34	RUS1 family protein C16orf58 homolog	BC017158	4	12	0.000949847	0.662448	0.802135	0.73701	-0.0221316	-0.14562	0.152161
A0A0R4J069;F6ZFP8;F7D651;F7BB44;D3Z7G6;D3Z3I6;M0QWF1	A0A0R4J069		Scly	22	74.5	0.000953365	-10.683	-10.683	-10.683	-0.156124	-0.194768	0.297313
Q8CI04	Q8CI04	Conserved oligomeric Golgi complex subunit 3	Cog3	11	20.6	0.000967405	4.52637	4.73597	4.21926	-4.33706	1.53657	-4.33706
P58022	P58022	Lysyl oxidase homolog 2	Loxl2	6	11.1	0.00100117	-1.11981	-1.30611	-0.777766	-0.0437866	0.0803673	-0.0400705
Q9DCZ1;F6VY18;A0A2I3BRT9	Q9DCZ1	GMP reductase 1	Gmpr	16	78.8	0.00101569	-2.23796	-1.97773	-2.05448	-0.218468	-0.0325729	0.217662
P68404	P68404	Protein kinase C beta type	Prkcb	18	33.2	0.00103052	-0.565	-0.658576	-0.449128	0.0671504	-0.0275897	-0.042016
Q8QZW3	Q8QZW3	Protein FAM151A	Fam151a	14	33.4	0.00103358	-2.25626	-1.9099	-1.90967	0.15165	0.0824037	-0.268156
Q99K41	Q99K41	EMILIN-1	Emilin1	22	30.9	0.00107567	-2.17441	-1.81534	-1.07505	0.0367585	0.0304636	-0.069674
D3YUK4;Q9DCS9	D3YUK4	NADH dehydrogenase [ubiquinone] 1 beta subcomplex subunit 10	Ndufb10	8	61.1	0.00108391	-0.813663	-0.636067	-0.532883	-0.0430604	0.0693619	-0.0289202
Q9DCE9	Q9DCE9		Igtp	4	14.4	0.00109181	3.15531	2.81368	2.82541	-7.30374	0.656478	0.503288
Q9JLZ6	Q9JLZ6	Hypermethylated in cancer 2 protein	Hic2	1	1.6	0.0010945	12.0994	11.7609	11.5135	0	0	0
F6SB18;Q8CGC6	F6SB18	RNA-binding protein 28	Rbm28	1	12.8	0.00112824	-10.465	-10.465	-10.465	0.116549	0.20436	-0.388949
Q99JW2	Q99JW2	Aminoacylase-1	Acy1	8	25.7	0.00113836	2.29779	2.342	2.22366	-0.175245	-1.8348	0.875036
Q8C281;Q8CE04;Q8CE80;P51125;A0A338P6J9;Q921U7;A0A1Y7VJN8	Q8C281	Calpastatin	Cast	3	6.7	0.00114143	-0.67431	-0.866396	-0.61176	0.0895916	-0.0809703	-0.0137573
D3Z2L5;D3YYW5;D3Z1U1;Q9JJU9	D3Z2L5	Beta-crystallin B3;Beta-crystallin B3, N-terminally processed	Crybb3	1	21.5	0.00115348	11.4237	12.0112	11.651	0	0	0
Q3UTR7;A0A5F8MPW1;P11859	Q3UTR7	Angiotensinogen;Angiotensin-1;Angiotensin-2;Angiotensin-3;Angiotensin-4;Angiotensin 1-9;Angiotensin 1-7;Angiotensin 1-5;Angiotensin 1-4	Agt	4	16.2	0.00119919	-1.92933	-2.55622	-2.18673	-0.103026	-0.171908	0.24032
Q99P72	Q99P72	Reticulon-4	Rtn4	11	15.7	0.0012	-0.526719	-0.471157	-0.39405	0.0405231	0.0369599	-0.0807534
Q8BH35	Q8BH35	Complement component C8 beta chain	C8b	8	18.3	0.00120829	-1.88733	-2.36621	-2.11425	0.135816	0.115462	-0.289892
Q8R0F8	Q8R0F8	Acylpyruvase FAHD1, mitochondrial	Fahd1	5	33.5	0.00130126	1.80594	1.96211	1.87677	-0.0225181	0.633457	-1.10715
Q9Z2I8;A0A0N4SWD1	Q9Z2I8	Succinyl-CoA ligase [GDP-forming] subunit beta, mitochondrial	Suclg2	16	54.7	0.00141161	-2.81051	-2.43889	-1.98003	-0.0686195	0.247167	-0.218303
E9Q6A6;Q8C6K9	E9Q6A6	Collagen alpha-6(VI) chain	Col6a6	11	7.3	0.00142494	-9.60528	-9.60528	-9.60528	-0.423635	0.180775	0.16474
Q3U7R1;A0A1W2P784	Q3U7R1	Extended synaptotagmin-1	Esyt1	43	53.9	0.00144761	-0.873731	-0.708611	-0.535122	0.0600028	0.00677577	-0.0697175
Q9QXD6;F6YS63;E9Q0T7	Q9QXD6	Fructose-1,6-bisphosphatase 1	Fbp1	9	44.7	0.00145	0.860423	1.03321	0.885799	-0.271452	0.182489	0.0519624
Q925N2;A0A494B9V3	Q925N2	Sideroflexin-2	Sfxn2	5	20.8	0.0015155	-1.14206	-1.14987	-0.88789	-0.111165	0.162906	-0.0670008
Q8BND5	Q8BND5	Sulfhydryl oxidase 1	Qsox1	14	21.7	0.0015484	-1.86775	-1.68479	-1.22101	0.167643	0.00649083	-0.197155
P70336;A0A1Y7VLD1	P70336	Rho-associated protein kinase 2	Rock2	9	8.4	0.00158246	6.53709	7.15098	7.14428	0	0	0
Q08642	Q08642	Protein-arginine deiminase type-2	Padi2	3	8	0.00163727	9.08184	9.45399	9.75311	0	0	0
Q9DB20;A0A338P776;F7D3P8;A0A338P7G3;F6XVM5	Q9DB20	ATP synthase subunit O, mitochondrial	Atp5o	14	65.7	0.00167718	0.302453	0.364006	0.2929	-0.0278642	-0.0494655	0.0742786
Q9CQT1;F6YY88;F8WI95	Q9CQT1	Methylthioribose-1-phosphate isomerase	Mri1	9	51.2	0.00169722	-1.14682	-1.09306	-1.30985	-0.206762	0.0289266	0.154801
Q9QYI5	Q9QYI5	DnaJ homolog subfamily B member 2	Dnajb2	2	12.3	0.00169927	0.935439	0.958181	1.03114	-0.206573	-0.171074	0.316407
Q99KP3	Q99KP3	Lambda-crystallin homolog	Cryl1	18	81.2	0.0017462	-1.13348	-1.158	-1.13974	-0.0900463	-0.129595	0.197135
P56389	P56389	Cytidine deaminase	Cda	6	72.6	0.00194551	-1.54203	-1.33153	-2.97234	-0.0105548	-0.134359	0.132531
Q9DCT1;Q8CEB6	Q9DCT1	1,5-anhydro-D-fructose reductase	Akr1e2;Akr1e1	5	29.6	0.00198107	-12.0905	-12.0905	-3.25379	-0.239198	-0.159824	0.33073
E9QMU3;D3YWN7;O88735;A0A1L1SVB6;A0A1L1SR93;A0A1L1SUN4	E9QMU3	Ensconsin	Map7	10	20.5	0.00204704	-1.90678	-1.8031	-1.04436	-0.125524	0.15798	-0.0475099
F8WGT1;Q68FL4;H3BKT5;F8WI65;E9PX77;A0A0N4SUY4;H3BL31;D3YYM7;D3YX97	F8WGT1	Adenosylhomocysteinase;Putative adenosylhomocysteinase 3	Ahcyl2	23	44.4	0.00215818	-0.780102	-0.664119	-0.533418	-0.117978	0.0236541	0.0867714
Q8BH57;A0A1L1SS76	Q8BH57	WD repeat-containing protein 48	Wdr48	3	7.4	0.00219923	-7.71872	-7.71872	-7.71872	-0.236632	0.361107	-0.206121
Q8R5C5;E0CZD4;E0CYB4	Q8R5C5	Beta-centractin	Actr1b	14	55.1	0.00221163	-0.785044	-1.29512	-0.755525	-0.0538917	0.0893355	-0.0398061
Q9JIS5	Q9JIS5	Synaptic vesicle glycoprotein 2A	Sv2a	11	19.7	0.00222054	-1.92009	-1.1848	-1.49182	0.205279	-0.0790716	-0.151323
Q9CQ92;G3X9U9;D3YZ32	Q9CQ92	Mitochondrial fission 1 protein	Fis1	6	42.1	0.00225503	0.585705	0.485045	0.566563	-0.0301639	-0.135389	0.150906
Q920A5	Q920A5	Retinoid-inducible serine carboxypeptidase	Scpep1	13	34.5	0.00232061	1.45008	1.48366	1.51037	-0.332986	-0.527522	0.596804
F6RPJ9;Q9JHR7	F6RPJ9	Insulin-degrading enzyme	Ide	26	37.2	0.00240281	-1.71982	-1.62006	-1.33029	-0.280524	0.0619688	0.179917
Q8BYK6	Q8BYK6	YTH domain-containing family protein 3	Ythdf3	3	4.4	0.00243603	-0.972533	-0.667268	-0.564431	0.037402	0.0477631	-0.0891523
Q8R3G9	Q8R3G9	Tetraspanin-8	Tspan8	5	27.2	0.00246874	-1.45598	-1.32966	-0.989346	-0.228094	0.130757	0.0722703
Q6ZWQ7	Q6ZWQ7		Spcs3	7	31.7	0.00249887	1.06527	0.859805	0.771112	-0.151883	-0.00321399	0.140321
P62983;A0A0A6YW67;E9Q9J0;E9Q4P0;E9Q5F6;E9QNP0;Q5SX22;P62984;P0CG49;P0CG50	P62983	Ubiquitin-40S ribosomal protein S27a;Ubiquitin;40S ribosomal protein S27a;Ubiquitin-60S ribosomal protein L40;Ubiquitin;60S ribosomal protein L40;Polyubiquitin-B;Ubiquitin;Polyubiquitin-C;Ubiquitin;Ubiquitin-related 1;Ubiquitin-related 2	Rps27a;Gm8797;Uba52;Kxd1;Ubc;Ubb	12	60.3	0.00255027	0.594535	0.550368	0.679787	-0.206718	0.082524	0.103833
Q80VD1	Q80VD1	Protein FAM98B	Fam98b	7	24.2	0.00256664	-0.830384	-0.735685	-0.523838	-0.106783	0.00301135	0.0966046
E9Q6B6;E9Q6E0;J3QNR6;K3W4S4;Q9ESN9	E9Q6B6	C-Jun-amino-terminal kinase-interacting protein 3	Mapk8ip3	3	2.7	0.00257009	8.82447	8.05553	8.59416	0	0	0
Q8BHD0	Q8BHD0	Ras-related protein Rab-39A	Rab39a	3	11.1	0.00266878	4.29083	3.70435	3.861	1.58331	-9.18693	-9.18693
Q5NCR9	Q5NCR9	Nuclear speckle splicing regulatory protein 1	Nsrp1	2	6.6	0.00275606	9.20145	8.76333	9.53909	0	0	0
E9PUC4;Q6NSW3;A0A0R4J1Y6	E9PUC4	A-kinase anchor protein SPHKAP	Sphkap	44	42.6	0.00279475	-1.01172	-1.21015	-0.685812	-0.0242709	-0.111055	0.125349
A0A0R4J0K1;Q9ERR7;A0A1C7ZMY4;A0A0G2JEF3	A0A0R4J0K1	15 kDa selenoprotein	44089	9	53.7	0.00282931	-0.514247	-0.38697	-0.295551	-0.0305228	-0.0144515	0.0439066
Q8BHJ8;Q9CXY1	Q8BHJ8	Transmembrane protein 175	Tmem175	1	7.8	0.00289917	10.8946	10.1388	10.8538	0	0	0
Q62351;Q8C872	Q62351	Transferrin receptor protein 1	Tfrc	9	17.4	0.00292022	-1.41961	-2.62065	-2.19413	-0.0399693	0.237995	-0.237912
Q61206;A0A1L1SVK0;A0A1L1SRD0;A0A1L1SQ76;A0A1L1SSQ5;A0A1L1SQV7	Q61206	Platelet-activating factor acetylhydrolase IB subunit beta	Pafah1b2	10	82.5	0.00293873	-0.515489	-0.397202	-0.498109	-0.0777736	-0.0334007	0.104829
Q9ER58;F6SLR4	Q9ER58	Testican-2	Spock2	20	48.2	0.00295969	-1.22051	-1.25866	-0.6655	-0.03817	-0.0707031	0.102909
P21661	P21661	Neuroendocrine convertase 2	Pcsk2	34	65.1	0.0029669	-0.253927	-0.310049	-0.169441	0.00146714	-0.00176759	0.00029859
P84086;P63040	P84086	Complexin-2	Cplx2	5	59.7	0.00304355	-2.7163	-2.24686	-1.44615	-0.249283	-0.0344017	0.241534
Q9CQF9;F7CIP8;D3Z275;A0A0N4SWD3	Q9CQF9	Prenylcysteine oxidase	Pcyox1	19	56.6	0.0030671	-0.675926	-0.639533	-0.754356	-0.0253444	0.147046	-0.135881
Q9CXL6;Q6PGI2;O88809	Q9CXL6	Neuronal migration protein doublecortin	Dcx	3	13.9	0.00313263	1.19575	1.57018	1.57026	-0.449895	0.34238	8.22368e-05
P70460	P70460	Vasodilator-stimulated phosphoprotein	Vasp	5	19.2	0.00318676	-1.04544	-1.13696	-1.18663	0.184086	0.026095	-0.241866
Q8C0V0	Q8C0V0	Serine/threonine-protein kinase tousled-like 1	Tlk1	2	2.5	0.00319508	3.10211	3.39417	3.6601	-4.65688	-4.65688	1.54632
P68368;A0A0A0MQA5;A0A087WQS4;A0A087WRB4;A0A087WSB0;A0A087WSL5;A0A087WS35	P68368	Tubulin alpha-4A chain	Tuba4a	32	77	0.00325075	-0.224659	-0.288054	-0.36071	-0.0104803	-0.0406713	0.0496804
Q8C833;P13504	Q8C833	Interleukin-1 receptor type 1;Interleukin-1 receptor type 1, membrane form;Interleukin-1 receptor type 1, soluble form	Il1r1	2	3.5	0.00327289	-0.549779	-0.623122	-0.633949	-0.0827118	-0.0739893	0.144975
P14131	P14131	40S ribosomal protein S16	Rps16	14	66.4	0.00330551	0.381331	0.359433	0.310736	-0.0887591	-0.0233196	0.10528
Q9Z0S1;A0A1B0GRV0;D3Z0E6;D3Z5X0	Q9Z0S1	3(2),5-bisphosphate nucleotidase 1	Bpnt1	17	75	0.00334715	-1.53026	-1.19459	-1.14686	-0.122567	-0.143785	0.234265
P26339	P26339	Chromogranin-A;Pancreastatin;Beta-granin;WE-14;Catestatin;GE-25;Serpinin-RRG;Serpinin;p-Glu serpinin precursor	Chga	33	64.6	0.0034649	-1.04752	-1.23476	-0.648063	-0.131233	0.0276375	0.0943818
Q9JJV1;A0A087WQQ2	Q9JJV1	Beta-crystallin A2	Cryba2	7	53.8	0.00360825	2.3245	2.9342	2.70809	-1.53567	-0.290098	0.877535
A0A0R4J0S2;P70389	A0A0R4J0S2	Insulin-like growth factor-binding protein complex acid labile subunit	Igfals	11	30	0.00363366	-2.97	-2.98472	-1.26224	0.160707	0.0582127	-0.24984
Q99JR1	Q99JR1	Sideroflexin-1	Sfxn1	14	57.1	0.0036608	-0.629024	-0.487258	-0.320908	0.00959972	0.0210532	-0.0311736
B2RQR5;Q8BPQ7;D3Z7V4;D3YUT7	B2RQR5	Small G protein signaling modulator 1	Sgsm1	16	21	0.00373867	-1.49601	-1.04161	-0.771492	-0.112748	-0.0462109	0.146262
O70503	O70503	Very-long-chain 3-oxoacyl-CoA reductase	Hsd17b12	13	60.6	0.00380072	0.284669	0.412615	0.449659	0.00163265	-0.0616652	0.0575683
P55288	P55288	Cadherin-11	Cdh11	2	3	0.00383119	2.71953	2.71669	2.70767	1.50982	-3.71547	-3.71547
Q9D1K2;A0A0N4SVE1;F7B2B4	Q9D1K2	V-type proton ATPase subunit F	Atp6v1f	12	89.1	0.00383829	-0.624999	-0.752724	-0.481034	-0.0115208	0.114154	-0.111518
Q7TMM9	Q7TMM9	Tubulin beta-2A chain	Tubb2a	30	78.9	0.00387778	-0.631937	-0.538428	-0.578756	-0.156028	0.0317564	0.111367
Q9QXB9	Q9QXB9	Developmentally-regulated GTP-binding protein 2	Drg2	13	51.9	0.00390709	-0.509516	-0.664682	-0.923954	-0.110265	0.0308782	0.0730637
Q8VEH5	Q8VEH5	EPM2A-interacting protein 1	Epm2aip1	2	5.3	0.00393218	10.1161	9.91039	9.24575	0	0	0
Q69ZT9	Q69ZT9	TBC1 domain family member 30	Tbc1d30	1	2.7	0.00406345	5.09226	4.92871	5.67297	0	0	0
Q9DBB8	Q9DBB8	Trans-1,2-dihydrobenzene-1,2-diol dehydrogenase	Dhdh	14	52.3	0.00416558	-0.648633	-0.395256	-0.433719	-0.0742072	0.0782016	-0.00805123
D3YWI4;E9Q1I6;F8WHT5;G3UVW1;P19258	D3YWI4	Protein Mpv17	Mpv17	1	14.8	0.00416839	9.84382	10.7312	10.5066	0	0	0
G5E8F4	G5E8F4		Fpgt	10	34.1	0.00418691	3.34165	4.16001	3.89138	-0.538544	-0.0982559	0.461919
Q9WVL0;A0A1Y7VJZ2;A0A1Y7VNC1	Q9WVL0	Maleylacetoacetate isomerase	Gstz1	13	81.9	0.00420456	-0.66807	-0.452762	-0.52005	0.0152019	-0.123035	0.0991645
Q68FD5;Q5SXR6;F6Z1R4	Q68FD5	Clathrin heavy chain 1;Clathrin heavy chain	Cltc	115	77	0.00423543	-0.329068	-0.221885	-0.232945	0.0163896	0.0401307	-0.058341
P14435;P04228;P04227;P14437;P14436;P23150	P14435	H-2 class II histocompatibility antigen, A-F alpha chain;H-2 class II histocompatibility antigen, A-D alpha chain;H-2 class II histocompatibility antigen, A-Q alpha chain;H-2 class II histocompatibility antigen, A-S alpha chain;H-2 class II histocompatibility antigen, A-R alpha chain;H-2 class II histocompatibility antigen, I-E alpha chain	H2-Aa	2	9.9	0.0042492	12.7051	12.2158	11.8656	0	0	0
P11438	P11438	Lysosome-associated membrane glycoprotein 1	Lamp1	4	11.8	0.0042753	-0.587015	-0.703907	-0.53425	0.0642693	0.0874232	-0.164927
Q9DB34;A0A1B0GT75;A0A1B0GR63	Q9DB34	Charged multivesicular body protein 2a	Chmp2a	2	7.2	0.00443884	3.76976	4.55505	4.18905	-7.39812	-7.39812	1.57925
Q9WVJ3;A0A2I3BS14;A0A2I3BPG0	Q9WVJ3	Carboxypeptidase Q	Cpq	14	44.5	0.00443889	-0.878129	-0.825814	-0.715723	-0.0203642	-0.177999	0.176435
P21995	P21995	Embigin	Emb	5	18.2	0.00449288	-0.585122	-0.624013	-0.880806	-0.112786	-0.0416806	0.142318
Q9CR61	Q9CR61	NADH dehydrogenase [ubiquinone] 1 beta subcomplex subunit 7	Ndufb7	6	57.7	0.00451017	-1.03079	-0.862666	-0.850274	0.207094	-0.0758471	-0.157054
P48318;D3Z1L8;D3Z5S3	P48318	Glutamate decarboxylase 1	Gad1	5	14.2	0.00454299	-0.995889	-0.962326	-1.31649	-0.0336228	0.210319	-0.207408
P28658	P28658	Ataxin-10	Atxn10	15	49.9	0.00454615	-0.440058	-0.36044	-0.282488	-0.0860415	0.0549959	0.0272101
Q04447	Q04447	Creatine kinase B-type	Ckb	18	66.4	0.00455932	1.59684	1.16333	1.50505	-0.1484	-0.410367	0.427947
Q91WT8;D3YXZ5;D3Z113	Q91WT8	RNA-binding protein 47	Rbm47	9	32.4	0.00461412	-2.02556	-3.29016	-1.0354	0.115964	0.0351344	-0.165453
Q60668;F6ZV59;G5E8G0;G3X9W0;E9Q5B6;F6SHF3;A0A0G2JFL4;F7A465;Q9D3U4	Q60668	Heterogeneous nuclear ribonucleoprotein D0	Hnrnpd	18	43.7	0.00467074	-0.366384	-0.379978	-0.249968	-0.0116628	-0.0637594	0.0721521
P24369	P24369	Peptidyl-prolyl cis-trans isomerase B	Ppib	17	60.6	0.00467722	0.576895	0.488066	0.361333	0.0806483	-0.0894899	0.0038208
A2A5R2;F6YCJ0	A2A5R2	Brefeldin A-inhibited guanine nucleotide-exchange protein 2	Arfgef2	14	12	0.00475553	-0.592031	-0.758499	-0.524342	-0.104656	0.143959	-0.0513386
Q3TW96;A0A1B0GST7;A0A1B0GR64	Q3TW96	UDP-N-acetylhexosamine pyrophosphorylase-like protein 1	Uap1l1	24	53.6	0.00493171	0.80327	0.569614	0.803032	-0.112525	-0.123192	0.210237
Q9Z1M2;A0A140LIF8	Q9Z1M2		Irgm2	2	9.1	0.00493187	8.56584	8.07881	7.68436	0	0	0
P26041	P26041	Moesin	Msn	33	58.6	0.00495389	0.659561	0.431028	0.529209	-0.134909	0.0356712	0.0898222
Q91ZP9	Q91ZP9	N-terminal EF-hand calcium-binding protein 2	Necab2	3	20.1	0.00495579	-9.59548	-9.59548	-9.59548	0.12454	0.325547	-0.606694
P70202	P70202	Latexin	Lxn	3	30.2	0.00496897	-1.25893	-0.950743	-0.744507	0.133912	0.0553906	-0.211574
Q80ZX8	Q80ZX8	Sperm-associated antigen 1	Spag1	1	2.6	0.00497632	6.33421	6.56606	5.64258	0	0	0
Q9WV54;D3Z505	Q9WV54	Acid ceramidase;Acid ceramidase subunit alpha;Acid ceramidase subunit beta	Asah1	17	42.9	0.0050219	-0.537485	-0.738944	-0.423361	-0.0305784	-0.0801961	0.104395
Q3ULD5;Q6PD20	Q3ULD5	Methylcrotonoyl-CoA carboxylase beta chain, mitochondrial	Mccc2	24	56.5	0.00507889	-0.413423	-0.277901	-0.34012	-0.0651708	0.0849411	-0.0239687
Q91VB8;P01942	Q91VB8	Hemoglobin subunit alpha	haemaglobin alpha 2;Hba	11	71.8	0.00508371	-0.965027	-0.823877	-0.930566	0.172708	0.0376187	-0.240572
A2AJL4;A2AJL3;H3BJ80;B1AY71;D6RHR3;D6RG41	A2AJL4	FGGY carbohydrate kinase domain-containing protein	Fggy	6	20	0.00509221	1.77737	2.26617	2.49548	-0.0898072	-0.175727	0.232698
Q8C6G3;P00683	Q8C6G3	Ribonuclease pancreatic	Rnase1	2	27.5	0.00512525	4.09244	3.38783	4.15552	-9.18774	-9.18774	1.58331
Q8VDG3;A0A0R4J0P6;A0A2R8VKA3	Q8VDG3	Poly(A)-specific ribonuclease PARN	Parn	3	6.2	0.00519952	-0.640036	-1.04599	-0.706159	-0.0583025	0.157211	-0.113291
Q9D0L7;D3Z5T2	Q9D0L7	Armadillo repeat-containing protein 10	Armc10	10	41.8	0.00524184	-1.75775	-1.49491	-1.41864	-0.363142	0.230155	0.0697976
D3YYK8;E9Q6X0;Q8R001;Q3TG90	D3YYK8	Microtubule-associated protein RP/EB family member 2	Mapre2	12	48.8	0.00535736	2.20847	2.29654	1.60581	-0.015168	-0.0653345	0.0768803
A0A668KLC6;P20357;G3UZE9;G3UZK9	A0A668KLC6	Microtubule-associated protein 2	Map2	17	13.2	0.00539921	-0.910869	-0.590997	-0.598378	-0.026415	0.139944	-0.126139
Q3TXV4;Q921E2	Q3TXV4	Ras-related protein Rab-31	Rab31	5	28.2	0.00543713	1.182	1.46262	1.57121	0.144826	-0.804222	0.402429
Q8BU25	Q8BU25	Inactive serine protease PAMR1	Pamr1	7	12.1	0.00556502	-1.38192	-1.72848	-0.913642	0.171096	-0.261317	0.0562517
Q9CWG8;A0A3B2WD28;A0A3B2WD93	Q9CWG8	NADH dehydrogenase [ubiquinone] complex I, assembly factor 7	Ndufaf7	2	8	0.00564829	-9.57575	-1.33731	-1.91998	-0.246147	0.185586	0.0279695
E9Q1G8;E9Q9F5;O55131;S4R2P6;Q9DA97	E9Q1G8	Septin-7	44081	18	45.3	0.00566643	0.331167	0.499348	0.571956	0.02667	0.0401623	-0.0692818
A0A140T8J4;Q9R257	A0A140T8J4	Heme-binding protein 1	Hebp1	1	8.4	0.00574201	11.1637	11.3185	11.988	0	0	0
P38647	P38647	Stress-70 protein, mitochondrial	Hspa9	37	67.7	0.00576597	-0.446999	-0.554787	-0.789312	-0.128557	0.0539781	0.0664415
Q91WD9;A0A286YD29	Q91WD9	Secretagogin	Scgn	26	77.9	0.00578424	-0.833432	-0.663038	-1.0177	-0.079107	-0.132002	0.190036
Q8K0C4	Q8K0C4	Lanosterol 14-alpha demethylase	Cyp51a1	5	11.5	0.00580075	2.63281	2.68263	2.87286	-7.35639	1.57908	-7.35639
Q91WT9;D3YUF2;D3YYN0;D3Z4K2;A0A494BAQ7;A0A494BB97	Q91WT9	Cystathionine beta-synthase	Cbs	21	54.7	0.00581195	0.894991	1.02217	0.681458	-0.257057	0.210939	0.00829424
Q9DCC7	Q9DCC7	Isochorismatase domain-containing protein 2B, mitochondrial	Isoc2b	4	29	0.0059383	-12.4013	-12.4013	-12.4013	-0.57397	0.401211	0.0109489
Q9QYC7	Q9QYC7	Vitamin K-dependent gamma-carboxylase	Ggcx	2	3.3	0.00599825	-1.92634	-1.29369	-9.68662	-0.137538	-0.116128	0.224374
P00687;D3YYQ5	P00687	Alpha-amylase 1;Alpha-amylase	Amy1	11	21.9	0.00609012	6.57394	6.37078	5.59434	0.448836	0.707519	-8.91745
Q68EG2;Q5SVI1;Q5SVJ0;Q5SVI9;Q5SVJ1;Q5SVI3;Q5SVI0;Q5SVI2;P28652;F8WIS9;P11798;F6WHR9	Q68EG2	Calcium/calmodulin-dependent protein kinase type II subunit beta	Camk2b	20	53.2	0.00609338	-0.963725	-0.666181	-0.6566	0.103461	0.0797516	-0.202877
Q543K9;P23492;A0A2I3BQH2;A0A2I3BS22;Q9D8C9	Q543K9	Purine nucleoside phosphorylase	Pnp	14	73	0.00621237	-0.300125	-0.660201	-0.611882	0.0161497	-0.0182833	0.00192621
D3YUW2;Q3TEG0;A0A1D5RL96;Q80TK0	D3YUW2	Uncharacterized protein KIAA1107	A830010M20Rik;Kiaa1107	2	7.7	0.00639559	1.07705	1.16186	1.2685	-0.81529	0.394777	0.159585
D3Z325;Q921Z5;D3Z205;D3Z0Q1;D3YWJ5;D3Z312;J3QNA5;J3QM73	D3Z325	Tumor necrosis factor alpha-induced protein 8	Tnfaip8	3	25	0.00640103	-3.21457	-3.10724	-3.31321	-0.489028	-0.0223763	0.38171
P26040	P26040	Ezrin	Ezr	23	39.2	0.00647209	0.388855	0.644792	0.652966	0.073262	-0.092606	0.0144696
Q3UMU9	Q3UMU9	Hepatoma-derived growth factor-related protein 2	Hdgfrp2	5	7	0.00649842	1.09988	1.29954	1.66168	-0.149191	0.0764833	0.0618443
A0A0A0MQ70;Q5SWT3	A0A0A0MQ70	Solute carrier family 25 member 35	Slc25a35	4	15.2	0.00651134	0.686039	0.626786	0.737241	-0.270249	-0.0554131	0.273223
Q8R2Q8	Q8R2Q8	Bone marrow stromal antigen 2	Bst2	1	6.4	0.00658186	9.81686	10.2411	9.2425	0	0	0
Q80VJ3	Q80VJ3	2-deoxynucleoside 5-phosphate N-hydrolase 1	Dnph1	3	26	0.00662041	-1.07635	-1.22868	-3.31371	0.0693363	0.078486	-0.160271
Q9JHI5	Q9JHI5	Isovaleryl-CoA dehydrogenase, mitochondrial	Ivd	20	65.3	0.00662626	-0.676567	-0.72272	-0.688109	-0.222741	0.0578706	0.140302
D3Z6W1;A0A140LIT9;Q7TSJ2	D3Z6W1	Microtubule-associated protein 6	Map6	1	4.3	0.00671341	8.21381	7.19353	8.01693	0	0	0
Q91VJ5;A2AER8;A2AER9	Q91VJ5	Polyglutamine-binding protein 1	Pqbp1	2	16	0.00679461	9.17016	10.1187	9.5488	0	0	0
Q05915	Q05915	GTP cyclohydrolase 1	Gch1	8	43.2	0.00708049	0.833629	0.912896	0.562728	0.185204	-0.139115	-0.0665083
Q64520;G3UYV3	Q64520	Guanylate kinase	Guk1	10	75.3	0.0071198	-0.55734	-0.892359	-0.896536	-0.183685	0.152381	0.0117054
Q8BIJ7	Q8BIJ7	RUN and FYVE domain-containing protein 1	Rufy1	12	20.4	0.0071752	-1.21982	-1.09529	-1.00001	-0.182479	0.270617	-0.132122
Q9R098;A0A0J9YUY6	Q9R098	Hepatocyte growth factor activator;Hepatocyte growth factor activator short chain;Hepatocyte growth factor activator long chain	Hgfac	11	19.3	0.00740024	-0.830242	-0.414253	-1.05804	0.0109976	-0.0176235	0.00646211
Q768S4;B7FAU1	Q768S4	Rab effector Noc2	Rph3al	12	60.6	0.007506	-1.4034	-0.867447	-0.671373	-0.0419604	0.162514	-0.136966
A0A338P786;P68037;A0A338P7E5;A0A338P702	A0A338P786	Ubiquitin-conjugating enzyme E2 L3	Ube2l3	8	71.2	0.0075596	-0.4504	-0.752537	-0.353203	0.00407948	-0.0498724	0.0442494
F6THK7;B1AUW8;B1AUW9;Q8BR10;B1AUW6;Q62406;F7CUT1;F6TQF4	F6THK7	Interleukin-1 receptor-associated kinase 1	Irak1	2	5.2	0.00756335	-0.343028	-0.639105	-0.575152	0.0814824	0.0268829	-0.115462
Q5M8N4;A0A2I3BQS7;A0A2I3BPM4;A0A2I3BRL7;A0A2I3BQD5	Q5M8N4	Epimerase family protein SDR39U1	Sdr39u1	9	42.7	0.00770391	-0.672543	-0.972613	-0.783447	-0.0788229	0.20854	-0.155772
Q8R1F5	Q8R1F5	Putative hydroxypyruvate isomerase	Hyi	5	25.3	0.00773762	13.2271	13.1289	13.9909	0	0	0
E9QLB2;Q3UFF7	E9QLB2	Lysophospholipase-like protein 1	Lyplal1	11	72	0.0077746	-3.59103	-3.59164	-1.30106	-0.408186	0.167709	0.167559
Q99N23	Q99N23	Carbonic anhydrase 15	Ca15	7	30.2	0.00779371	1.22055	1.17598	0.946866	-0.474826	-0.17107	0.477431
Q91V64;A0A494B952	Q91V64	Isochorismatase domain-containing protein 1	Isoc1	12	55.6	0.00780264	-0.558094	-0.544848	-0.3888	-0.102109	-0.049871	0.140527
Q9CVB6;D3YXG6	Q9CVB6	Actin-related protein 2/3 complex subunit 2	Arpc2	15	62.7	0.00788016	-0.884568	-0.937628	-1.32965	-0.019383	0.224932	-0.24362
O35852;O35417	O35852	Proenkephalin-B;Alpha-neoendorphin;Beta-neoendorphin;Big dynorphin;Dynorphin A(1-17);Dynorphin A(1-13);Dynorphin A(1-8);Leu-enkephalin;Rimorphin;Leumorphin	Pdyn	2	4.4	0.0080728	0.404652	0.650841	0.717991	-0.0393415	-0.0756484	0.108338
Q9QZD8	Q9QZD8	Mitochondrial dicarboxylate carrier	Slc25a10	3	15.7	0.00813015	9.22373	10.2818	10.2104	0	0	0
Q8BYY4	Q8BYY4	Tetratricopeptide repeat protein 39B	Ttc39b	6	19.1	0.00814566	-2.19533	-1.31109	-1.06692	-0.260803	-0.0409586	0.255039
D6RCX8;A7VK13;Q91V57	D6RCX8	N-chimaerin	Chn1	1	14.9	0.00825786	9.63585	8.75616	8.86382	0	0	0
E9QJY0;P18581	E9QJY0	Cationic amino acid transporter 2	Slc7a2	9	15.1	0.00827481	1.12332	1.45702	1.66947	0.284187	0.230128	-0.714687
P30285;E9Q9E4;E9PZX7;D6RHS5;D3Z2T9;A0A0G2JDL3;A0A1Y7VLM0;A0A1L1SUS7;D3YWB0;E3W997;E9PVC7;Q04899;Q8K0D0;Q04735;O35495;P97377;Q3V3A1;Q64261;Q80YP0;P11440;Q14AX6	P30285	Cyclin-dependent kinase 4	Cdk4	4	16.8	0.00839969	-0.456335	-0.416939	-0.308151	-0.121701	0.0206407	0.0928659
Q6PB66;F6V2A3	Q6PB66	Leucine-rich PPR motif-containing protein, mitochondrial	Lrpprc	62	59.2	0.00862531	-0.594642	-0.756485	-0.475389	0.0845739	-0.187639	0.0862185
Q9D164	Q9D164	FXYD domain-containing ion transport regulator 6	Fxyd6	1	26.6	0.00867863	-1.26897	-1.28764	-1.42845	-0.142459	0.318422	-0.239463
B7ZMP1	B7ZMP1	Probable Xaa-Pro aminopeptidase 3	Xpnpep3	5	11.3	0.00867934	-9.29335	-9.29335	-1.17417	-0.314904	0.0994111	0.169616
Q3TQP6;P06801	Q3TQP6	Malic enzyme;NADP-dependent malic enzyme	Me1	20	58.7	0.00875316	1.02275	0.910788	1.01696	-0.00887535	-0.601138	0.429642
P62862;A0A494B9Z0;A0A494BBA8;Q642K5	P62862	40S ribosomal protein S30	Fau	5	33.9	0.0088043	0.234931	0.291534	0.394808	-0.080153	0.065547	0.0108673
Q9D8T7;F7DE82;F8WHU8	Q9D8T7	SRA stem-loop-interacting RNA-binding protein, mitochondrial	Slirp	3	44.6	0.0089693	-0.687372	-1.22918	-0.593054	-0.14107	0.000300511	0.128221
O35114	O35114	Lysosome membrane protein 2	Scarb2	7	18.6	0.00907901	-0.584845	-0.651195	-1.28243	0.0691023	0.0460749	-0.122673
Q9QXK3	Q9QXK3	Coatomer subunit gamma-2	Copg2	28	44.7	0.00907949	-0.365212	-0.555936	-0.609647	-0.132378	0.000628039	0.120668
Q9DBG7;F6VF36;A0A1L1SSI7	Q9DBG7	Signal recognition particle receptor subunit alpha	Srpr	19	41.7	0.00918096	0.496282	0.681545	0.482251	-0.228101	0.127997	0.0751446
Q9CS42	Q9CS42	Ribose-phosphate pyrophosphokinase 2	Prps2	13	45.6	0.0092678	-0.227286	-0.461922	-0.536908	-0.0255557	0.0370992	-0.0123019
P61620;Q9CYJ6;Q9JLR1;A2ATT9;A0A0A6YVQ7	P61620	Protein transport protein Sec61 subunit alpha isoform 1	Sec61a1	11	29.4	0.00929092	0.460311	0.801526	0.591594	0.0489083	-0.125146	0.0684742
P03975	P03975	IgE-binding protein	Iap	1	2	0.00929934	2.1651	2.0199	1.96383	-7.68345	-0.35225	1.1452
P80560;Q3UU93	P80560	Receptor-type tyrosine-protein phosphatase N2	Ptprn2	40	51.4	0.00935447	-0.692875	-0.845851	-0.394476	-0.126458	0.0175928	0.099838
Q3U3C9	Q3U3C9	Genetic suppressor element 1	Gse1	1	0.9	0.0094731	2.31917	2.76597	2.57666	1.49821	-3.51388	-3.51388
Q9CQS8;E9PW43	Q9CQS8	Protein transport protein Sec61 subunit beta	Sec61b;Gm10320	3	37.5	0.00954745	0.524156	0.887501	0.605427	-0.0862414	0.060274	0.021995
Q8WTY4;F7BWP1;E0CYY1	Q8WTY4	Anamorsin	Ciapin1	6	38.8	0.00966948	1.20869	1.72278	1.96501	-0.154526	0.099441	0.042944
F8VQA4;P97467;E9Q704;F6T0D3;F7D4K4;F6TGI4	F8VQA4	Peptidyl-glycine alpha-amidating monooxygenase;Peptidylglycine alpha-hydroxylating monooxygenase;Peptidyl-alpha-hydroxyglycine alpha-amidating lyase	Pam	29	45.6	0.00968811	-0.777802	-1.01733	-0.61235	-0.23792	0.0610173	0.149041
A0A171EBK8;A0A571BED8;Q5SVL6;A0A140LI95;Q5SUE5	A0A171EBK8	Rap1 GTPase-activating protein 2	Rap1gap2	13	24.1	0.00976115	-0.67729	-0.505028	-0.505685	-0.175338	0.00965092	0.147603
Q8CG64	Q8CG64	Fukutin-related protein	Fkrp	1	2.2	0.00979283	3.93125	2.99888	3.55837	-4.54276	-4.54276	1.5431
Q8BZ20	Q8BZ20	Poly [ADP-ribose] polymerase 12	Parp12	5	9.6	0.00991273	-1.31808	-1.45227	-1.36021	-0.444801	0.168687	0.190651
Q922B1	Q922B1	O-acetyl-ADP-ribose deacetylase MACROD1	Macrod1	4	19.5	0.0100746	1.9379	1.88147	1.53852	-0.534713	0.923223	-1.27454
A0A0U1RPT4;O55028;A0A0U1RNL7;D3Z7R0;A0A0U1RQ97;A0A0U1RQ50	A0A0U1RPT4	[3-methyl-2-oxobutanoate dehydrogenase [lipoamide]] kinase, mitochondrial	Bckdk	5	24.1	0.0101256	0.532006	0.813165	0.688186	0.197405	-0.289536	0.0499102
Q8VCE6	Q8VCE6	5(3)-deoxyribonucleotidase, mitochondrial	Nt5m	2	13.6	0.0101361	-1.71714	-0.614135	-1.73725	0.131447	-0.0900343	-0.0512381
Q9DBR7;A0A1W2P750	Q9DBR7	Protein phosphatase 1 regulatory subunit 12A	Ppp1r12a	6	7.9	0.0101724	-0.923441	-0.81387	-0.511812	-0.0883658	-0.120422	0.188393
Q9JKY0	Q9JKY0	Cell differentiation protein RCD1 homolog	Rqcd1	3	15.4	0.0103212	-1.23995	-1.99201	-0.909259	-0.32991	0.130847	0.14988
Q64435;K9J7B2;Q63886;B2RT14;Q62452;D3Z748;P70691;E9PXN7;D3Z7G0;D3YZE6;D3YZ96;G3UZC9;Q3UEP4;Q8BJL9;D3YWN0;Q8K169;Q91WH2;Q8VCN3;P17717;D3YUP6	Q64435	UDP-glucuronosyltransferase 1-6;UDP-glucuronosyltransferase 1-1;UDP-glucuronosyltransferase 1-9;UDP-glucuronosyltransferase 1-2	Ugt1a6;Ugt1a6b;Ugt1a1;Ugt1a5;Ugt1a9;Ugt1a8;Ugt1a2;Ugt1a10	7	22.6	0.0104969	-5.68231	-4.92263	-5.11008	0.505073	-0.205383	-0.487022
A0A0R4J023;Q9JLZ3;F6RT60;F6R307;A0A0R4J1L8;E9Q6L3;E9QMT1	A0A0R4J023	Methylglutaconyl-CoA hydratase, mitochondrial	Auh	10	39.2	0.0109702	-0.756639	-0.606078	-0.983793	0.211921	-0.174155	-0.0656961
Q62468;F6V2H5	Q62468	Villin-1	Vil1	41	49.9	0.0110041	-1.02545	-1.00797	-0.983078	-0.101827	-0.235642	0.28551
F6Q8N5;Q3ULL6	F6Q8N5		Upf3b	3	8.5	0.0111328	1.02705	1.03728	0.880837	-0.749093	0.162736	0.362458
P99024	P99024	Tubulin beta-5 chain	Tubb5	29	78.2	0.011221	-0.942824	-0.556035	-0.588309	0.181797	-0.127687	-0.0733834
D3Z0B9;A0A1B0GSU0;Q571I9;A0A1B0GSN3	D3Z0B9	Aldehyde dehydrogenase family 16 member A1	Aldh16a1	5	9.5	0.0112686	0.33106	0.465116	0.271891	0.0111896	-0.101382	0.0841649
P68181;H6TMF5;A0A0G2JFT9	P68181	cAMP-dependent protein kinase catalytic subunit beta	Prkacb	19	59.3	0.0113073	-0.646525	-0.967535	-0.700719	-0.0495926	-0.193495	0.213261
Q8BP01;A0A3B2WCB4;G3XA49	Q8BP01	Vimentin-type intermediate filament-associated coiled-coil protein	Vmac	3	17.2	0.0114033	0.812706	0.543157	0.641351	0.0718375	0.192352	-0.310575
Q8C4N0;Q9JJK5	Q8C4N0	Homocysteine-responsive endoplasmic reticulum-resident ubiquitin-like domain member 1 protein	Herpud1	2	9.7	0.0114312	-2.07912	-1.69088	-1.41223	-0.367127	0.364537	-0.0935602
O08553;Q71H75	O08553	Dihydropyrimidinase-related protein 2	Dpysl2	32	71.9	0.0115147	-0.447458	-0.41453	-0.256543	0.0615511	0.051163	-0.119803
Q9Z0E6;E9Q2N7;Q01514	Q9Z0E6	Interferon-induced guanylate-binding protein 2;Interferon-induced guanylate-binding protein 1	Gbp2;Gbp1	2	6.6	0.011522	8.82892	9.63833	8.64162	0	0	0
A2A6U3;Q80UG5;A2A6U5;A8Y5D3	A2A6U3	Septin-9	44083	16	37.3	0.011566	0.513948	0.802574	0.829486	-0.228703	0.240737	-0.0513955
A2AEC2;Q9DB24;Q8R0A5;A2AEC1;Q8CCT4	A2AEC2	Transcription elongation factor A protein-like 3	Tceal3;Tceal6	4	31.2	0.0116307	-1.39376	-1.13271	-0.461567	0.0141307	0.0616583	-0.079337
A0A140T8R8;A0A0G2JGV7;Q3UT23;A0A1Y7VP24;Q9QZ73;A0A0G2JEA2;A0A0G2JDN9;A0A1B0GXL7;A0A0G2JDM0	A0A140T8R8	DCN1-like protein;DCN1-like protein 1	Dcun1d1	3	18.2	0.0116952	-1.81328	-1.82437	-1.61532	0.0992704	-0.52276	0.301856
P01899;G3UZP7;P01897;Q8HWB2;P01898;P01896;P14429;G3UXE9;E9Q0G4;A7VMS6;O19441;E9PX63;E9QJR9;P79568;E9PWT4;P14430;V9GXR0;Q4KN81;G3UZL7;L7N260;Q05A75;P14431;V9GXI4	P01899	H-2 class I histocompatibility antigen, D-B alpha chain	H2-D1	9	31.8	0.0118301	0.975743	1.30918	0.931675	-0.19371	0.436817	-0.37327
Q8BSL7;A2A6T9	Q8BSL7	ADP-ribosylation factor 2	Arf2	16	83.4	0.011847	0.95969	0.780785	0.822798	-0.118661	-0.41492	0.410229
P07309	P07309	Transthyretin	Ttr	9	67.3	0.0118708	-1.69512	-1.54324	-1.13945	-0.21616	0.350087	-0.210047
Q8K2Q0	Q8K2Q0	COMM domain-containing protein 9	Commd9	3	36.4	0.0118801	-0.961659	-0.611604	-0.481792	0.0724261	-0.184279	0.0954892
Q91YR9	Q91YR9	Prostaglandin reductase 1	Ptgr1	2	11.6	0.0119435	2.98017	3.40027	3.91933	-5.87282	-5.87282	1.56846
A0A1D5RM34;A0A5F8MPF3;A0A5F8MPN4;A0A5F8MPU7;Q8CJ19	A0A1D5RM34	Protein-methionine sulfoxide oxidase MICAL3	Mical3	4	4.4	0.0119952	-7.38964	-3.69204	-2.15568	-0.512168	0.450907	-0.101702
P52946	P52946	Pancreas/duodenum homeobox protein 1	Pdx1	4	23.2	0.012364	-1.07357	-1.17821	-1.41576	-0.0839266	0.315944	-0.301003
Q99MR8;A0A0G2JF64;A0A0G2JFQ5	Q99MR8	Methylcrotonoyl-CoA carboxylase subunit alpha, mitochondrial	Mccc1	19	38.4	0.0123768	-0.986464	-0.492881	-0.415033	0.063659	-0.0528401	-0.013261
Q9DB29;A0A1Y7VLY5;A0A1Y7VKA0;A0A1Y7VKC6	Q9DB29	Isoamyl acetate-hydrolyzing esterase 1 homolog	Iah1	10	62.2	0.0124035	-1.36012	-0.782911	-0.755214	-0.206675	-0.0519998	0.225114
A0A286YE00	A0A286YE00			15	43.8	0.0124165	-1.16473	-0.685508	-0.688819	0.201547	-0.0215118	-0.209446
Q8C2E7	Q8C2E7	WASH complex subunit strumpellin	Kiaa0196	6	8.1	0.0128408	-0.768229	-0.864149	-1.47477	-0.0784866	0.241225	-0.199332
P97384;D3Z7U0	P97384	Annexin A11;Annexin	Anxa11	13	26.8	0.0128655	-1.68735	-0.864809	-0.553772	0.093784	-0.063008	-0.0356852
Q920N2;A0A2I3BPG4;Q3TG10	Q920N2	Biotin--protein ligase;Biotin--[methylmalonyl-CoA-carboxytransferase] ligase;Biotin--[propionyl-CoA-carboxylase [ATP-hydrolyzing]] ligase;Biotin--[methylcrotonoyl-CoA-carboxylase] ligase;Biotin--[acetyl-CoA-carboxylase] ligase	Hlcs	3	8.7	0.0129109	-1.15521	-0.796339	-0.988366	0.282486	-0.134443	-0.196459
Q8BGC4;A0A494BB38	Q8BGC4	Zinc-binding alcohol dehydrogenase domain-containing protein 2	Zadh2	10	40.1	0.0129318	-0.932654	-0.597094	-1.10208	0.217364	-0.0339676	-0.216482
P19324;A0A140LHK0;A0A140LHR4	P19324	Serpin H1	Serpinh1	8	28.5	0.0129575	0.910562	1.19134	1.35054	0.184562	-0.787957	0.361054
Q61990	Q61990	Poly(rC)-binding protein 2	Pcbp2	12	63.5	0.0130705	-0.386088	-0.323381	-0.285997	-0.106838	0.116879	-0.0188892
A2A7A7;Q8CFX1	A2A7A7	GDH/6PGL endoplasmic bifunctional protein;Glucose 1-dehydrogenase;6-phosphogluconolactonase	H6pd	8	14.2	0.0131199	1.69341	2.19496	1.82197	0.77024	-7.74562	0.367132
Q9DBC0	Q9DBC0	Selenoprotein O	Selo	4	13.2	0.0131561	-1.96167	-3.17341	-0.986029	0.254967	0.0413956	-0.362932
K4DI76;J3QJW3;Q80TJ1	K4DI76	Calcium-dependent secretion activator 1	Cadps	43	46.9	0.0132257	-1.04282	-0.938454	-0.499897	-0.120958	-0.100815	0.199018
Q8R0I0;F6X479	Q8R0I0	Angiotensin-converting enzyme 2;Processed angiotensin-converting enzyme 2	Ace2	10	20	0.0132352	-1.11398	-1.70607	-1.13429	0.291372	0.00366304	-0.370239
P47963	P47963	60S ribosomal protein L13	Rpl13	11	47.4	0.0133409	0.705561	0.673163	0.365776	0.122479	-0.123279	-0.00970286
Q8BGV0;A0A0U1RPY0;D3YV21	Q8BGV0	Probable asparagine--tRNA ligase, mitochondrial	Nars2	2	9	0.0134544	-9.06061	-9.06061	-9.06061	0.553606	-0.276052	-0.501437
Q9R069;D3YTK7	Q9R069	Basal cell adhesion molecule	Bcam	4	8	0.0135319	-2.46646	-1.35512	-1.30896	0.0066386	-0.414633	0.316351
Q9CQR4	Q9CQR4	Acyl-coenzyme A thioesterase 13;Acyl-coenzyme A thioesterase 13, N-terminally processed	Acot13	6	62.9	0.0136643	-1.44278	-1.34767	-1.41543	0.188314	0.208846	-0.504702
P59279	P59279	Ras-related protein Rab-2B	Rab2b	9	42.1	0.013797	2.31545	2.45579	2.37657	-7.91185	1.58096	-7.91185
P37040;Q05DV1;E9Q997;E9PVT9;F6R7H8	P37040	NADPH--cytochrome P450 reductase	Por	38	64.7	0.0139408	-0.310472	-0.401199	-0.207865	0.00465991	0.0778052	-0.0871914
Q99MN9;E9Q1J7;D3YZC1;A0A087WQV1	Q99MN9	Propionyl-CoA carboxylase beta chain, mitochondrial	Pccb	26	74.9	0.0144411	-0.43186	-0.264931	-0.504343	-0.0223764	0.115075	-0.101042
Q9WUM5	Q9WUM5	Succinyl-CoA ligase [ADP/GDP-forming] subunit alpha, mitochondrial	Suclg1	9	31.8	0.0144869	-0.376622	-0.54395	-0.549658	0.00209253	0.149147	-0.168715
Q8K411	Q8K411	Presequence protease, mitochondrial	Pitrm1	26	38.4	0.0145284	-1.60272	-1.27357	-1.27425	-0.396427	0.338633	-0.0354835
Q8C8U0;A0A0N4SVG3;A0A0N4SUZ5;F6S1C4	Q8C8U0	Liprin-beta-1	Ppfibp1	3	5	0.0146441	-6.79757	-1.28157	-6.79757	0.314522	-0.512913	0.0780553
A0A1L1SRE8;P35951;B1AXJ6;A0A571BEC8;A0A571BE80;A0A571BE60;B1AXJ3;F6YZZ8;B1AXJ5;B1AXJ4;Q924X6	A0A1L1SRE8	Low-density lipoprotein receptor	Ldlr	10	23.2	0.0146524	-2.82872	-1.79696	-1.19144	-0.513627	0.21793	0.184569
Q9D0F9;A2CEK3	Q9D0F9	Phosphoglucomutase-1	Pgm1;Pgm2	40	75.6	0.0148381	-0.431947	-0.217592	-0.263273	-0.0740759	0.00131277	0.0692061
P47915;W4VSN7;A0A1L1SS27;A0A1L1SUN1;A0A1L1STJ3	P47915	60S ribosomal protein L29	Rpl29;Gm3550	5	30.6	0.0148582	0.69228	0.827132	0.392526	0.00287678	-0.0756916	0.0691754
E9QN99;A0A087WPF8;A0A087WSR2;A0A087WRJ2;A0A1L1SUX1;A0A087WP24;A0A1L1SRH5	E9QN99		Abhd14b	11	61.9	0.0148633	-0.872797	-1.01994	-0.942691	-0.279924	-0.0629846	0.285797
E9QAA8	E9QAA8		Gm4841	2	10.1	0.0148796	9.02157	9.50763	8.20147	0	0	0
Q922Q8	Q922Q8	Leucine-rich repeat-containing protein 59	Lrrc59	12	52.4	0.0148852	0.160991	0.224793	0.236696	-0.0518982	0.0918364	-0.0445267
Q8CIG8;F6QQQ6;A0A2I3BRG2;S4R295	Q8CIG8	Protein arginine N-methyltransferase 5	Prmt5	11	23.1	0.0149581	8.56638	9.49167	8.46571	0	0	0
Q9CPV4;E9Q197;F6ZTG3;F7BB55;E9Q055;E9Q2R6	Q9CPV4	Glyoxalase domain-containing protein 4	Glod4	15	59.1	0.0151092	0.701491	0.504501	0.421997	0.0333315	-0.215254	0.157345
P63325	P63325	40S ribosomal protein S10	Rps10	12	71.5	0.0151662	0.308987	0.431148	0.316285	-0.0924232	-0.0801891	0.158493
Q61699;E9Q0U7;D3Z3I9;D3Z027;A0A0J9YTZ7	Q61699	Heat shock protein 105 kDa	Hsph1	36	52.6	0.0151819	-0.870394	-0.647886	-0.488636	-0.185477	-0.0304862	0.190996
Q05816	Q05816	Fatty acid-binding protein, epidermal	Fabp5	2	21.5	0.01529	2.42566	2.61096	2.2281	-9.34871	-9.34871	1.58349
Q9JJ06	Q9JJ06	Glycoprotein-N-acetylgalactosamine 3-beta-galactosyltransferase 1	C1galt1	2	7.7	0.015335	-0.926717	-9.84018	-9.84018	-0.223846	-0.0818314	0.261667
Q9DBL7	Q9DBL7	Bifunctional coenzyme A synthase;Phosphopantetheine adenylyltransferase;Dephospho-CoA kinase	Coasy	10	41.2	0.0153676	-0.987229	-0.525446	-0.930034	0.110524	0.126487	-0.270996
A0A0R4J0G0;Q8BH04;A0A2I3BQL9;A0A2I3BS39;A0A2I3BRX1;A0A2I3BQC6;A0A2I3BQ75;Q9Z2V4	A0A0R4J0G0	Phosphoenolpyruvate carboxykinase [GTP], mitochondrial	Pck2	34	61	0.0154471	-0.665929	-0.73659	-0.784032	-0.25815	-0.0103511	0.227728
Q6ZWY3;D6RH49;D3YYB0	Q6ZWY3	40S ribosomal protein S27-like;40S ribosomal protein S27	Rps27l	5	40.5	0.0154923	0.863552	0.623223	1.10743	-0.272505	0.256324	-0.0325548
E9PYD9;E9Q543;E9PXL5;P35846;E9PXB5	E9PYD9	Folate receptor alpha	Folr1	4	38.7	0.0156849	-11.231	-11.231	-11.231	0.335554	-0.986616	0.302732
P31324;H3BK84	P31324	cAMP-dependent protein kinase type II-beta regulatory subunit	Prkar2b	15	48.1	0.0158971	-0.872071	-0.654046	-0.509607	-0.151269	-0.0899541	0.214112
Q3SYP2;A2AAC0;E9QL79	Q3SYP2	Chymotrypsin-C	Ctrc	3	14.9	0.0159255	12.6709	13.7502	12.8423	0	0	0
Q6GQT9	Q6GQT9	Nodal modulator 1	Nomo1	26	35.2	0.0159883	-0.148309	-0.122307	-0.179259	-0.0357466	0.0629525	-0.0293351
P63038;D3Z2F2;D3Z7J9	P63038	60 kDa heat shock protein, mitochondrial	Hspd1	49	81	0.0160394	-0.273009	-0.157457	-0.181836	0.0128914	0.0545214	-0.0701942
Q8CIM3;E9QN44;A0A087WR78	Q8CIM3	D-2-hydroxyglutarate dehydrogenase, mitochondrial	D2hgdh	7	20.7	0.0160591	5.27244	4.31664	4.32723	1.57828	-7.1733	-7.1733
P47962;D3YYV8	P47962	60S ribosomal protein L5	Rpl5	16	45.5	0.0161764	0.577133	0.58683	0.460432	-0.325185	0.0565615	0.216386
P80314;A0A1W2P7B7;A0A1W2P828;A0A1W2P6Q3;A0A1W2P8B6;A0A1W2P871	P80314	T-complex protein 1 subunit beta	Cct2	35	77.8	0.0162191	-0.299779	-0.566761	-0.431669	-0.146187	0.0296294	0.105161
Q99LC5	Q99LC5	Electron transfer flavoprotein subunit alpha, mitochondrial	Etfa	15	58.6	0.0162744	-0.528356	-0.692539	-0.61189	-0.223938	-0.00308434	0.196494
G3UX26;Q60930;A0A286YCR8;D3YZT5;D3YUN8	G3UX26	Voltage-dependent anion-selective channel protein 2	Vdac2	15	54.8	0.0162877	0.359032	0.262476	0.154776	0.011989	0.0146826	-0.0270485
Q91YX5;E9QL80;D3YVK0	Q91YX5	Acyl-CoA:lysophosphatidylglycerol acyltransferase 1	Lpgat1	3	12.4	0.0163362	-0.884547	-1.67182	-1.68963	0.215531	-0.441862	0.141021
P05201;F7ALS6	P05201	Aspartate aminotransferase, cytoplasmic	Got1	24	78.9	0.0163494	0.32524	0.192474	0.171565	-0.0519569	0.0159072	0.0346185
Q6PAR5;F7ADT6;F6X819;F7ADQ2;E9Q0D1;F7ADS7	Q6PAR5	GTPase-activating protein and VPS9 domain-containing protein 1	Gapvd1	6	6.9	0.0164404	-1.81248	-1.35901	-1.83445	-0.504065	0.362392	0.0133935
E9PZ00;Q8BFQ1;K3W4L3;J3QPG5;Q61207	E9PZ00	Prosaposin	Psap	24	64.4	0.016512	-0.736999	-0.825449	-0.499139	-0.124595	-0.12959	0.22484
Q921T2;E9PWW2;J3QQ40;Q3UE61;D3YXF8;D3YZP0;D3YZJ9	Q921T2	Torsin-1A-interacting protein 1	Tor1aip1	14	31.6	0.0165155	1.02076	0.914901	0.812504	-0.109997	0.47982	-0.558856
Q8BKZ9;A2AWH8;A2AWH7	Q8BKZ9	Pyruvate dehydrogenase protein X component, mitochondrial	Pdhx	7	16.8	0.0166668	-0.717773	-0.523157	-0.316057	0.135291	-0.0555904	-0.0900577
Q9JI75;A0A1Y7VMA0;A0A1Y7VL95	Q9JI75	Ribosyldihydronicotinamide dehydrogenase [quinone]	Nqo2	6	41.1	0.0166834	-0.338088	-0.302054	-0.487044	0.0710737	0.0678273	-0.149817
P70333	P70333	Heterogeneous nuclear ribonucleoprotein H2	Hnrnph2	10	35.2	0.0167989	0.809117	0.945261	0.579772	-0.434862	0.244071	0.105552
Q9R0P9	Q9R0P9	Ubiquitin carboxyl-terminal hydrolase isozyme L1	Uchl1	14	92.4	0.0169229	-0.646655	-0.295527	-0.500716	-0.144359	0.0957679	0.0378526
P05132	P05132	cAMP-dependent protein kinase catalytic subunit alpha	Prkaca	17	45.3	0.0170582	-0.374864	-0.57421	-0.37267	-0.167761	0.0356358	0.117387
Q3U3J1;P50136;A0A0U1RPK5	Q3U3J1	2-oxoisovalerate dehydrogenase subunit alpha, mitochondrial	Bckdha	13	35.9	0.0170809	1.12978	1.34855	1.01752	-0.0657267	-0.887266	0.588707
Q9CPQ1	Q9CPQ1	Cytochrome c oxidase subunit 6C	Cox6c	4	42.1	0.0171666	0.573758	0.24205	0.504088	-0.00518051	0.00721862	-0.00206697
A0A2I3BS49;Q9CXU4;Q9WTQ8	A0A2I3BS49	Mitochondrial import inner membrane translocase subunit Tim23	Timm23	3	25.4	0.0171666	0.783325	0.873512	0.65934	0.20399	-0.57978	0.237631
E9Q4K7;A0A286YCV9;A0A286YD28;A0A286YDX6;F8VQ75;Q9EQW7;A2AKH9;E7FLY0;A0A1D5RMD4;B1AVY7;Q80TF6	E9Q4K7	Kinesin-like protein	Kif13b	28	20.9	0.017176	-1.03611	-0.649395	-0.377657	-0.115815	-0.00969968	0.116152
Q9CZW5	Q9CZW5	Mitochondrial import receptor subunit TOM70	Tomm70a	15	31.8	0.0174264	0.313722	0.212496	0.36163	0.00854289	-0.122284	0.104778
Q9CQ22;A0A0A6YX02	Q9CQ22	Ragulator complex protein LAMTOR1	Lamtor1	7	74.5	0.0174978	-0.345593	-0.667134	-0.265468	-0.0336776	0.0533809	-0.0212489
D3Z600;O09012	D3Z600	Peroxisomal targeting signal 1 receptor	Pex5	1	3.6	0.0177055	-1.10957	-0.984572	-6.98337	0.134011	-0.20472	0.0495647
Q6NZR5;G3UYT1	Q6NZR5		Skiv2l	15	21.9	0.0177172	-0.647868	-0.47034	-0.487276	-0.171839	-0.0433908	0.191459
D3YVW2;Q8BXA1;F6RUD1	D3YVW2	Golgi integral membrane protein 4	Golim4	12	23.9	0.017913	0.526496	0.408465	0.76182	-0.124725	-0.0603047	0.168334
Q9Z1A1;B8JJG7;B8JJG8;B8JJG9;F6QJV5	Q9Z1A1		Tfg	9	40.1	0.0179447	-1.01248	-0.556951	-0.545076	-0.132989	0.202492	-0.093301
Q7TSH3	Q7TSH3	Zinc finger protein 516	Znf516	3	3.4	0.0179691	4.80309	3.50628	4.32836	-2.58719	-2.58719	1.41532
Q9JM62;D3Z6V2	Q9JM62	Receptor expression-enhancing protein 6	Reep6	4	22.9	0.0180895	-1.35538	-0.922107	-0.735023	-0.0591719	-0.269919	0.275983
Q8C5W3	Q8C5W3	Tubulin-specific chaperone cofactor E-like protein	Tbcel	1	3.8	0.0181306	-1.65922	-0.687659	-0.624337	0.147551	-0.0123152	-0.150701
Q8K4Z3	Q8K4Z3	NAD(P)H-hydrate epimerase	Apoa1bp	13	74.5	0.0181421	-0.571093	-0.495158	-0.396718	0.112237	-0.215522	0.081152
Q8C0Z1;F6SQM4;D3Z6P3	Q8C0Z1	Protein ITFG3	Itfg3	7	22.7	0.0181656	-1.07317	-0.538939	-0.903721	0.143066	0.112288	-0.295466
Q9CXJ4;F6ZFC5	Q9CXJ4	ATP-binding cassette sub-family B member 8, mitochondrial	Abcb8	3	6	0.018501	1.56721	1.79667	1.47286	-7.66582	0.605148	0.559678
O35551;J3QJV7;Q3U983	O35551	Rab GTPase-binding effector protein 1	Rabep1	9	14.2	0.018532	-2.75307	-0.950783	-1.43931	-0.430031	0.100199	0.245901
Q9D8L3;Q62186	Q9D8L3	Translocon-associated protein subunit delta	Ssr4	6	32.4	0.018579	0.447566	0.288457	0.247289	0.0817048	0.0253633	-0.114041
P12849;D3Z0V6;D3Z068;D3YTM5;D3Z7E4;D3Z4A5;D3Z406	P12849	cAMP-dependent protein kinase type I-beta regulatory subunit	Prkar1b	14	38.3	0.0186111	-1.47004	-1.2199	-0.823326	-0.402972	0.0617526	0.262996
Q9D1M7	Q9D1M7	Peptidyl-prolyl cis-trans isomerase FKBP11	Fkbp11	9	54.2	0.0186943	0.580075	0.617563	0.353507	-0.193995	0.204115	-0.0382449
Q8CJ40	Q8CJ40	Rootletin	Crocc	9	5.7	0.0188527	-3.36425	-3.14855	-3.28763	0.371599	0.226887	-0.899947
Q62313	Q62313	Trans-Golgi network integral membrane protein 1	Tgoln1	5	24.1	0.0188915	-1.70952	-1.35649	-0.839843	0.228407	0.125357	-0.438929
Q8BH44;G3UW48;G3V005;G3UWZ2	Q8BH44	Coronin-2B;Coronin	Coro2b	6	15.2	0.0188933	-0.699666	-0.607781	-0.402073	-0.0953841	0.198188	-0.125447
A2AQA7;Q8CFQ3	A2AQA7	Intron-binding protein aquarius	Aqr	7	9.1	0.0190312	0.28197	0.497983	0.489188	-0.194446	0.0655857	0.110473
P28843	P28843	Dipeptidyl peptidase 4;Dipeptidyl peptidase 4 membrane form;Dipeptidyl peptidase 4 soluble form	Dpp4	20	34.3	0.0190423	-0.853678	-1.11307	-0.982711	-0.266473	0.320152	-0.119999
B2RPU8;D3Z5B1;Q9D1L0	B2RPU8	Coiled-coil-helix-coiled-coil-helix domain-containing protein 2	Zbed5;Chchd2	2	4.9	0.0190431	-1.11565	-0.463035	-0.626762	-0.163352	0.162329	-0.0174756
Q9R112;F6ZKZ3;H3BLH2	Q9R112	Sulfide:quinone oxidoreductase, mitochondrial	Sqrdl	22	56.2	0.0192359	-0.161246	-0.193351	-0.189694	0.064439	-0.0860699	0.0175459
A0A0A6YX18;Q8BVE3;A0A0A6YWP6;A0A0A6YVU0;A0A0A6YW86	A0A0A6YX18	V-type proton ATPase subunit H	Atp6v1h	25	61.3	0.0192458	-0.340953	-0.311928	-0.195752	-0.0434348	-0.0707569	0.107714
Q8CF90;P54841	Q8CF90	Transcription factor MafA;Transcription factor MafB	Mafa;Mafb	2	7	0.0192733	2.1449	2.81907	2.49222	1.56521	-5.61561	-5.61561
P60229	P60229	Eukaryotic translation initiation factor 3 subunit E	Eif3e	26	66.5	0.019277	-0.221826	-0.406654	-0.155101	0.00990521	0.00536235	-0.0153934
Q64471;D3Z3X5;D3Z5W7	Q64471	Glutathione S-transferase theta-1	Gstt1	12	63.8	0.0193725	-0.484591	-0.413763	-0.253469	0.0298513	0.100807	-0.141272
P46460;G3UX86;G3UX98	P46460	Vesicle-fusing ATPase	Nsf	47	71.8	0.0194272	-0.485548	-0.587353	-0.273094	-0.0665671	0.139368	-0.0836452
E9Q3Q6;Q61490;E9Q4G8;F6QH25;Q5MPX5	E9Q3Q6	CD166 antigen	Alcam	20	38.8	0.0194343	-0.674175	-0.30826	-0.268621	0.0102922	-0.0228368	0.0122757
A0A1L1SR96;Q6PB70	A0A1L1SR96	Anoctamin-8	Ano8	2	4.2	0.0194743	2.55709	1.94743	2.74988	1.41016	-2.54655	-2.54655
D3Z6P0;F6S5U2;F6Q519	D3Z6P0	Protein disulfide-isomerase A2	Pdia2	28	58.3	0.0194864	3.8337	3.92017	2.61981	-0.194418	-0.602998	0.553548
Q3U3A7;E9Q794;Q3UII8;Q924K8;H3BLE1	Q3U3A7	Metastasis-associated protein MTA3	Mta3	6	18.9	0.0196277	-2.42851	-8.25645	-8.25645	0.518247	-0.0472644	-0.736926
Q9JMG2	Q9JMG2	C1GALT1-specific chaperone 1	C1galt1c1	7	33.2	0.0196779	-1.03562	-3.55288	-0.702491	-0.0413529	0.0420452	-0.00189931
Q9D8U3	Q9D8U3	Endoplasmic reticulum resident protein 27	Erp27	8	29.4	0.0197974	3.9429	4.43887	3.1154	-0.440217	-1.55585	0.943244
P35486	P35486	Pyruvate dehydrogenase E1 component subunit alpha, somatic form, mitochondrial	Pdha1	24	62.1	0.0199131	-0.456254	-0.342328	-0.315979	-0.0846249	0.152793	-0.0812314
Q91VW3;I7HPY0	Q91VW3	SH3 domain-binding glutamic acid-rich-like protein 3	Sh3bgrl3	3	66.7	0.0199308	1.02282	0.899068	0.903355	-0.266746	-0.523326	0.558798
Q61655;Q8R3C7;Q8BZY3;Q9QY15	Q61655	ATP-dependent RNA helicase DDX19A	Ddx19a;Ddx19b	14	36.4	0.019995	0.320341	0.725147	0.655045	0.063067	0.0604298	-0.132041
Q9WUU7	Q9WUU7	Cathepsin Z	Ctsz	7	29.4	0.0200275	0.327363	0.35576	0.216077	-0.150208	0.0455127	0.0933296
P18872;D3Z2M7;F7BLT7	P18872	Guanine nucleotide-binding protein G(o) subunit alpha	Gnao1	17	54.5	0.0200505	-0.575532	-0.606428	-0.195872	0.00410172	0.0314744	-0.0363827
Q8C166;B7ZCP4;A3KGK7;B7ZCP6;E9Q806;B7ZCP7;B7ZCP5;V9GWY2;F6R587;V9GX86;B7ZCP8;V9GXM6	Q8C166	Copine-1	Cpne1	10	25.4	0.0201386	1.17126	1.02725	0.706469	0.319327	0.160312	-0.655801
A2AVR6;Q8VHQ9;F6SS52;E0CYS0;E0CYA0;E0CXP8	A2AVR6	Acyl-coenzyme A thioesterase 11	Acot11	7	21.2	0.020251	-2.44961	-2.46598	-2.24597	-0.815235	0.312349	0.250909
Q6URW6;K3W4R2;A0A140LI60;A0A140LHX1	Q6URW6	Myosin-14	Myh14	41	29.8	0.0203509	0.834815	0.573091	0.88206	-0.188794	-0.291871	0.384956
B9W0B0;P47939	B9W0B0	Regulated endocrine-specific protein 18;Regulated endocrine-specific protein 18;Triskadecapeptide	Resp18	1	9.2	0.0204202	0.984913	1.12685	1.58991	0.144687	-0.708631	0.359081
P13020;A0A0J9YUQ8;A6PWS5;A0A0J9YUJ8	P13020	Gelsolin	Gsn	28	53.8	0.020426	-0.987174	-0.573077	-0.406706	0.104165	-0.186844	0.0657134
Q8VCT3;E9PYF1	Q8VCT3	Aminopeptidase B	Rnpep	29	56	0.0204275	-0.738538	-0.608817	-0.335636	-0.10767	-0.0800251	0.171045
Q8CIH9	Q8CIH9	Amidophosphoribosyltransferase	Ppat	14	32.1	0.020484	-1.34525	-0.985314	-1.5684	-0.36307	-0.0947273	0.362938
Q9JKR6;F6TRP3;A0A1L1SQ34;E0CYZ2	Q9JKR6	Hypoxia up-regulated protein 1	Hyou1	66	61	0.0205021	-0.0940394	-0.108515	-0.106442	-0.0485405	0.00433083	0.0427558
A0A498WGD8;Q8CDN6;A0A494B955;A0A494BBI1;A0A494BB31	A0A498WGD8	Thioredoxin-like protein 1	Txnl1	16	66.1	0.0205236	-0.585334	-0.407223	-0.397003	0.00456524	-0.18071	0.156477
Q9QZ23;A0A0N4SUH8;D3Z285	Q9QZ23	NFU1 iron-sulfur cluster scaffold homolog, mitochondrial	Nfu1	4	21.6	0.0205419	-1.11955	-0.863523	-0.801339	0.0563683	0.249748	-0.374906
A0A140T8R4;A0A0R4J0H5;Q6S5C2	A0A140T8R4	N-acetylglucosamine-1-phosphotransferase subunit gamma	Gnptg	10	44.9	0.0206404	-0.895051	-0.736854	-0.655269	0.245314	-0.292671	-0.00251247
Q9D142;A0A217FL49	Q9D142	Uridine diphosphate glucose pyrophosphatase	Nudt14	5	25.2	0.0207094	0.518455	0.900934	0.573699	-0.260442	0.0691286	0.158447
P62751	P62751	60S ribosomal protein L23a	Rpl23a	11	44.9	0.0208557	0.301491	0.351177	0.322842	-0.12314	-0.076277	0.180544
Q61581;F8WH23;E9Q5D9	Q61581	Insulin-like growth factor-binding protein 7	Igfbp7	11	60.9	0.0208651	-1.12016	-0.917727	-0.571397	-0.157719	0.270168	-0.155838
O35955	O35955	Proteasome subunit beta type-10	Psmb10	6	31.5	0.0208992	2.70313	2.00095	1.7851	0.557434	-1.14081	0.104132
P49312;Q5EBP8	P49312	Heterogeneous nuclear ribonucleoprotein A1;Heterogeneous nuclear ribonucleoprotein A1, N-terminally processed	Hnrnpa1	21	71.2	0.0209126	-0.270059	-0.274623	-0.104824	-0.0432031	0.00945637	0.0327017
Q9QYE6;A0A1Y7VMD3	Q9QYE6	Golgin subfamily A member 5	Golga5	16	34	0.0209165	-1.77299	-1.19189	-0.988506	0.21546	0.178184	-0.499266
Q921W0	Q921W0	Charged multivesicular body protein 1a	Chmp1a	2	8.7	0.0211267	1.31178	1.46153	1.74665	-0.618943	-1.04759	0.899234
Q8VHM5;F7B5B5;A2AW41;V9GWW3;S4R1E9;A2AW40;G3UXU5	Q8VHM5		Hnrnpr	28	47.5	0.0211699	-0.304614	-0.452001	-0.450591	0.164504	-0.0987575	-0.0810303
Q8CD26	Q8CD26	Solute carrier family 35 member E1	Slc35e1	1	2.7	0.0212672	4.87713	3.81314	3.91903	-5.75184	-5.75184	1.567
Q9D2R4	Q9D2R4	Transmembrane emp24 domain-containing protein 11	Tmed11	2	12.1	0.0213631	12.2914	12.7551	11.2408	0	0	0
P97807;H3BKG7	P97807	Fumarate hydratase, mitochondrial	Fh	25	60.9	0.0214246	-1.14087	-0.848617	-0.79294	-0.264816	-0.106778	0.309218
E9QMB7;Q8CES0	E9QMB7	N-alpha-acetyltransferase 30	Naa30	2	9.3	0.0216029	-1.01437	-0.800959	-0.643703	0.0959897	0.197059	-0.349525
Q9CQT7	Q9CQT7	Desumoylating isopeptidase 1	Desi1	1	14.9	0.0217005	-1.12528	-1.11734	-0.883559	-0.0904522	-0.325837	0.336782
A0A286YDL2	A0A286YDL2			1	1.7	0.0219481	0.816844	0.909006	1.30653	-0.515952	-0.0333123	0.404352
Q8BM55;D3Z6S1	Q8BM55	Transmembrane protein 214	Tmem214	16	34.2	0.0219954	1.09231	1.58356	1.06426	-0.961837	0.198782	0.421014
P23780;A0A1L1SSJ7	P23780	Beta-galactosidase	Glb1	10	19.3	0.0219982	-1.66922	-1.71921	-2.18636	-0.698028	0.167857	0.333649
Q8BLV3	Q8BLV3	Sodium/hydrogen exchanger 7	Slc9a7	2	3.6	0.0221925	-0.467784	-0.835219	-0.538665	0.146682	0.0711978	-0.247438
Q9D0B6	Q9D0B6	Protein PBDC1	Pbdc1	4	17.2	0.0221935	-2.40507	-0.72708	-0.856429	-0.191306	-0.0274012	0.192827
P47758;A0A1W2P830	P47758	Signal recognition particle receptor subunit beta	Srprb	17	65.8	0.0221979	0.542858	0.501407	0.281966	-0.194444	0.0354754	0.139071
A0A0R4J138;P50429	A0A0R4J138	Arylsulfatase B	Arsb	5	10.3	0.0223927	-1.19126	-0.979124	-0.806897	-0.401931	0.270731	0.0520491
A0A0G2JDP0;O35387;A0A0G2JE46;A0A0G2JFF9;A0A0G2JEE6;A0A0G2JFE1;A0A0G2JGR0;A0A0G2JGG5	A0A0G2JDP0	HCLS1-associated protein X-1	Hax1	6	24.9	0.0223969	0.233732	0.399861	0.285885	0.0782743	0.0628905	-0.152502
Q3TCU5;Q9R233;G3UZZ2;A0A3Q4EGL0	Q3TCU5	Tapasin	Tapbp	8	21.7	0.0227473	0.944795	1.51663	0.964046	-0.0473788	0.365143	-0.426049
Q9DAA6	Q9DAA6	Exosome complex component CSL4	Exosc1	2	13.8	0.0227669	2.20695	2.76068	2.2455	-7.57621	-7.57621	1.57991
P40124;B1ARS0	P40124	Adenylyl cyclase-associated protein 1	Cap1	20	49.4	0.0228181	-0.676512	-0.448076	-0.378301	-0.191319	0.152485	0.018226
Q03963	Q03963	Interferon-induced, double-stranded RNA-activated protein kinase	Eif2ak2	2	8.5	0.0228238	2.62082	2.29302	2.07677	-6.20197	1.57184	-6.20197
A2AQR0;Q64521	A2AQR0	Glycerol-3-phosphate dehydrogenase;Glycerol-3-phosphate dehydrogenase, mitochondrial	Gpd2	46	72.1	0.0228828	-0.445152	-0.434042	-0.351213	0.164806	-0.0156693	-0.168468
Q9D8E6	Q9D8E6	60S ribosomal protein L4	Rpl4	28	58.9	0.0229007	0.36551	0.651142	0.3753	-0.11391	-0.0420924	0.143621
P62878;A0A2R8W6R3;A0A2R8W6G1	P62878	E3 ubiquitin-protein ligase RBX1;E3 ubiquitin-protein ligase RBX1, N-terminally processed	Rbx1	3	25	0.0229255	-0.832026	-1.04418	-1.80361	0.304515	-0.0240633	-0.355612
P49962;D3YZX8	P49962	Signal recognition particle 9 kDa protein	Srp9	4	45.3	0.0229969	0.556668	0.416649	0.473426	-0.163625	-0.151994	0.271683
Q9CQG0	Q9CQG0	Transmembrane emp24 domain-containing protein 6	Tmed6	1	8.8	0.0230378	11.7236	12.3004	10.7848	0	0	0
A0A0G2JGQ4;P54729	A0A0G2JGQ4	NEDD8 ultimate buster 1	Nub1	8	13.9	0.0231157	-0.795035	-0.327362	-0.438762	-0.103872	0.133372	-0.0400614
P06837	P06837	Neuromodulin	Gap43	3	26	0.0231395	0.87865	0.795659	0.435523	0.0586581	0.203004	-0.308625
Q8CH25;A0A1L1STF9;A0A1L1SRL0	Q8CH25	SAFB-like transcription modulator	Sltm	8	9.1	0.0232613	1.09989	1.83067	1.88231	-0.286557	-0.898566	0.716968
Q9JJI8	Q9JJI8	60S ribosomal protein L38	Rpl38	7	54.3	0.0233002	0.17642	0.284871	0.407274	0.0540017	-0.0783003	0.0210343
A2ASW8;Q9EQZ6	A2ASW8	Rap guanine nucleotide exchange factor 4	Rapgef4	5	9.3	0.0233655	-2.20328	-2.65137	-1.06643	-0.274699	-0.279752	0.432579
P38060	P38060	Hydroxymethylglutaryl-CoA lyase, mitochondrial	Hmgcl	11	42.5	0.0235212	-0.910677	-0.819157	-0.29394	-0.136948	0.103552	0.023104
Q99K85;Q3U6K9;E9Q6P1	Q99K85	Phosphoserine aminotransferase	Psat1	4	11.4	0.0235436	1.96228	1.94253	1.33416	0.403233	-8.94563	0.744595
Q9D7N3	Q9D7N3	28S ribosomal protein S9, mitochondrial	Mrps9	2	5.6	0.0235599	1.21532	0.777194	0.889446	0.418825	0.0173046	-0.61906
Q99K94;Q8C3V4;A0A087WSP5;P42225;A0A087WRI1;A0A087WSQ5;Q8CFQ1	Q99K94	Signal transducer and activator of transcription;Signal transducer and activator of transcription 1	Stat1	10	22.8	0.0239943	1.70735	2.31942	1.53009	-0.447044	-1.11998	0.853082
Q9QZ85	Q9QZ85	Interferon-inducible GTPase 1	Iigp1	6	19.9	0.0240588	11.8704	12.5838	11.1174	0	0	0
Q6ZWQ5;Q3TGS7;Q3V2H3;O70493	Q6ZWQ5	Sorting nexin-12	Snx12	10	66	0.0241601	-0.650992	-1.84327	-0.8276	-0.229996	0.229137	-0.0361876
Q80X90	Q80X90	Filamin-B	Flnb	98	52.8	0.0242945	-0.38517	-0.373032	-0.123462	0.0130915	0.0240163	-0.0378609
P43406;A2AKI5;B7ZCI9	P43406	Integrin alpha-V;Integrin alpha-V heavy chain;Integrin alpha-V light chain	Itgav	8	11.5	0.0244215	0.735377	0.46836	0.866814	-0.322934	0.287056	-0.0285437
A0A0A6YX52;A0A0A6YX00;A0A0A6YVQ6;Q8BIG4	A0A0A6YX52	F-box only protein 28	Fbxo28	1	18.3	0.024502	-8.06172	-8.06172	-8.06172	-0.0188181	0.581975	-0.954384
Q9R1C6;F2Z490	Q9R1C6	Diacylglycerol kinase epsilon	Dgke	6	15.6	0.0245122	-1.43822	-0.757338	-0.506985	-0.0269677	0.197069	-0.197349
Q571E4;Q8CC47	Q571E4	N-acetylgalactosamine-6-sulfatase	Galns	15	32.7	0.0245646	-0.613618	-1.10182	-0.394949	-0.10362	-0.0813425	0.168806
A0A1W2P6U4;P16331	A0A1W2P6U4	Phenylalanine-4-hydroxylase	Pah	1	18.4	0.0246142	8.50489	8.80796	7.17561	0	0	0
Q9CWJ9	Q9CWJ9	Bifunctional purine biosynthesis protein PURH;Phosphoribosylaminoimidazolecarboxamide formyltransferase;IMP cyclohydrolase	Atic	34	80.7	0.0246507	-0.341711	-0.375574	-0.335831	-0.18238	0.0484722	0.11714
P12960	P12960	Contactin-1	Cntn1	7	8	0.024732	0.585272	0.742428	1.14002	0.205684	-0.0643536	-0.167486
B2RX14;A2A8R7;A0A0A0MQJ6	B2RX14	Terminal uridylyltransferase 4	Zcchc11	2	2	0.0249247	-3.41033	-2.33964	-4.67806	0.582176	-0.505537	-0.324642
Q9D6Y9;F6ZHD8;G3UW30	Q9D6Y9	1,4-alpha-glucan-branching enzyme	Gbe1	17	35.2	0.025002	-0.550281	-0.801144	-0.869632	-0.280703	-0.0198193	0.251512
Q80VQ1;G3X9W3	Q80VQ1	Leucine-rich repeat-containing protein 1	Lrrc1	3	8.2	0.0250559	-1.97394	-1.72203	-0.660068	0.0917309	0.234623	-0.400201
P11499;E9Q3D6;E9PX27;D3Z1R1;E9Q0C3	P11499	Heat shock protein HSP 90-beta	Hsp90ab1	65	74.6	0.0250851	-0.248838	-0.229035	-0.09109	-0.0377511	-0.00840119	0.0449312
P50543	P50543	Protein S100-A11	S100a11	4	73.5	0.0252026	-1.67924	-0.653728	-1.17404	0.0596738	0.24696	-0.375074
P19783;M0QWX7;D6RG40	P19783	Cytochrome c oxidase subunit 4 isoform 1, mitochondrial	Cox4i1	12	49.7	0.0252214	0.378636	0.170804	0.351727	-0.0891307	-0.0195767	0.102173
P01902	P01902	H-2 class I histocompatibility antigen, K-D alpha chain	H2-K1	9	32.1	0.0252884	4.85335	5.40851	3.89907	0.2129	-7.01006	0.874385
Q8R0X7;D6REF7;D3YZT4;D3YY13;D3Z1Z3	Q8R0X7	Sphingosine-1-phosphate lyase 1	Sgpl1	17	37.3	0.0254241	-0.953313	-0.410821	-0.427722	-0.113835	0.146293	-0.0452082
Q9CQ52;A2A9U8	Q9CQ52	Chymotrypsin-like elastase family member 3B	Cela3b	8	55.8	0.0255557	2.08637	2.47382	1.39167	-0.994297	-0.137173	0.667866
P27659;A0A087WQK0;A0A087WNS0;A0A2R8VHN4	P27659	60S ribosomal protein L3	Rpl3	22	51.6	0.0256407	0.206204	0.369926	0.159008	0.0226642	-0.0115878	-0.0113462
A6H8H2;E9Q449	A6H8H2	DENN domain-containing protein 4C	Dennd4c	22	17.6	0.0256713	-0.876763	-1.06674	-0.71595	-0.314785	-0.0579413	0.304973
Q9QUJ7;E9PUC2;Q9CZW4	Q9QUJ7	Long-chain-fatty-acid--CoA ligase 4	Acsl4	3	6.8	0.0257695	-1.28025	-8.77641	-1.70789	0.320812	0.144561	-0.631348
Q3UI43	Q3UI43	BRISC and BRCA1-A complex member 1	Babam1	2	14.4	0.0259013	-0.55466	-0.17471	-0.33408	-0.0440038	0.00140265	0.0413382
A2ANP2;A2ANP1;Q9D772	A2ANP2	Protein FAM219A	Fam219a	1	8.3	0.0259811	-1.47109	-0.648473	-0.484582	0.141007	0.0135471	-0.171546
O88796	O88796	Ribonuclease P protein subunit p30	Rpp30	2	10.4	0.0260138	2.06233	2.53794	2.93817	1.57821	-7.15686	-7.15686
Q7TPH6;F6SMY7;F7CZG3;F6T4V9	Q7TPH6	E3 ubiquitin-protein ligase MYCBP2	Mycbp2	7	1.9	0.0260255	-2.27612	-1.18244	-0.444959	-0.0106542	0.0846308	-0.078653
A0A494BAG1;O88520	A0A494BAG1	Leucine-rich repeat protein SHOC-2	Shoc2	2	5.6	0.0262367	-9.4539	-9.4539	-0.569195	0.0484216	-0.0063561	-0.043552
Q791V5;A2AFW6;Q9D050	Q791V5	Mitochondrial carrier homolog 2	Mtch2	10	41.6	0.0262771	-0.286921	-0.632285	-0.320242	0.0673101	0.0588455	-0.1351
Q8R3Q6;F8WJI3;E9Q4B5	Q8R3Q6	Coiled-coil domain-containing protein 58	Ccdc58	3	31.2	0.0263875	0.570355	1.02253	1.15769	0.0595124	0.297559	-0.456359
Z4YKT6;Q99J47	Z4YKT6	Dehydrogenase/reductase SDR family member 7B	Dhrs7b	1	3.9	0.0264278	1.58027	1.44544	1.36489	0.61521	-8.32151	0.550993
P12658;Q8CCS7;Q08331	P12658	Calbindin	Calb1	17	71.3	0.0264682	-0.731834	-0.999078	-0.639426	-0.313322	-0.00827322	0.264154
P45591;A0A1Y7VJ71	P45591	Cofilin-2	Cfl2	9	65.1	0.0264916	-1.63989	-0.445371	-0.726582	-0.133408	0.0856887	0.0386191
A0A5F8MPD6;Q059P4	A0A5F8MPD6		Filip1	1	1.6	0.0265448	-1.33621	-0.82321	-0.502721	0.00609085	0.214166	-0.258881
Q9CZT8;A2A7Z6	Q9CZT8	Ras-related protein Rab-3B	Rab3b	11	57.5	0.026781	-1.64389	-0.856312	-0.959734	0.290073	0.049882	-0.43028
Q9QYR9	Q9QYR9	Acyl-coenzyme A thioesterase 2, mitochondrial	Acot2	11	39.7	0.0274263	-0.57783	-0.316177	-0.301354	-0.0130421	-0.131885	0.132723
Q9D733;A0A0R4J0B9;A0A140LHP0	Q9D733	Pancreatic secretory granule membrane major glycoprotein GP2	Gp2	3	5.6	0.0276206	10.1793	10.9991	9.51468	0	0	0
P51881	P51881	ADP/ATP translocase 2;ADP/ATP translocase 2, N-terminally processed	Slc25a5	24	58.4	0.0277573	0.194369	0.204544	0.177522	0.0385274	-0.123144	0.0769019
Q9CZU3	Q9CZU3	Superkiller viralicidic activity 2-like 2	Skiv2l2	7	8.9	0.0277747	-0.975166	-1.17072	-0.456727	-0.296311	0.058948	0.194039
P06342;P01921;A0A494B9U2;P18469;P01915	P06342	H-2 class II histocompatibility antigen, A-Q beta chain;H-2 class II histocompatibility antigen, A-D beta chain	H2-Ab1	4	19.2	0.027828	10.6782	10.1818	8.9999	0	0	0
Q8K354;A0A338P797	Q8K354	Carbonyl reductase [NADPH] 3	Cbr3	8	37.2	0.0281025	-3.11442	-2.47354	-1.94712	-0.878386	0.147132	0.431525
A0A0G2JE32;A0A0G2JGL0;P61079;A0A494BAN1;P62838;A0A0G2JF40;Q05CK8;A0A0G2JGZ3;A0A494BA56;P61080;Q6ZWY6	A0A0G2JE32	Ubiquitin-conjugating enzyme E2 D3;Ubiquitin-conjugating enzyme E2 D2	Ube2d3;Ube2d2	5	47.7	0.0281315	-0.598445	-0.353709	-0.822994	-0.174106	0.192398	-0.042424
Q3TUE1;A0A0G2JGW9;A0A0G2JFY5;Q3UUU2;Q91WJ8;A0A0G2JG00;A0A0G2JFK2;A0A0G2JE55;A0A0G2JGT1;A0A0G2JGV9;A0A0G2JG96	Q3TUE1	Far upstream element-binding protein 1	Fubp1	24	42.7	0.0283045	-1.2241	-0.626202	-0.383706	-0.0819733	0.158206	-0.0902853
O08807;B1AZS9	O08807	Peroxiredoxin-4	Prdx4	14	72.3	0.0284449	0.225002	0.538557	0.478804	-0.118143	0.134955	-0.0283088
Q3UI33;O08663;Q3TMN1;M0QWM9;M0QW69;M0QW48;M0QWX0	Q3UI33	Methionine aminopeptidase 2;Methionine aminopeptidase	Metap2	11	30.5	0.0285255	0.636341	0.528939	0.513122	0.294384	0.0243979	-0.402428
O88792	O88792	Junctional adhesion molecule A	F11r	3	12	0.0287665	0.569229	0.43021	0.752236	-0.160085	0.298723	-0.19269
Q8R121	Q8R121	Protein Z-dependent protease inhibitor	Serpina10	6	13.6	0.0288277	-0.836212	-2.6871	-0.735924	-0.228401	0.217739	-0.0239887
P35979	P35979	60S ribosomal protein L12	Rpl12	6	54.5	0.0289488	0.149907	0.177637	0.195848	-0.0941505	-0.00317787	0.0913635
D3Z3B8;H7BWY4;E9Q9H0;Q811D0;F6UDT8;S4R2T8;D3YUZ8;E9Q2L2;A0A571BEK3;A0A571BEZ4;A0A338P6J0;Q91XM9;D3YWU0	D3Z3B8	Disks large homolog 1	Dlg1	8	14.4	0.0290332	-0.413038	-1.16601	-0.888355	-0.26764	0.174614	0.0574996
Q9Z0K8	Q9Z0K8	Pantetheinase	Vnn1	1	2.5	0.0291064	2.37861	2.55705	1.90101	-9.77229	-9.77229	1.58386
O89001	O89001	Carboxypeptidase D	Cpd	18	16.3	0.0291224	0.587181	1.12396	0.978227	-0.61435	0.189653	0.270572
Q3UGR5	Q3UGR5	Haloacid dehalogenase-like hydrolase domain-containing protein 2	Hdhd2	7	51.4	0.029217	-0.264895	-0.529165	-0.588159	-0.150178	-0.0246639	0.158093
P35505;D3Z2R9	P35505	Fumarylacetoacetase	Fah	10	37.5	0.0292869	0.693716	0.953164	1.41463	-0.0624398	0.228258	-0.199359
Q5NCE8	Q5NCE8	Magnesium transporter MRS2 homolog, mitochondrial	Mrs2	1	4.4	0.0293356	-6.34879	-6.34879	-6.34879	-0.396132	0.67018	-0.624075
Q9CZX8;D3YUT3;D3YUG3;D3Z5R8;D3Z722;S4R223	Q9CZX8	40S ribosomal protein S19	Rps19	11	44.8	0.029392	0.460252	0.481847	0.191398	-0.119562	0.0237314	0.0880702
P12970;V9GX35	P12970	60S ribosomal protein L7a	Rpl7a	22	56.8	0.0294131	0.237056	0.490877	0.252383	0.0483676	0.0225066	-0.0737225
Q9CXW4;A2BH06	Q9CXW4	60S ribosomal protein L11	Rpl11	9	56.7	0.0295334	0.287588	0.505523	0.303846	-0.0414121	-0.131558	0.157628
Q80SY9;Q8K3Z0	Q80SY9	Nucleotide-binding oligomerization domain-containing protein 2	Nod2	1	0.8	0.0296309	3.08931	2.77268	1.99986	-6.28945	-6.28945	1.57261
P97326	P97326	Cadherin-6	Cdh6	2	3	0.0297203	1.89659	1.61331	1.30646	0.808785	-6.694	0.308717
Q8BHE8	Q8BHE8	Uncharacterized protein C2orf47 homolog, mitochondrial		2	8.6	0.0298499	1.4797	1.08699	0.715228	0.266877	0.0722819	-0.423872
Q3V009;A0A1L1STZ6	Q3V009	Transmembrane emp24 domain-containing protein 1	Tmed1	2	11.5	0.0298868	0.529507	0.443362	0.881047	-0.192323	0.177917	-0.00932744
P10605	P10605	Cathepsin B;Cathepsin B light chain;Cathepsin B heavy chain	Ctsb	19	59.3	0.0300261	-0.63547	-0.501208	-0.390212	-0.133971	0.220835	-0.115172
K3W4T3;Q9Z1G4;A2A599;P15920	K3W4T3	V-type proton ATPase subunit a;V-type proton ATPase 116 kDa subunit a isoform 1	Atp6v0a1	30	37.5	0.0301501	-0.383144	-0.549184	-0.148805	-0.0271424	0.0442344	-0.0181444
D3YXF5	D3YXF5		C7	2	2.8	0.0301919	9.13987	8.15748	7.72813	0	0	0
Q9Z2B9	Q9Z2B9	Ribosomal protein S6 kinase alpha-4	Rps6ka4	2	2.7	0.0301995	2.61407	2.0743	1.75172	-1.56461	-2.09973	1.28014
Q9CQE8	Q9CQE8	UPF0568 protein C14orf166 homolog		14	65.2	0.0302323	-0.478722	-0.292977	-0.13734	0.0209098	0.0107603	-0.0322197
P50153	P50153	Guanine nucleotide-binding protein G(I)/G(S)/G(O) subunit gamma-4	Gng4	4	66.7	0.0302731	-0.932305	-0.539862	-0.395465	0.153369	0.0511493	-0.231504
Q9WUM3;A0A494B9Y4;D3YUG6;A0A494BAI1	Q9WUM3	Coronin-1B	Coro1b	10	34.9	0.0303144	-0.721265	-0.585079	-0.391829	-0.245787	0.0198378	0.192572
P50518;A0A0N4SW07;A0A0N4SW34;A0A0N4SWA3;Q9D593	P50518	V-type proton ATPase subunit E 1	Atp6v1e1	15	58.8	0.0303232	-0.971087	-0.45343	-0.293177	-0.0502709	-0.0349346	0.0815701
P07146	P07146	Anionic trypsin-2	Prss2	6	40.7	0.0303319	1.84839	2.50235	1.4865	-1.17919	-0.10294	0.702451
Q99MZ3;A0A0J9YUT0;F6Q4B6;F6Q3B6;A0A0J9YUR1	Q99MZ3	Carbohydrate-responsive element-binding protein	Mlxipl	4	9.4	0.0303912	-9.19108	-0.613345	-1.42864	-0.174572	0.160665	-0.00554022
Q78JE5;Q3V492;D6REV6;D3Z2G9	Q78JE5	F-box only protein 22	Fbxo22	7	25.4	0.0307951	-0.678819	-0.968316	-1.5759	-0.3568	0.30399	-0.0224622
A0A494B9X3;E9Q9M1;Q3V1L4;A0A494BBP6;G3X9J6;A0A494BBK9;A0A494BAU4;A0A494BAN2;A0A494BBM7;A0A494BBI8	A0A494B9X3	Cytosolic purine 5-nucleotidase	Nt5c2	17	33.8	0.0308593	0.804239	0.868245	1.15239	-0.630628	-0.174125	0.553656
Q9CR35	Q9CR35	Chymotrypsinogen B;Chymotrypsin B chain A;Chymotrypsin B chain B;Chymotrypsin B chain C	Ctrb1	13	83.7	0.0310793	2.30578	2.68242	1.39341	-0.510431	-0.169061	0.494227
O35969	O35969	Guanidinoacetate N-methyltransferase	Gamt	2	22.9	0.0311484	11.5994	10.2154	10.5537	0	0	0
P62761	P62761	Visinin-like protein 1	Vsnl1	1	6.3	0.0311994	1.8994	2.52035	2.85782	-4.886	1.55206	-4.886
O35657	O35657	Sialidase-1	Neu1	4	19.6	0.0316034	-2.583	-1.8605	-0.724153	-0.510045	0.140158	0.257944
Q07076;A0A2C9F2D2;A0A286YCW4	Q07076	Annexin A7	Anxa7	19	41.9	0.0316571	-0.443513	-0.475333	-0.285816	0.0898994	0.0989819	-0.209751
Q91VM9;D3Z636;G8JL76	Q91VM9	Inorganic pyrophosphatase 2, mitochondrial	Ppa2	11	51.5	0.0317688	-0.761417	-0.987898	-0.721594	-0.342412	-0.0374605	0.30674
Q91WM2	Q91WM2	Cat eye syndrome critical region protein 5 homolog	Cecr5	7	27.7	0.0318016	0.819902	0.856771	0.431182	0.293758	0.0118586	-0.38474
O89023	O89023	Tripeptidyl-peptidase 1	Tpp1	4	15.3	0.0318969	-1.5753	-0.864021	-0.813296	-0.0765102	0.339747	-0.347185
D3Z5H3;Q9D8V7;D6RFV4;A0A494BAT3	D3Z5H3	Signal peptidase complex catalytic subunit SEC11C	Sec11c	8	36.9	0.0319316	-0.669665	-0.27866	-0.248744	-0.0486253	0.0693071	-0.0233721
A0A494B9A6;Q61468	A0A494B9A6	Mesothelin;Megakaryocyte-potentiating factor;Mesothelin, cleaved form	Msln	5	12.9	0.0321494	-1.28033	-2.22266	-1.09797	0.371022	0.0550126	-0.582376
P32020	P32020	Non-specific lipid-transfer protein	Scp2	8	11.2	0.0321506	0.248649	0.531	0.699556	0.0191083	-0.0845216	0.0615271
Q62470;F6UD16	Q62470	Integrin alpha-3;Integrin alpha-3 heavy chain;Integrin alpha-3 light chain	Itga3	7	9.6	0.0321943	0.39701	0.505792	0.652151	-0.189362	-0.157284	0.294306
P70297;Q3UGN9;A2ARJ0	P70297	Signal transducing adapter molecule 1	Stam	3	5.8	0.0322192	-10.274	-1.81364	-0.91907	-0.555391	0.105739	0.314385
Q8BUK6;F6W1A2	Q8BUK6	Protein Hook homolog 3	Hook3	12	27	0.0326621	0.861004	0.843019	0.897243	0.31373	-1.03528	0.343877
Q544E8;Q9JKM7;Q8BQX0;Q8BNU1;H3BLG3;Q504M8	Q544E8	Ras-related protein Rab-37	Rab37	12	64.6	0.032731	-0.789441	-1.24434	-0.552023	-0.338776	0.035892	0.243788
Q91X79;A0A2R8VK43;A0A2R8VHL3	Q91X79	Chymotrypsin-like elastase family member 1	Cela1	8	54.1	0.032735	1.92108	2.35173	1.13803	-0.0359942	-0.135967	0.156501
Q07797;E9Q5X5	Q07797	Galectin-3-binding protein	Lgals3bp	21	48.7	0.0328748	-0.484726	-0.25844	-0.237911	0.086069	0.0403335	-0.135785
Q9D6J5;Q3V406;F6VCY0;E9Q9J5	Q9D6J5	NADH dehydrogenase [ubiquinone] 1 beta subcomplex subunit 8, mitochondrial	Ndufb8	6	37.1	0.0329241	-0.335176	-0.195001	-0.519419	0.109269	-0.100475	-0.0165517
Q7TNV0;E9Q8Y1;D3YVJ6	Q7TNV0	Protein DEK	Dek	5	15.5	0.0331127	1.12042	0.530703	1.23001	-0.329177	-0.0934873	0.341138
E9QL12;E9PXU9;A0A0N4SUJ2;E9Q423;A0A0N4SWH3;A0A0N4SWG7;A0A0N4SUN3;A0A0N4SVX9;A0A0N4SV63;Q9ESD7	E9QL12	Dysferlin	Dysf	8	6.6	0.033161	0.593549	1.51051	1.38728	-0.046152	0.102805	-0.0624682
G3UXL2;Q9D7G0	G3UXL2	Ribose-phosphate pyrophosphokinase 1	Prps1l3;Prps1	20	59.7	0.0331783	-0.536501	-0.302149	-0.380229	-0.122912	0.181505	-0.077648
Q9D0S9	Q9D0S9	Histidine triad nucleotide-binding protein 2, mitochondrial	Hint2	3	29.4	0.0334589	-1.06182	-0.90091	-0.874809	-0.277509	0.375495	-0.188199
P14873;A2ARP8;Q9QYR6	P14873	Microtubule-associated protein 1B;MAP1B heavy chain;MAP1 light chain LC1	Map1b	70	43.6	0.0334764	-0.621909	-0.72936	-0.170897	-0.0432102	0.0428125	-0.000884813
G5E881;Q3TUH1;D6RGT1;G3UWL8	G5E881	Phosphatidate cytidylyltransferase, mitochondrial	Tamm41	2	7.7	0.0335082	-10.1544	-0.886417	-0.925458	0.121577	0.145109	-0.310679
Q3UN02;A0A3B2WDB3;B0V2Q9	Q3UN02	Lysocardiolipin acyltransferase 1	Lclat1	2	11.4	0.0336706	1.72944	2.11353	2.54376	1.39498	-1.45512	-7.52338
Q9CXE7;E9PXY3;D3Z615;Q8C5H9;Q3V440;E9Q2J2	Q9CXE7	Transmembrane emp24 domain-containing protein 5	Tmed5	6	38	0.0338434	-1.51917	-1.01168	-1.4588	0.122113	0.336221	-0.623204
P27641	P27641	X-ray repair cross-complementing protein 5	Xrcc5	14	34.3	0.0340204	-1.11733	-1.92483	-0.651746	-0.025014	-0.366824	0.312318
A0A0R4J083	A0A0R4J083			21	50.5	0.0341792	-2.19837	-2.09386	-1.72631	-0.324795	-0.449645	0.555193
P43137	P43137	Lithostathine-1	Reg1	2	18.2	0.0342297	2.50402	2.73693	1.60066	-10.5821	-0.775777	1.27219
Q9R0T7	Q9R0T7		Try4	5	36.6	0.0344089	1.91631	2.63855	1.49852	-0.476442	-0.271437	0.538795
B2RU69;P70412	B2RU69	CUB and zona pellucida-like domain-containing protein 1	Cuzd1	3	6.3	0.0347436	9.88755	10.7642	9.1512	0	0	0
G3X924;Q91VC4	G3X924	Plasmalemma vesicle-associated protein	Plvap	4	7.3	0.0348075	-0.841068	-0.974935	-0.589422	-0.406587	0.233195	0.097825
Q8C845;Q9D8Y0	Q8C845	EF-hand domain-containing protein D2	Efhd2	5	22.1	0.0350844	0.911428	1.73501	1.41353	-1.29631	0.218075	0.515664
Q3UE92;Q6P1B1;A0A494BBG8;S4R1I3;S4R228	Q3UE92	Xaa-Pro aminopeptidase 1	Xpnpep1	14	30.5	0.0351096	0.687629	0.59707	0.341672	0.168416	-0.345997	0.12355
E9PX24;Q3UN90	E9PX24	LYR motif-containing protein 9	Lyrm9	1	14.4	0.0351638	-0.915431	-0.387819	-0.376955	0.0403156	-0.178375	0.12163
Q922Q4	Q922Q4	Pyrroline-5-carboxylate reductase 2	Pycr2	18	66.2	0.0355316	-0.577652	-0.527346	-0.208468	-0.162882	0.102947	0.0465549
A0A0R4J111;Q9JHC0	A0A0R4J111	Glutathione peroxidase 2	Gpx2	5	47.4	0.0355689	-2.70373	-0.9796	-1.75621	-0.687451	0.174935	0.322086
P45700;A0A1W2P788;A0A1W2P6N0	P45700	Mannosyl-oligosaccharide 1,2-alpha-mannosidase IA	Man1a1	15	45.3	0.0355927	-2.3331	-1.31039	-1.02239	0.00269408	0.39858	-0.55656
Q9JK88	Q9JK88	Serpin I2	Serpini2	4	9.1	0.0358304	3.49204	4.26436	2.76427	0.300676	-7.99734	0.819149
Q9D404	Q9D404	3-oxoacyl-[acyl-carrier-protein] synthase, mitochondrial	Oxsm	7	26.4	0.0359058	-1.92897	-2.21616	-2.01844	-0.475699	-0.329535	0.570549
Q99J23	Q99J23	GH3 domain-containing protein	Ghdc	2	3.9	0.0360916	0.924775	1.16443	0.795787	-0.826834	-0.0879744	0.580524
Q9CZB0;F8WGB3;D3Z1A8	Q9CZB0	Succinate dehydrogenase cytochrome b560 subunit, mitochondrial	Sdhc	3	21.3	0.0361724	-0.514462	-0.576168	-0.37053	-0.156635	0.229484	-0.103969
Q8BMS1	Q8BMS1	Trifunctional enzyme subunit alpha, mitochondrial;Long-chain enoyl-CoA hydratase;Long chain 3-hydroxyacyl-CoA dehydrogenase	Hadha	49	73.5	0.0361863	-0.429688	-0.38746	-0.244435	-0.0617241	0.167379	-0.122074
Q03517	Q03517	Secretogranin-2;Secretoneurin;Manserin	Scg2	30	63.7	0.0361893	-0.842056	-0.798256	-0.383281	-0.239323	-0.0417373	0.240465
Q80WW9	Q80WW9	DDRGK domain-containing protein 1	Ddrgk1	7	38.4	0.0362745	0.374314	0.338107	0.414901	0.245473	-0.0983171	-0.183775
Q9CQV8;A2A5N1	Q9CQV8	14-3-3 protein beta/alpha;14-3-3 protein beta/alpha, N-terminally processed	Ywhab	22	70.7	0.036517	-0.188421	-0.353245	-0.1434	-0.08483	0.0389078	0.0423202
Q5SRX1;Q5SXA5;Q5SXA4;F6ZDJ1;F6RBX1	Q5SRX1	TOM1-like protein 2	Tom1l2	16	46	0.036794	-0.583364	-0.607653	-0.251077	-0.177137	0.163201	-0.00610831
A0A2I3BQ16;P62046	A0A2I3BQ16	Leucine-rich repeat and calponin homology domain-containing protein 1	Lrch1	3	7.3	0.0368595	-1.126	-9.47474	-9.47474	0.417413	-0.827611	0.138824
Q8R3N1	Q8R3N1	Nucleolar protein 14	Nop14	1	3	0.0369693	-5.27	-5.27	-5.27	0.176517	0.556967	-1.32672
Q9DCG9;Q8VCR4	Q9DCG9	Multifunctional methyltransferase subunit TRM112-like protein	Trmt112	4	58.4	0.0369839	-0.264525	-0.208269	-0.414074	0.00145698	0.116711	-0.128584
E9QAF9;Q0VGY8	E9QAF9	Protein TANC1	Tanc1	1	0.8	0.0370231	-1.49949	-0.624364	-0.558296	0.100613	0.165924	-0.31135
P15532	P15532	Nucleoside diphosphate kinase A	Nme1	11	73.7	0.0370374	-0.766701	-0.610041	-0.695346	-0.394934	0.111356	0.213169
P28474;A0A0G2JGS3;Q64437	P28474	Alcohol dehydrogenase class-3	Adh5	21	67.1	0.0371751	-0.417445	-0.341477	-0.384806	-0.139777	-0.0820621	0.198663
Q9DAM7	Q9DAM7	Transmembrane protein 263	Tmem263	2	35.7	0.0373092	-1.10063	-1.07006	-0.322176	-0.231483	0.0219606	0.180024
Q9CPX4;A0A1B0GR60;P29391;P49945;A0A1B0GRH4;A0A1Y7VNT9	Q9CPX4	Ferritin;Ferritin light chain 1;Ferritin light chain 2	Ftl1;Ftl2	12	68.3	0.0373628	-3.17659	-2.4811	-1.47663	-0.641322	-0.164888	0.552748
A2AE27;Q9DBT5	A2AE27	AMP deaminase 2	Ampd2	24	37.3	0.0374173	-0.576125	-0.437106	-0.339418	-0.248506	0.0855506	0.133747
Q80U95;A0A0G2JDR9	Q80U95	Ubiquitin-protein ligase E3C	Ube3c	10	13.9	0.0374508	-0.36906	-1.12687	-0.793814	0.198041	-0.261784	0.0268772
Q80SW1;D3Z2Q0;F7ATQ6	Q80SW1	Putative adenosylhomocysteinase 2	Ahcyl1	22	48.9	0.037577	-0.570393	-1.06314	-0.380457	-0.232617	0.0279585	0.175482
Q9JKF1;A0A0U1RNG5;A0A0U1RPU3;A0A0U1RPI2;Q3UQP1;F8VQ29	Q9JKF1	Ras GTPase-activating-like protein IQGAP1	Iqgap1	70	52.7	0.0379229	-0.43453	-0.359479	-0.234171	-0.181054	0.117339	0.0471325
A0A1L1STF0;Q6PDI6	A0A1L1STF0	Protein FAM63B	Fam63b	4	11.8	0.0380241	-1.40218	-1.52051	-0.834772	-0.604185	0.304424	0.146957
F7C134;E9Q9Y2;Q8CHB6;E9Q2B2;Q5RIM6;Q60974	F7C134	Nuclear receptor corepressor 1	Ncor1	1	1.2	0.0382412	0.250443	0.581139	0.772811	0.0411823	0.0288533	-0.0727219
Q99LR1;D6RFU2	Q99LR1	Monoacylglycerol lipase ABHD12	Abhd12	4	12.3	0.038282	1.14137	1.2269	1.5823	-0.0165149	-1.97392	0.812968
Q61469	Q61469	Lipid phosphate phosphohydrolase 1	Ppap2a	2	6.4	0.0383298	-1.19958	-0.795674	-0.457857	0.248814	0.00285864	-0.304387
E9PVA8	E9PVA8		Gcn1l1	51	27.9	0.0383918	0.394812	0.308542	0.675312	-0.183732	0.0334002	0.132454
Q64310;E0CXD9;F7CH13	Q64310	Surfeit locus protein 4	Surf4	6	27.5	0.0386385	-0.528963	-0.351854	-0.215515	-0.0753216	0.148236	-0.0851972
P63094;Q6R0H7;A0A571BEI3;A0A571BEM2;A0A571BE25;A0A571BEG2;Q66L47;Q8CGK7;A2A610;A0A571BGH5	P63094	Guanine nucleotide-binding protein G(s) subunit alpha isoforms short;Guanine nucleotide-binding protein G(s) subunit alpha isoforms XLas	Gnas	16	56.1	0.03874	0.209932	0.330399	0.531079	0.115808	-0.045691	-0.0776608
Q8C4G3;Q8C288;A2AQC3;O70228;B2FDH4;A2AQC9	Q8C4G3	Phospholipid-transporting ATPase;Probable phospholipid-transporting ATPase IIA	Atp9a	9	12	0.038831	0.533769	0.514828	0.98216	0.158663	-0.309611	0.106869
O88428	O88428	Bifunctional 3-phosphoadenosine 5-phosphosulfate synthase 2;Sulfate adenylyltransferase;Adenylyl-sulfate kinase	Papss2	29	71	0.0388618	-0.502458	-0.536397	-0.888032	0.273521	-0.137746	-0.180647
Q8JZM0	Q8JZM0	Dimethyladenosine transferase 1, mitochondrial	Tfb1m	2	8.4	0.0388809	2.64308	4.18332	3.4873	-5.45518	-5.45518	1.56287
D3YUW8;D3YUX1;Q0VGT3;Q8BZH4	D3YUW8	Pogo transposable element with ZNF domain	Pogz	2	2.4	0.0389558	0.723245	1.40839	1.65932	-0.522208	-0.164505	0.497188
Q8N7N5;A0A0A6YX55;A0A0A6YWY2;A2AHY8	Q8N7N5	DDB1- and CUL4-associated factor 8	Dcaf8	7	11.7	0.0389733	-0.844496	-1.10222	-1.16288	-0.389989	0.398277	-0.121971
Q64285	Q64285	Bile salt-activated lipase	Cel	17	43.2	0.0392556	2.91781	2.95183	1.44591	0.276425	-0.932778	0.339094
P62073	P62073	Mitochondrial import inner membrane translocase subunit Tim10	Timm10	2	23.3	0.0392605	-0.535929	-11.4396	-2.70517	-0.114524	-0.231941	0.292575
P62918	P62918	60S ribosomal protein L8	Rpl8	17	60.3	0.03938	0.780184	0.535148	0.305243	-0.161775	-0.0299082	0.171967
Q9JHW4;A0A0N4SUV6;A0A0N4SUU3;A0A0N4SWD9;A0A0N4SVA4;A0A0N4SWB3	Q9JHW4	Selenocysteine-specific elongation factor	Eefsec	6	20.2	0.0396205	-1.10903	-0.780305	-0.215237	-0.067961	-0.00466899	0.0693526
Q6P8U6;A0A494B914	Q6P8U6	Pancreatic triacylglycerol lipase	Pnlip	16	57.8	0.0398241	2.3029	2.48946	1.1101	0.237235	-0.776009	0.307182
P59913;S4R2K3	P59913	Protein-L-isoaspartate O-methyltransferase domain-containing protein 1	Pcmtd1	2	9.5	0.0398298	-9.54328	-0.677044	-0.889833	0.0967616	0.0623957	-0.173919
A2ASZ8;Z4YLR9;A0A0A6YWC1;F6RC04	A2ASZ8	Calcium-binding mitochondrial carrier protein SCaMC-2	Slc25a25	8	24.5	0.0398775	0.304083	0.58084	0.68208	-0.110241	-0.190387	0.259659
Q91WG2;D6RCU7	Q91WG2	Rab GTPase-binding effector protein 2	Rabep2	7	16.1	0.0399018	-1.54982	-1.3192	-0.636175	-0.12141	0.37542	-0.352005
Q9CQI6;A0A1D5RLP1	Q9CQI6	Coactosin-like protein	Cotl1	14	76.1	0.040088	-0.636648	-0.397469	-0.545064	-0.0472904	-0.229704	0.238099
Q9EQ20;A0A1Y7VJ32	Q9EQ20	Methylmalonate-semialdehyde dehydrogenase [acylating], mitochondrial	Aldh6a1	22	61.3	0.0400896	-0.82093	-0.7591	-0.935454	-0.423993	0.00757933	0.321205
Q8BZW8;A0A494BBH3	Q8BZW8	NHL repeat-containing protein 2	Nhlrc2	18	45.1	0.0400975	-0.783795	-0.648504	-0.253056	-0.120262	-0.0873906	0.187459
G5E829;Q8C048;A2ALL9;Q0VF55;A0A1W2P7C7;A0A1W2P867;A0A1W2P7R3;A0A1W2P772;A0A1W2P6X7;A0A1W2P882	G5E829	Plasma membrane calcium-transporting ATPase 1	Atp2b1	26	28.4	0.0401473	-0.302609	-0.297854	-0.174315	-0.0920361	-0.0499112	0.131993
Q8CFV9	Q8CFV9	Riboflavin kinase	Rfk	6	56.1	0.0402764	-0.858371	-1.00551	-0.895748	-0.4668	0.0152926	0.340022
Q3U5Q7	Q3U5Q7	UMP-CMP kinase 2, mitochondrial	Cmpk2	12	43.8	0.0403316	-12.3323	-0.92773	-1.19444	-0.549292	0.187183	0.23647
A0A087WQ29;A0A087WPT9;D3Z520;D3Z276;Q3TE80	A0A087WQ29		2410002F23Rik	1	33	0.0403911	-10.5192	-10.5192	-10.5192	0.730794	-0.384799	-0.799464
Q8BIJ6;E9PWN2;E9PWN3	Q8BIJ6	Isoleucine--tRNA ligase, mitochondrial	Iars2	27	35.9	0.0405407	-0.234429	-0.239533	-0.213224	-0.0618158	0.134308	-0.0825659
Q7TPZ8	Q7TPZ8	Carboxypeptidase A1	Cpa1	23	79	0.040598	2.70876	3.21767	1.65352	-0.109814	-0.325681	0.350917
Q9D8C4;D6RFB1	Q9D8C4	Interferon-induced 35 kDa protein homolog	Ifi35	5	36.4	0.0406849	0.875538	0.822495	0.349226	-0.153172	-0.191929	0.293128
Q99K70;B1AWT2;B1AWT3;Q7TT45;B1AWT4	Q99K70	Ras-related GTP-binding protein C;Ras-related GTP-binding protein D	Rragc;Rragd	6	17.8	0.0406917	-2.37853	-1.37319	-0.8461	-0.427249	-0.137771	0.430178
P28659;A0A0R4J0T5;S4R2S7	P28659	CUGBP Elav-like family member 1	Celf1	13	36.8	0.0408903	-0.669221	-0.457868	-0.204774	-0.150549	0.109658	0.0287383
Q9D3L0	Q9D3L0	Membrane protein FAM174A	Fam174a	1	12.6	0.0408912	-11.4346	-11.4346	-1.04586	0.532837	-0.565961	-0.188162
Q9CPN9	Q9CPN9		2210010C04Rik	6	30.4	0.0409342	1.84483	2.43286	1.18819	-0.732635	0.306797	0.215664
Q8CBE3;H3BJS1;H3BK66;Q05BF4;H3BJR7;H3BKY3;H3BJR4;H3BJB3	Q8CBE3	WD repeat-containing protein 37	Wdr37	11	33.7	0.0410679	-0.882693	-0.74039	-0.794508	-0.3021	0.356397	-0.138117
P58252	P58252	Elongation factor 2	Eef2	56	73.8	0.0411802	0.169347	0.39386	0.286512	-0.0041604	0.121027	-0.127572
P80316;E0CZA1	P80316	T-complex protein 1 subunit epsilon	Cct5	35	77.1	0.0412124	-0.23862	-0.364002	-0.253496	-0.156744	0.0189579	0.123965
P21958;Q3TBA3;F6QHF1	P21958	Antigen peptide transporter 1	Tap1	3	6.9	0.0415212	8.91266	10.3306	9.07442	0	0	0
Q920Q8	Q920Q8	Influenza virus NS1A-binding protein homolog	Ivns1abp	5	10.3	0.0416039	2.92744	3.46478	2.04564	-6.83138	-6.83138	1.57649
P36371	P36371	Antigen peptide transporter 2	Tap2	5	11.4	0.0417147	2.46968	2.08972	1.35759	-8.75381	1.07242	-0.160481
A3KG93;Q6ZQ88;G8JL40;F6ZC60;F6Z4I3	A3KG93	Lysine-specific histone demethylase 1A	Kdm1a	6	11.9	0.0420353	0.547925	0.375341	0.786672	0.0859532	0.209803	-0.35461
Q80Y56	Q80Y56	Rabenosyn-5	Rbsn	2	4.2	0.0420498	-7.36953	-7.36953	-7.36953	-1.08628	0.701869	-0.148136
O70481	O70481	E3 ubiquitin-protein ligase UBR1	Ubr1	3	3.4	0.0421759	0.948219	0.704141	0.660896	0.51798	-0.315982	-0.386945
P17047	P17047	Lysosome-associated membrane glycoprotein 2	Lamp2	12	21.7	0.0425562	-1.05417	-0.415452	-0.418032	-0.217017	0.0397037	0.152839
P42867	P42867	UDP-N-acetylglucosamine--dolichyl-phosphate N-acetylglucosaminephosphotransferase	Dpagt1	1	2.7	0.0426631	0.460156	0.698369	0.263864	-0.018119	-0.146935	0.149667
P07724	P07724	Serum albumin	Alb	28	56.6	0.0427492	0.810324	0.591011	0.415024	-0.212547	0.342444	-0.20243
Q8VIM9	Q8VIM9	Immunity-related GTPase family Q protein	Irgq	6	22	0.0427845	0.989533	0.851552	0.394458	0.324072	-0.299065	-0.0964042
A0A0R4J187;P23475;A0A2R8VHZ9;E9PZD4;E9Q163	A0A0R4J187	X-ray repair cross-complementing protein 6	Xrcc6	15	35	0.0428308	-1.32247	-1.622	-1.17444	-0.438406	-0.223285	0.491019
P05208	P05208	Chymotrypsin-like elastase family member 2A	Cela2a	11	72.3	0.0429058	1.98826	2.57517	1.21866	-0.191948	0.218158	-0.0568962
O89053;G3UYK8;A0A0U1RPY8;D3YW57	O89053	Coronin-1A;Coronin	Coro1a	11	33	0.0429266	1.65889	1.21304	0.76827	-0.831854	0.341263	0.228145
A3KGU7;A3KGU9;A3KGU5;E9Q447;A3KGU4;A0A5F8MQC3	A3KGU7		Sptan1	119	61.3	0.0431662	-0.456608	-0.399206	-0.0991702	0.0342136	-0.0475137	0.0120666
Q9DBJ1;O70250	Q9DBJ1	Phosphoglycerate mutase 1	Pgam1	23	83.9	0.0434356	-0.640885	-0.346707	-0.386616	-0.188281	-0.0430608	0.203834
P20152;A0A0A6YWC8;A2AKJ2;G5E846;A0A2R8W6R6;G3X981;P15331;D3YZ35;A0A0R4J036;P08551;P08553;P19246	P20152	Vimentin	Vim	30	65.7	0.0435437	0.681489	0.385316	0.347542	-0.228813	0.198631	-0.00136497
P14869;S4R1N1;D3YVM5	P14869	60S acidic ribosomal protein P0	Rplp0	15	60.6	0.0436542	0.47028	0.508434	0.294407	-0.150862	-0.159671	0.267905
Q6P8X1;A0A1W2P701;A0A1W2P6Y0	Q6P8X1	Sorting nexin-6;Sorting nexin-6, N-terminally processed	Snx6	13	34.2	0.0438201	-0.792307	-1.26729	-0.555147	-0.437296	0.155759	0.198463
P70404	P70404	Isocitrate dehydrogenase [NAD] subunit gamma 1, mitochondrial	Idh3g	13	47.8	0.0440249	-1.06414	-0.326804	-0.625059	-0.0346963	-0.19967	0.205409
O55143	O55143	Sarcoplasmic/endoplasmic reticulum calcium ATPase 2	Atp2a2	55	52.2	0.0441456	-0.356422	-0.29853	-0.239805	0.14912	-0.0076825	-0.157756
[truncated: 35 more rows]

## Sheet: Table S6
Table S6. Quantitative lipidomics analysis in the negative-ionization mode of the EndoC-βH1 cells (n=3) treated with CT1: 50 U/mL IL-1β + 1000 U/mL IFN-γ for 48 h.
[truncated: 171 more rows]

[truncated: 7 more sheets: Table S7, Table S8, Table S9, Table S10, Table S11, Table S12, Table S13]
